# Supplementary material for: Exome sequencing of lymphomas from three dog breeds reveals somatic mutation patterns reflecting genetic background
Source: Genome Res. 2015 Nov;25(11):1634–45. doi: 10.1101/gr.194449.115 (PMC4617960; doi:10.1101/gr.194449.115)
Supplement: Supplemental Material [file supp_gr.194449.115_Broad_pon_snpIDs_txt.gz]

Archive with 1 entries (1 files):
- Johnson_10_13_2015.vcf.reformatted.rep.txt
