# Supplementary material for: Exome sequencing of lymphomas from three dog breeds reveals somatic mutation patterns reflecting genetic background
Source: Genome Res. 2015 Nov;25(11):1634–45. doi: 10.1101/gr.194449.115 (PMC4617960; doi:10.1101/gr.194449.115)
Supplement: Supplemental Material [file supp_gr.194449.115_Broad_pon_snpIDs_txt.gz › Johnson_10_13_2015.vcf.reformatted.rep.txt]

NumSubmitterAdded: 1

NumPublicationSubmitted: 0
NumPublicationAdded: 0

NumMethodSubmitted: 1
NumMethodAdded: 1

NumPopulationSubmitted: 1
NumPopulationAdded: 1

NumIndividualSubmitted: 0
NumIndividualAdded: 0

NumSubSNPSubmitted: 3500174
NumSubSNPAdded: 3500174

NumNoVarSubmitted: 0
NumNoVarAdded: 0

NumSNPIndUseSubmitted: 0
NumSNPIndUseAdded: 0

NumSNPPopUseSubmitted: 0
NumSNPPopUseAdded: 0

local_identifier	NCBI_ss#
VAR_GL_0	1914215140
VAR_GL_1	1914215141
VAR_GL_2	1914215142
VAR_GL_3	1914215143
VAR_GL_4	1914215144
VAR_GL_5	1914215145
VAR_GL_6	1914215146
VAR_GL_7	1914215147
VAR_GL_8	1914215148
VAR_GL_9	1914215149
VAR_GL_10	1914215150
VAR_GL_11	1914215151
VAR_GL_12	1914215152
VAR_GL_13	1914215153
VAR_GL_14	1914215154
VAR_GL_15	1914215155
VAR_GL_16	1914215156
VAR_GL_17	1914215157
VAR_GL_18	1914215158
VAR_GL_19	1914215159
VAR_GL_20	1914215160
VAR_GL_21	1914215161
VAR_GL_22	1914215162
VAR_GL_23	1914215163
VAR_GL_24	1914215189
VAR_GL_25	1914215190
VAR_GL_26	1914215191
VAR_GL_27	1914215192
VAR_GL_28	1914215193
VAR_GL_29	1914215194
VAR_GL_30	1914215195
VAR_GL_31	1914215196
VAR_GL_32	1914215197
VAR_GL_33	1914215198
VAR_GL_34	1914215199
VAR_GL_35	1914215200
VAR_GL_36	1914215201
VAR_GL_37	1914215202
VAR_GL_38	1914215203
VAR_GL_39	1914215204
VAR_GL_40	1914215205
VAR_GL_41	1914215206
VAR_GL_42	1914215207
VAR_GL_43	1914215208
VAR_GL_44	1914215209
VAR_GL_45	1914215210
VAR_GL_46	1914215211
VAR_GL_47	1914215212
VAR_GL_48	1914215213
VAR_GL_49	1914215214
VAR_GL_50	1914215215
VAR_GL_51	1914215216
VAR_GL_52	1914215217
VAR_GL_53	1914215218
VAR_GL_54	1914215219
VAR_GL_55	1914215220
VAR_GL_56	1914215221
VAR_GL_57	1914215222
VAR_GL_58	1914215223
VAR_GL_59	1914215224
VAR_GL_60	1914215225
VAR_GL_61	1914215226
VAR_GL_62	1914215227
VAR_GL_63	1914215228
VAR_GL_64	1914215229
VAR_GL_65	1914215230
VAR_GL_66	1914215231
VAR_GL_67	1914215232
VAR_GL_68	1914215233
VAR_GL_69	1914215234
VAR_GL_70	1914215235
VAR_GL_71	1914215236
VAR_GL_72	1914215237
VAR_GL_73	1914215238
VAR_GL_74	1914215239
VAR_GL_75	1914215240
VAR_GL_76	1914215241
VAR_GL_77	1914215242
VAR_GL_78	1914215243
VAR_GL_79	1914215244
VAR_GL_80	1914215245
VAR_GL_81	1914215246
VAR_GL_82	1914215247
VAR_GL_83	1914215248
VAR_GL_84	1914215249
VAR_GL_85	1914215250
VAR_GL_86	1914215251
VAR_GL_87	1914215252
VAR_GL_88	1914215253
VAR_GL_89	1914215254
VAR_GL_90	1914215255
VAR_GL_91	1914215256
VAR_GL_92	1914215257
VAR_GL_93	1914215258
VAR_GL_94	1914215259
VAR_GL_95	1914215260
VAR_GL_96	1914215261
VAR_GL_97	1914215262
VAR_GL_98	1914215263
VAR_GL_99	1914215264
VAR_GL_100	1914215265
VAR_GL_101	1914215266
VAR_GL_102	1914215267
VAR_GL_103	1914215268
VAR_GL_104	1914215269
VAR_GL_105	1914215270
VAR_GL_106	1914215271
VAR_GL_107	1914215272
VAR_GL_108	1914215273
VAR_GL_109	1914215274
VAR_GL_110	1914215275
VAR_GL_111	1914215276
VAR_GL_112	1914215277
VAR_GL_113	1914215278
VAR_GL_114	1914215279
VAR_GL_115	1914215280
VAR_GL_116	1914215281
VAR_GL_117	1914215282
VAR_GL_118	1914215283
VAR_GL_119	1914215284
VAR_GL_120	1914215285
VAR_GL_121	1914215286
VAR_GL_122	1914215287
VAR_GL_123	1914215288
VAR_GL_124	1914215289
VAR_GL_125	1914215290
VAR_GL_126	1914215291
VAR_GL_127	1914215292
VAR_GL_128	1914215293
VAR_GL_129	1914215294
VAR_GL_130	1914215295
VAR_GL_131	1914215296
VAR_GL_132	1914215297
VAR_GL_133	1914215298
VAR_GL_134	1914215299
VAR_GL_135	1914215300
VAR_GL_136	1914215301
VAR_GL_137	1914215302
VAR_GL_138	1914215303
VAR_GL_139	1914215304
VAR_GL_140	1914215305
VAR_GL_141	1914215306
VAR_GL_142	1914215307
VAR_GL_143	1914215308
VAR_GL_144	1914215309
VAR_GL_145	1914215310
VAR_GL_146	1914215311
VAR_GL_147	1914215312
VAR_GL_148	1914215313
VAR_GL_149	1914215314
VAR_GL_150	1914215315
VAR_GL_151	1914215316
VAR_GL_152	1914215317
VAR_GL_153	1914215318
VAR_GL_154	1914215319
VAR_GL_155	1914215320
VAR_GL_156	1914215321
VAR_GL_157	1914215322
VAR_GL_158	1914215323
VAR_GL_159	1914215324
VAR_GL_160	1914215325
VAR_GL_161	1914215326
VAR_GL_162	1914215327
VAR_GL_163	1914215328
VAR_GL_164	1914215329
VAR_GL_165	1914215330
VAR_GL_166	1914215331
VAR_GL_167	1914215332
VAR_GL_168	1914215333
VAR_GL_169	1914215334
VAR_GL_170	1914215335
VAR_GL_171	1914215336
VAR_GL_172	1914215337
VAR_GL_173	1914215338
VAR_GL_174	1914215339
VAR_GL_175	1914215340
VAR_GL_176	1914215341
VAR_GL_177	1914215342
VAR_GL_178	1914215343
VAR_GL_179	1914215344
VAR_GL_180	1914215345
VAR_GL_181	1914215346
VAR_GL_182	1914215347
VAR_GL_183	1914215348
VAR_GL_184	1914215349
VAR_GL_185	1914215350
VAR_GL_186	1914215351
VAR_GL_187	1914215352
VAR_GL_188	1914215353
VAR_GL_189	1914215354
VAR_GL_190	1914215355
VAR_GL_191	1914215356
VAR_GL_192	1914215357
VAR_GL_193	1914215358
VAR_GL_194	1914215359
VAR_GL_195	1914215360
VAR_GL_196	1914215361
VAR_GL_197	1914215362
VAR_GL_198	1914215363
VAR_GL_199	1914215364
VAR_GL_200	1914215365
VAR_GL_201	1914215366
VAR_GL_202	1914215367
VAR_GL_203	1914215368
VAR_GL_204	1914215369
VAR_GL_205	1914215370
VAR_GL_206	1914215371
VAR_GL_207	1914215372
VAR_GL_208	1914215373
VAR_GL_209	1914215374
VAR_GL_210	1914215375
VAR_GL_211	1914215376
VAR_GL_212	1914215377
VAR_GL_213	1914215378
VAR_GL_214	1914215379
VAR_GL_215	1914215380
VAR_GL_216	1914215381
VAR_GL_217	1914215382
VAR_GL_218	1914215383
VAR_GL_219	1914215384
VAR_GL_220	1914215385
VAR_GL_221	1914215386
VAR_GL_222	1914215387
VAR_GL_223	1914215388
VAR_GL_224	1914215389
VAR_GL_225	1914215390
VAR_GL_226	1914215391
VAR_GL_227	1914215392
VAR_GL_228	1914215393
VAR_GL_229	1914215394
VAR_GL_230	1914215395
VAR_GL_231	1914215396
VAR_GL_232	1914215397
VAR_GL_233	1914215398
VAR_GL_234	1914215399
VAR_GL_235	1914215400
VAR_GL_236	1914215401
VAR_GL_237	1914215402
VAR_GL_238	1914215403
VAR_GL_239	1914215404
VAR_GL_240	1914215405
VAR_GL_241	1914215406
VAR_GL_242	1914215407
VAR_GL_243	1914215408
VAR_GL_244	1914215409
VAR_GL_245	1914215410
VAR_GL_246	1914215411
VAR_GL_247	1914215412
VAR_GL_248	1914215413
VAR_GL_249	1914215414
VAR_GL_250	1914215415
VAR_GL_251	1914215416
VAR_GL_252	1914215417
VAR_GL_253	1914215418
VAR_GL_254	1914215419
VAR_GL_255	1914215420
VAR_GL_256	1914215421
VAR_GL_257	1914215422
VAR_GL_258	1914215423
VAR_GL_259	1914215424
VAR_GL_260	1914215425
VAR_GL_261	1914215426
VAR_GL_262	1914215427
VAR_GL_263	1914215428
VAR_GL_264	1914215429
VAR_GL_265	1914215430
VAR_GL_266	1914215431
VAR_GL_267	1914215432
VAR_GL_268	1914215433
VAR_GL_269	1914215434
VAR_GL_270	1914215435
VAR_GL_271	1914215436
VAR_GL_272	1914215437
VAR_GL_273	1914215438
VAR_GL_274	1914215439
VAR_GL_275	1914215440
VAR_GL_276	1914215441
VAR_GL_277	1914215442
VAR_GL_278	1914215443
VAR_GL_279	1914215444
VAR_GL_280	1914215445
VAR_GL_281	1914215446
VAR_GL_282	1914215447
VAR_GL_283	1914215448
VAR_GL_284	1914215449
VAR_GL_285	1914215450
VAR_GL_286	1914215451
VAR_GL_287	1914215452
VAR_GL_288	1914215453
VAR_GL_289	1914215454
VAR_GL_290	1914215455
VAR_GL_291	1914215456
VAR_GL_292	1914215457
VAR_GL_293	1914215458
VAR_GL_294	1914215459
VAR_GL_295	1914215460
VAR_GL_296	1914215461
VAR_GL_297	1914215462
VAR_GL_298	1914215463
VAR_GL_299	1914215464
VAR_GL_300	1914215465
VAR_GL_301	1914215466
VAR_GL_302	1914215467
VAR_GL_303	1914215468
VAR_GL_304	1914215469
VAR_GL_305	1914215470
VAR_GL_306	1914215471
VAR_GL_307	1914215472
VAR_GL_308	1914215473
VAR_GL_309	1914215474
VAR_GL_310	1914215475
VAR_GL_311	1914215476
VAR_GL_312	1914215477
VAR_GL_313	1914215478
VAR_GL_314	1914215479
VAR_GL_315	1914215480
VAR_GL_316	1914215481
VAR_GL_317	1914215482
VAR_GL_318	1914215483
VAR_GL_319	1914215484
VAR_GL_320	1914215485
VAR_GL_321	1914215486
VAR_GL_322	1914215487
VAR_GL_323	1914215488
VAR_GL_324	1914215489
VAR_GL_325	1914215490
VAR_GL_326	1914215491
VAR_GL_327	1914215492
VAR_GL_328	1914215493
VAR_GL_329	1914215494
VAR_GL_330	1914215495
VAR_GL_331	1914215496
VAR_GL_332	1914215497
VAR_GL_333	1914215498
VAR_GL_334	1914215499
VAR_GL_335	1914215500
VAR_GL_336	1914215501
VAR_GL_337	1914215502
VAR_GL_338	1914215503
VAR_GL_339	1914215504
VAR_GL_340	1914215505
VAR_GL_341	1914215506
VAR_GL_342	1914215507
VAR_GL_343	1914215508
VAR_GL_344	1914215509
VAR_GL_345	1914215510
VAR_GL_346	1914215511
VAR_GL_347	1914215512
VAR_GL_348	1914215513
VAR_GL_349	1914215514
VAR_GL_350	1914215515
VAR_GL_351	1914215516
VAR_GL_352	1914215517
VAR_GL_353	1914215518
VAR_GL_354	1914215519
VAR_GL_355	1914215520
VAR_GL_356	1914215521
VAR_GL_357	1914215522
VAR_GL_358	1914215523
VAR_GL_359	1914215524
VAR_GL_360	1914215525
VAR_GL_361	1914215526
VAR_GL_362	1914215527
VAR_GL_363	1914215528
VAR_GL_364	1914215529
VAR_GL_365	1914215530
VAR_GL_366	1914215531
VAR_GL_367	1914215532
VAR_GL_368	1914215533
VAR_GL_369	1914215534
VAR_GL_370	1914215535
VAR_GL_371	1914215536
VAR_GL_372	1914215537
VAR_GL_373	1914215538
VAR_GL_374	1914215539
VAR_GL_375	1914215540
VAR_GL_376	1914215541
VAR_GL_377	1914215542
VAR_GL_378	1914215543
VAR_GL_379	1914215544
VAR_GL_380	1914215545
VAR_GL_381	1914215546
VAR_GL_382	1914215547
VAR_GL_383	1914215548
VAR_GL_384	1914215549
VAR_GL_385	1914215550
VAR_GL_386	1914215551
VAR_GL_387	1914215552
VAR_GL_388	1914215553
VAR_GL_389	1914215554
VAR_GL_390	1914215555
VAR_GL_391	1914215556
VAR_GL_392	1914215557
VAR_GL_393	1914215558
VAR_GL_394	1914215559
VAR_GL_395	1914215560
VAR_GL_396	1914215561
VAR_GL_397	1914215562
VAR_GL_398	1914215563
VAR_GL_399	1914215564
VAR_GL_400	1914215565
VAR_GL_401	1914215566
VAR_GL_402	1914215567
VAR_GL_403	1914215568
VAR_GL_404	1914215569
VAR_GL_405	1914215570
VAR_GL_406	1914215571
VAR_GL_407	1914215572
VAR_GL_408	1914215573
VAR_GL_409	1914215574
VAR_GL_410	1914215575
VAR_GL_411	1914215576
VAR_GL_412	1914215577
VAR_GL_413	1914215578
VAR_GL_414	1914215579
VAR_GL_415	1914215580
VAR_GL_416	1914215581
VAR_GL_417	1914215582
VAR_GL_418	1914215583
VAR_GL_419	1914215584
VAR_GL_420	1914215585
VAR_GL_421	1914215586
VAR_GL_422	1914215587
VAR_GL_423	1914215588
VAR_GL_424	1914215589
VAR_GL_425	1914215590
VAR_GL_426	1914215591
VAR_GL_427	1914215592
VAR_GL_428	1914215593
VAR_GL_429	1914215594
VAR_GL_430	1914215595
VAR_GL_431	1914215596
VAR_GL_432	1914215597
VAR_GL_433	1914215598
VAR_GL_434	1914215599
VAR_GL_435	1914215600
VAR_GL_436	1914215601
VAR_GL_437	1914215602
VAR_GL_438	1914215603
VAR_GL_439	1914215604
VAR_GL_440	1914215605
VAR_GL_441	1914215606
VAR_GL_442	1914215607
VAR_GL_443	1914215608
VAR_GL_444	1914215609
VAR_GL_445	1914215610
VAR_GL_446	1914215611
VAR_GL_447	1914215612
VAR_GL_448	1914215613
VAR_GL_449	1914215614
VAR_GL_450	1914215615
VAR_GL_451	1914215616
VAR_GL_452	1914215617
VAR_GL_453	1914215618
VAR_GL_454	1914215619
VAR_GL_455	1914215620
VAR_GL_456	1914215621
VAR_GL_457	1914215622
VAR_GL_458	1914215623
VAR_GL_459	1914215624
VAR_GL_460	1914215625
VAR_GL_461	1914215626
VAR_GL_462	1914215627
VAR_GL_463	1914215628
VAR_GL_464	1914215629
VAR_GL_465	1914215630
VAR_GL_466	1914215631
VAR_GL_467	1914215632
VAR_GL_468	1914215633
VAR_GL_469	1914215634
VAR_GL_470	1914215635
VAR_GL_471	1914215636
VAR_GL_472	1914215637
VAR_GL_473	1914215638
VAR_GL_474	1914215639
VAR_GL_475	1914215640
VAR_GL_476	1914215641
VAR_GL_477	1914215642
VAR_GL_478	1914215643
VAR_GL_479	1914215644
VAR_GL_480	1914215645
VAR_GL_481	1914215646
VAR_GL_482	1914215647
VAR_GL_483	1914215648
VAR_GL_484	1914215649
VAR_GL_485	1914215650
VAR_GL_486	1914215651
VAR_GL_487	1914215652
VAR_GL_488	1914215653
VAR_GL_489	1914215654
VAR_GL_490	1914215655
VAR_GL_491	1914215656
VAR_GL_492	1914215657
VAR_GL_493	1914215658
VAR_GL_494	1914215659
VAR_GL_495	1914215660
VAR_GL_496	1914215661
VAR_GL_497	1914215662
VAR_GL_498	1914215663
VAR_GL_499	1914215664
VAR_GL_500	1914215665
VAR_GL_501	1914215666
VAR_GL_502	1914215667
VAR_GL_503	1914215668
VAR_GL_504	1914215669
VAR_GL_505	1914215670
VAR_GL_506	1914215671
VAR_GL_507	1914215672
VAR_GL_508	1914215673
VAR_GL_509	1914215674
VAR_GL_510	1914215675
VAR_GL_511	1914215676
VAR_GL_512	1914215677
VAR_GL_513	1914215678
VAR_GL_514	1914215679
VAR_GL_515	1914215680
VAR_GL_516	1914215681
VAR_GL_517	1914215682
VAR_GL_518	1914215683
VAR_GL_519	1914215684
VAR_GL_520	1914215685
VAR_GL_521	1914215686
VAR_GL_522	1914215687
VAR_GL_523	1914215688
VAR_GL_524	1914215689
VAR_GL_525	1914215690
VAR_GL_526	1914215691
VAR_GL_527	1914215692
VAR_GL_528	1914215693
VAR_GL_529	1914215694
VAR_GL_530	1914215695
VAR_GL_531	1914215696
VAR_GL_532	1914215697
VAR_GL_533	1914215698
VAR_GL_534	1914215699
VAR_GL_535	1914215700
VAR_GL_536	1914215701
VAR_GL_537	1914215702
VAR_GL_538	1914215703
VAR_GL_539	1914215704
VAR_GL_540	1914215705
VAR_GL_541	1914215706
VAR_GL_542	1914215707
VAR_GL_543	1914215708
VAR_GL_544	1914215709
VAR_GL_545	1914215710
VAR_GL_546	1914215711
VAR_GL_547	1914215712
VAR_GL_548	1914215713
VAR_GL_549	1914215714
VAR_GL_550	1914215715
VAR_GL_551	1914215716
VAR_GL_552	1914215717
VAR_GL_553	1914215718
VAR_GL_554	1914215719
VAR_GL_555	1914215720
VAR_GL_556	1914215721
VAR_GL_557	1914215722
VAR_GL_558	1914215723
VAR_GL_559	1914215724
VAR_GL_560	1914215725
VAR_GL_561	1914215726
VAR_GL_562	1914215727
VAR_GL_563	1914215728
VAR_GL_564	1914215729
VAR_GL_565	1914215730
VAR_GL_566	1914215731
VAR_GL_567	1914215732
VAR_GL_568	1914215733
VAR_GL_569	1914215734
VAR_GL_570	1914215735
VAR_GL_571	1914215736
VAR_GL_572	1914215737
VAR_GL_573	1914215738
VAR_GL_574	1914215739
VAR_GL_575	1914215740
VAR_GL_576	1914215741
VAR_GL_577	1914215742
VAR_GL_578	1914215743
VAR_GL_579	1914215744
VAR_GL_580	1914215745
VAR_GL_581	1914215746
VAR_GL_582	1914215747
VAR_GL_583	1914215748
VAR_GL_584	1914215749
VAR_GL_585	1914215750
VAR_GL_586	1914215751
VAR_GL_587	1914215752
VAR_GL_588	1914215753
VAR_GL_589	1914215754
VAR_GL_590	1914215755
VAR_GL_591	1914215756
VAR_GL_592	1914215757
VAR_GL_593	1914215758
VAR_GL_594	1914215759
VAR_GL_595	1914215760
VAR_GL_596	1914215761
VAR_GL_597	1914215762
VAR_GL_598	1914215763
VAR_GL_599	1914215764
VAR_GL_600	1914215765
VAR_GL_601	1914215766
VAR_GL_602	1914215767
VAR_GL_603	1914215768
VAR_GL_604	1914215769
VAR_GL_605	1914215770
VAR_GL_606	1914215771
VAR_GL_607	1914215772
VAR_GL_608	1914215773
VAR_GL_609	1914215774
VAR_GL_610	1914215775
VAR_GL_611	1914215776
VAR_GL_612	1914215777
VAR_GL_613	1914215778
VAR_GL_614	1914215779
VAR_GL_615	1914215780
VAR_GL_616	1914215781
VAR_GL_617	1914215782
VAR_GL_618	1914215783
VAR_GL_619	1914215784
VAR_GL_620	1914215785
VAR_GL_621	1914215786
VAR_GL_622	1914215787
VAR_GL_623	1914215788
VAR_GL_624	1914215789
VAR_GL_625	1914215790
VAR_GL_626	1914215791
VAR_GL_627	1914215792
VAR_GL_628	1914215793
VAR_GL_629	1914215794
VAR_GL_630	1914215795
VAR_GL_631	1914215796
VAR_GL_632	1914215797
VAR_GL_633	1914215798
VAR_GL_634	1914215799
VAR_GL_635	1914215800
VAR_GL_636	1914215801
VAR_GL_637	1914215802
VAR_GL_638	1914215803
VAR_GL_639	1914215804
VAR_GL_640	1914215805
VAR_GL_641	1914215806
VAR_GL_642	1914215807
VAR_GL_643	1914215808
VAR_GL_644	1914215809
VAR_GL_645	1914215810
VAR_GL_646	1914215811
VAR_GL_647	1914215812
VAR_GL_648	1914215813
VAR_GL_649	1914215814
VAR_GL_650	1914215815
VAR_GL_651	1914215816
VAR_GL_652	1914215817
VAR_GL_653	1914215818
VAR_GL_654	1914215819
VAR_GL_655	1914215820
VAR_GL_656	1914215821
VAR_GL_657	1914215822
VAR_GL_658	1914215823
VAR_GL_659	1914215824
VAR_GL_660	1914215825
VAR_GL_661	1914215826
VAR_GL_662	1914215827
VAR_GL_663	1914215828
VAR_GL_664	1914215829
VAR_GL_665	1914215830
VAR_GL_666	1914215831
VAR_GL_667	1914215832
VAR_GL_668	1914215833
VAR_GL_669	1914215834
VAR_GL_670	1914215835
VAR_GL_671	1914215836
VAR_GL_672	1914215837
VAR_GL_673	1914215838
VAR_GL_674	1914215839
VAR_GL_675	1914215840
VAR_GL_676	1914215841
VAR_GL_677	1914215842
VAR_GL_678	1914215843
VAR_GL_679	1914215844
VAR_GL_680	1914215845
VAR_GL_681	1914215846
VAR_GL_682	1914215847
VAR_GL_683	1914215848
VAR_GL_684	1914215849
VAR_GL_685	1914215850
VAR_GL_686	1914215851
VAR_GL_687	1914215852
VAR_GL_688	1914215853
VAR_GL_689	1914215854
VAR_GL_690	1914215855
VAR_GL_691	1914215856
VAR_GL_692	1914215857
VAR_GL_693	1914215858
VAR_GL_694	1914215859
VAR_GL_695	1914215860
VAR_GL_696	1914215861
VAR_GL_697	1914215862
VAR_GL_698	1914215863
VAR_GL_699	1914215864
VAR_GL_700	1914215865
VAR_GL_701	1914215866
VAR_GL_702	1914215867
VAR_GL_703	1914215868
VAR_GL_704	1914215869
VAR_GL_705	1914215870
VAR_GL_706	1914215871
VAR_GL_707	1914215872
VAR_GL_708	1914215873
VAR_GL_709	1914215874
VAR_GL_710	1914215875
VAR_GL_711	1914215876
VAR_GL_712	1914215877
VAR_GL_713	1914215878
VAR_GL_714	1914215879
VAR_GL_715	1914215880
VAR_GL_716	1914215881
VAR_GL_717	1914215882
VAR_GL_718	1914215883
VAR_GL_719	1914215884
VAR_GL_720	1914215885
VAR_GL_721	1914215886
VAR_GL_722	1914215887
VAR_GL_723	1914215888
VAR_GL_724	1914215889
VAR_GL_725	1914215890
VAR_GL_726	1914215891
VAR_GL_727	1914215892
VAR_GL_728	1914215893
VAR_GL_729	1914215894
VAR_GL_730	1914215895
VAR_GL_731	1914215896
VAR_GL_732	1914215897
VAR_GL_733	1914215898
VAR_GL_734	1914215899
VAR_GL_735	1914215900
VAR_GL_736	1914215901
VAR_GL_737	1914215902
VAR_GL_738	1914215903
VAR_GL_739	1914215904
VAR_GL_740	1914215905
VAR_GL_741	1914215906
VAR_GL_742	1914215907
VAR_GL_743	1914215908
VAR_GL_744	1914215909
VAR_GL_745	1914215910
VAR_GL_746	1914215911
VAR_GL_747	1914215912
VAR_GL_748	1914215913
VAR_GL_749	1914215914
VAR_GL_750	1914215915
VAR_GL_751	1914215916
VAR_GL_752	1914215917
VAR_GL_753	1914215918
VAR_GL_754	1914215919
VAR_GL_755	1914215920
VAR_GL_756	1914215921
VAR_GL_757	1914215922
VAR_GL_758	1914215923
VAR_GL_759	1914215924
VAR_GL_760	1914215925
VAR_GL_761	1914215926
VAR_GL_762	1914215927
VAR_GL_763	1914215928
VAR_GL_764	1914215929
VAR_GL_765	1914215930
VAR_GL_766	1914215931
VAR_GL_767	1914215932
VAR_GL_768	1914215933
VAR_GL_769	1914215934
VAR_GL_770	1914215935
VAR_GL_771	1914215936
VAR_GL_772	1914215937
VAR_GL_773	1914215938
VAR_GL_774	1914215939
VAR_GL_775	1914215940
VAR_GL_776	1914215941
VAR_GL_777	1914215942
VAR_GL_778	1914215943
VAR_GL_779	1914215944
VAR_GL_780	1914215945
VAR_GL_781	1914215946
VAR_GL_782	1914215947
VAR_GL_783	1914215948
VAR_GL_784	1914215949
VAR_GL_785	1914215950
VAR_GL_786	1914215951
VAR_GL_787	1914215952
VAR_GL_788	1914215953
VAR_GL_789	1914215954
VAR_GL_790	1914215955
VAR_GL_791	1914215956
VAR_GL_792	1914215957
VAR_GL_793	1914215958
VAR_GL_794	1914215959
VAR_GL_795	1914215960
VAR_GL_796	1914215961
VAR_GL_797	1914215962
VAR_GL_798	1914215963
VAR_GL_799	1914215964
VAR_GL_800	1914215965
VAR_GL_801	1914215966
VAR_GL_802	1914215967
VAR_GL_803	1914215968
VAR_GL_804	1914215969
VAR_GL_805	1914215970
VAR_GL_806	1914215971
VAR_GL_807	1914215972
VAR_GL_808	1914215973
VAR_GL_809	1914215974
VAR_GL_810	1914215975
VAR_GL_811	1914215976
VAR_GL_812	1914215977
VAR_GL_813	1914215978
VAR_GL_814	1914215979
VAR_GL_815	1914215980
VAR_GL_816	1914215981
VAR_GL_817	1914215982
VAR_GL_818	1914215983
VAR_GL_819	1914215984
VAR_GL_820	1914215985
VAR_GL_821	1914215986
VAR_GL_822	1914215987
VAR_GL_823	1914215988
VAR_GL_824	1914215989
VAR_GL_825	1914215990
VAR_GL_826	1914215991
VAR_GL_827	1914215992
VAR_GL_828	1914215993
VAR_GL_829	1914215994
VAR_GL_830	1914215995
VAR_GL_831	1914215996
VAR_GL_832	1914215997
VAR_GL_833	1914215998
VAR_GL_834	1914215999
VAR_GL_835	1914216000
VAR_GL_836	1914216001
VAR_GL_837	1914216002
VAR_GL_838	1914216003
VAR_GL_839	1914216004
VAR_GL_840	1914216005
VAR_GL_841	1914216006
VAR_GL_842	1914216007
VAR_GL_843	1914216008
VAR_GL_844	1914216009
VAR_GL_845	1914216010
VAR_GL_846	1914216011
VAR_GL_847	1914216012
VAR_GL_848	1914216013
VAR_GL_849	1914216014
VAR_GL_850	1914216015
VAR_GL_851	1914216016
VAR_GL_852	1914216017
VAR_GL_853	1914216018
VAR_GL_854	1914216019
VAR_GL_855	1914216020
VAR_GL_856	1914216021
VAR_GL_857	1914216022
VAR_GL_858	1914216023
VAR_GL_859	1914216024
VAR_GL_860	1914216025
VAR_GL_861	1914216026
VAR_GL_862	1914216027
VAR_GL_863	1914216028
VAR_GL_864	1914216029
VAR_GL_865	1914216030
VAR_GL_866	1914216031
VAR_GL_867	1914216032
VAR_GL_868	1914216033
VAR_GL_869	1914216034
VAR_GL_870	1914216035
VAR_GL_871	1914216036
VAR_GL_872	1914216037
VAR_GL_873	1914216038
VAR_GL_874	1914216039
VAR_GL_875	1914216040
VAR_GL_876	1914216041
VAR_GL_877	1914216042
VAR_GL_878	1914216043
VAR_GL_879	1914216044
VAR_GL_880	1914216045
VAR_GL_881	1914216046
VAR_GL_882	1914216047
VAR_GL_883	1914216048
VAR_GL_884	1914216049
VAR_GL_885	1914216050
VAR_GL_886	1914216051
VAR_GL_887	1914216052
VAR_GL_888	1914216053
VAR_GL_889	1914216054
VAR_GL_890	1914216055
VAR_GL_891	1914216056
VAR_GL_892	1914216057
VAR_GL_893	1914216058
VAR_GL_894	1914216059
VAR_GL_895	1914216060
VAR_GL_896	1914216061
VAR_GL_897	1914216062
VAR_GL_898	1914216063
VAR_GL_899	1914216064
VAR_GL_900	1914216065
VAR_GL_901	1914216066
VAR_GL_902	1914216067
VAR_GL_903	1914216068
VAR_GL_904	1914216069
VAR_GL_905	1914216070
VAR_GL_906	1914216071
VAR_GL_907	1914216072
VAR_GL_908	1914216073
VAR_GL_909	1914216074
VAR_GL_910	1914216075
VAR_GL_911	1914216076
VAR_GL_912	1914216077
VAR_GL_913	1914216078
VAR_GL_914	1914216079
VAR_GL_915	1914216080
VAR_GL_916	1914216081
VAR_GL_917	1914216082
VAR_GL_918	1914216083
VAR_GL_919	1914216084
VAR_GL_920	1914216085
VAR_GL_921	1914216086
VAR_GL_922	1914216087
VAR_GL_923	1914216088
VAR_GL_924	1914216089
VAR_GL_925	1914216090
VAR_GL_926	1914216091
VAR_GL_927	1914216092
VAR_GL_928	1914216093
VAR_GL_929	1914216094
VAR_GL_930	1914216095
VAR_GL_931	1914216096
VAR_GL_932	1914216097
VAR_GL_933	1914216098
VAR_GL_934	1914216099
VAR_GL_935	1914216100
VAR_GL_936	1914216101
VAR_GL_937	1914216102
VAR_GL_938	1914216103
VAR_GL_939	1914216104
VAR_GL_940	1914216105
VAR_GL_941	1914216106
VAR_GL_942	1914216107
VAR_GL_943	1914216108
VAR_GL_944	1914216109
VAR_GL_945	1914216110
VAR_GL_946	1914216111
VAR_GL_947	1914216112
VAR_GL_948	1914216113
VAR_GL_949	1914216114
VAR_GL_950	1914216115
VAR_GL_951	1914216116
VAR_GL_952	1914216117
VAR_GL_953	1914216118
VAR_GL_954	1914216119
VAR_GL_955	1914216120
VAR_GL_956	1914216121
VAR_GL_957	1914216122
VAR_GL_958	1914216123
VAR_GL_959	1914216124
VAR_GL_960	1914216125
VAR_GL_961	1914216126
VAR_GL_962	1914216127
VAR_GL_963	1914216128
VAR_GL_964	1914216129
VAR_GL_965	1914216130
VAR_GL_966	1914216131
VAR_GL_967	1914216132
VAR_GL_968	1914216133
VAR_GL_969	1914216134
VAR_GL_970	1914216135
VAR_GL_971	1914216136
VAR_GL_972	1914216137
VAR_GL_973	1914216138
VAR_GL_974	1914216139
VAR_GL_975	1914216140
VAR_GL_976	1914216141
VAR_GL_977	1914216142
VAR_GL_978	1914216143
VAR_GL_979	1914216144
VAR_GL_980	1914216145
VAR_GL_981	1914216146
VAR_GL_982	1914216147
VAR_GL_983	1914216148
VAR_GL_984	1914216149
VAR_GL_985	1914216150
VAR_GL_986	1914216151
VAR_GL_987	1914216152
VAR_GL_988	1914216153
VAR_GL_989	1914216154
VAR_GL_990	1914216155
VAR_GL_991	1914216156
VAR_GL_992	1914216157
VAR_GL_993	1914216158
VAR_GL_994	1914216159
VAR_GL_995	1914216160
VAR_GL_996	1914216161
VAR_GL_997	1914216162
VAR_GL_998	1914216163
VAR_GL_999	1914216164
VAR_GL_1000	1914216165
VAR_GL_1001	1914216166
VAR_GL_1002	1914216167
VAR_GL_1003	1914216168
VAR_GL_1004	1914216169
VAR_GL_1005	1914216170
VAR_GL_1006	1914216171
VAR_GL_1007	1914216172
VAR_GL_1008	1914216173
VAR_GL_1009	1914216174
VAR_GL_1010	1914216175
VAR_GL_1011	1914216176
VAR_GL_1012	1914216177
VAR_GL_1013	1914216178
VAR_GL_1014	1914216179
VAR_GL_1015	1914216180
VAR_GL_1016	1914216181
VAR_GL_1017	1914216182
VAR_GL_1018	1914216183
VAR_GL_1019	1914216184
VAR_GL_1020	1914216185
VAR_GL_1021	1914216186
VAR_GL_1022	1914216187
VAR_GL_1023	1914216188
VAR_GL_1024	1914216189
VAR_GL_1025	1914216190
VAR_GL_1026	1914216191
VAR_GL_1027	1914216192
VAR_GL_1028	1914216193
VAR_GL_1029	1914216194
VAR_GL_1030	1914216195
VAR_GL_1031	1914216196
VAR_GL_1032	1914216197
VAR_GL_1033	1914216198
VAR_GL_1034	1914216199
VAR_GL_1035	1914216200
VAR_GL_1036	1914216201
VAR_GL_1037	1914216202
VAR_GL_1038	1914216203
VAR_GL_1039	1914216204
VAR_GL_1040	1914216205
VAR_GL_1041	1914216206
VAR_GL_1042	1914216207
VAR_GL_1043	1914216208
VAR_GL_1044	1914216209
VAR_GL_1045	1914216210
VAR_GL_1046	1914216211
VAR_GL_1047	1914216212
VAR_GL_1048	1914216213
VAR_GL_1049	1914216214
VAR_GL_1050	1914216215
VAR_GL_1051	1914216216
VAR_GL_1052	1914216217
VAR_GL_1053	1914216218
VAR_GL_1054	1914216219
VAR_GL_1055	1914216220
VAR_GL_1056	1914216221
VAR_GL_1057	1914216222
VAR_GL_1058	1914216223
VAR_GL_1059	1914216224
VAR_GL_1060	1914216225
VAR_GL_1061	1914216226
VAR_GL_1062	1914216227
VAR_GL_1063	1914216228
VAR_GL_1064	1914216229
VAR_GL_1065	1914216230
VAR_GL_1066	1914216231
VAR_GL_1067	1914216232
VAR_GL_1068	1914216233
VAR_GL_1069	1914216234
VAR_GL_1070	1914216235
VAR_GL_1071	1914216236
VAR_GL_1072	1914216237
VAR_GL_1073	1914216238
VAR_GL_1074	1914216239
VAR_GL_1075	1914216240
VAR_GL_1076	1914216241
VAR_GL_1077	1914216242
VAR_GL_1078	1914216243
VAR_GL_1079	1914216244
VAR_GL_1080	1914216245
VAR_GL_1081	1914216246
VAR_GL_1082	1914216247
VAR_GL_1083	1914216248
VAR_GL_1084	1914216249
VAR_GL_1085	1914216250
VAR_GL_1086	1914216251
VAR_GL_1087	1914216252
VAR_GL_1088	1914216253
VAR_GL_1089	1914216254
VAR_GL_1090	1914216255
VAR_GL_1091	1914216256
VAR_GL_1092	1914216257
VAR_GL_1093	1914216258
VAR_GL_1094	1914216259
VAR_GL_1095	1914216260
VAR_GL_1096	1914216261
VAR_GL_1097	1914216262
VAR_GL_1098	1914216263
VAR_GL_1099	1914216264
VAR_GL_1100	1914216265
VAR_GL_1101	1914216266
VAR_GL_1102	1914216267
VAR_GL_1103	1914216268
VAR_GL_1104	1914216269
VAR_GL_1105	1914216270
VAR_GL_1106	1914216271
VAR_GL_1107	1914216272
VAR_GL_1108	1914216273
VAR_GL_1109	1914216274
VAR_GL_1110	1914216275
VAR_GL_1111	1914216276
VAR_GL_1112	1914216277
VAR_GL_1113	1914216278
VAR_GL_1114	1914216279
VAR_GL_1115	1914216280
VAR_GL_1116	1914216281
VAR_GL_1117	1914216282
VAR_GL_1118	1914216283
VAR_GL_1119	1914216284
VAR_GL_1120	1914216285
VAR_GL_1121	1914216286
VAR_GL_1122	1914216287
VAR_GL_1123	1914216288
VAR_GL_1124	1914216289
VAR_GL_1125	1914216290
VAR_GL_1126	1914216291
VAR_GL_1127	1914216292
VAR_GL_1128	1914216293
VAR_GL_1129	1914216294
VAR_GL_1130	1914216295
VAR_GL_1131	1914216296
VAR_GL_1132	1914216297
VAR_GL_1133	1914216298
VAR_GL_1134	1914216299
VAR_GL_1135	1914216300
VAR_GL_1136	1914216301
VAR_GL_1137	1914216302
VAR_GL_1138	1914216303
VAR_GL_1139	1914216304
VAR_GL_1140	1914216305
VAR_GL_1141	1914216306
VAR_GL_1142	1914216307
VAR_GL_1143	1914216308
VAR_GL_1144	1914216309
VAR_GL_1145	1914216310
VAR_GL_1146	1914216311
VAR_GL_1147	1914216312
VAR_GL_1148	1914216313
VAR_GL_1149	1914216314
VAR_GL_1150	1914216315
VAR_GL_1151	1914216316
VAR_GL_1152	1914216317
VAR_GL_1153	1914216318
VAR_GL_1154	1914216319
VAR_GL_1155	1914216320
VAR_GL_1156	1914216321
VAR_GL_1157	1914216322
VAR_GL_1158	1914216323
VAR_GL_1159	1914216324
VAR_GL_1160	1914216325
VAR_GL_1161	1914216326
VAR_GL_1162	1914216327
VAR_GL_1163	1914216328
VAR_GL_1164	1914216329
VAR_GL_1165	1914216330
VAR_GL_1166	1914216331
VAR_GL_1167	1914216332
VAR_GL_1168	1914216333
VAR_GL_1169	1914216334
VAR_GL_1170	1914216335
VAR_GL_1171	1914216336
VAR_GL_1172	1914216337
VAR_GL_1173	1914216338
VAR_GL_1174	1914216339
VAR_GL_1175	1914216340
VAR_GL_1176	1914216341
VAR_GL_1177	1914216342
VAR_GL_1178	1914216343
VAR_GL_1179	1914216344
VAR_GL_1180	1914216345
VAR_GL_1181	1914216346
VAR_GL_1182	1914216347
VAR_GL_1183	1914216348
VAR_GL_1184	1914216349
VAR_GL_1185	1914216350
VAR_GL_1186	1914216351
VAR_GL_1187	1914216352
VAR_GL_1188	1914216353
VAR_GL_1189	1914216354
VAR_GL_1190	1914216355
VAR_GL_1191	1914216356
VAR_GL_1192	1914216357
VAR_GL_1193	1914216358
VAR_GL_1194	1914216359
VAR_GL_1195	1914216360
VAR_GL_1196	1914216361
VAR_GL_1197	1914216362
VAR_GL_1198	1914216363
VAR_GL_1199	1914216364
VAR_GL_1200	1914216365
VAR_GL_1201	1914216366
VAR_GL_1202	1914216367
VAR_GL_1203	1914216368
VAR_GL_1204	1914216369
VAR_GL_1205	1914216370
VAR_GL_1206	1914216371
VAR_GL_1207	1914216372
VAR_GL_1208	1914216373
VAR_GL_1209	1914216374
VAR_GL_1210	1914216375
VAR_GL_1211	1914216376
VAR_GL_1212	1914216377
VAR_GL_1213	1914216378
VAR_GL_1214	1914216379
VAR_GL_1215	1914216380
VAR_GL_1216	1914216381
VAR_GL_1217	1914216382
VAR_GL_1218	1914216383
VAR_GL_1219	1914216384
VAR_GL_1220	1914216385
VAR_GL_1221	1914216386
VAR_GL_1222	1914216387
VAR_GL_1223	1914216388
VAR_GL_1224	1914216389
VAR_GL_1225	1914216390
VAR_GL_1226	1914216391
VAR_GL_1227	1914216392
VAR_GL_1228	1914216393
VAR_GL_1229	1914216394
VAR_GL_1230	1914216395
VAR_GL_1231	1914216396
VAR_GL_1232	1914216397
VAR_GL_1233	1914216398
VAR_GL_1234	1914216399
VAR_GL_1235	1914216400
VAR_GL_1236	1914216401
VAR_GL_1237	1914216402
VAR_GL_1238	1914216403
VAR_GL_1239	1914216404
VAR_GL_1240	1914216405
VAR_GL_1241	1914216406
VAR_GL_1242	1914216407
VAR_GL_1243	1914216408
VAR_GL_1244	1914216409
VAR_GL_1245	1914216410
VAR_GL_1246	1914216411
VAR_GL_1247	1914216412
VAR_GL_1248	1914216413
VAR_GL_1249	1914216414
VAR_GL_1250	1914216415
VAR_GL_1251	1914216416
VAR_GL_1252	1914216417
VAR_GL_1253	1914216418
VAR_GL_1254	1914216419
VAR_GL_1255	1914216420
VAR_GL_1256	1914216421
VAR_GL_1257	1914216422
VAR_GL_1258	1914216423
VAR_GL_1259	1914216424
VAR_GL_1260	1914216425
VAR_GL_1261	1914216426
VAR_GL_1262	1914216427
VAR_GL_1263	1914216428
VAR_GL_1264	1914216429
VAR_GL_1265	1914216430
VAR_GL_1266	1914216431
VAR_GL_1267	1914216432
VAR_GL_1268	1914216433
VAR_GL_1269	1914216434
VAR_GL_1270	1914216435
VAR_GL_1271	1914216436
VAR_GL_1272	1914216437
VAR_GL_1273	1914216438
VAR_GL_1274	1914216439
VAR_GL_1275	1914216440
VAR_GL_1276	1914216441
VAR_GL_1277	1914216442
VAR_GL_1278	1914216443
VAR_GL_1279	1914216444
VAR_GL_1280	1914216445
VAR_GL_1281	1914216446
VAR_GL_1282	1914216447
VAR_GL_1283	1914216448
VAR_GL_1284	1914216449
VAR_GL_1285	1914216450
VAR_GL_1286	1914216451
VAR_GL_1287	1914216452
VAR_GL_1288	1914216453
VAR_GL_1289	1914216454
VAR_GL_1290	1914216455
VAR_GL_1291	1914216456
VAR_GL_1292	1914216457
VAR_GL_1293	1914216458
VAR_GL_1294	1914216459
VAR_GL_1295	1914216460
VAR_GL_1296	1914216461
VAR_GL_1297	1914216462
VAR_GL_1298	1914216463
VAR_GL_1299	1914216464
VAR_GL_1300	1914216465
VAR_GL_1301	1914216466
VAR_GL_1302	1914216467
VAR_GL_1303	1914216468
VAR_GL_1304	1914216469
VAR_GL_1305	1914216470
VAR_GL_1306	1914216471
VAR_GL_1307	1914216472
VAR_GL_1308	1914216473
VAR_GL_1309	1914216474
VAR_GL_1310	1914216475
VAR_GL_1311	1914216476
VAR_GL_1312	1914216477
VAR_GL_1313	1914216478
VAR_GL_1314	1914216479
VAR_GL_1315	1914216480
VAR_GL_1316	1914216481
VAR_GL_1317	1914216482
VAR_GL_1318	1914216483
VAR_GL_1319	1914216484
VAR_GL_1320	1914216485
VAR_GL_1321	1914216486
VAR_GL_1322	1914216487
VAR_GL_1323	1914216488
VAR_GL_1324	1914216489
VAR_GL_1325	1914216490
VAR_GL_1326	1914216491
VAR_GL_1327	1914216492
VAR_GL_1328	1914216493
VAR_GL_1329	1914216494
VAR_GL_1330	1914216495
VAR_GL_1331	1914216496
VAR_GL_1332	1914216497
VAR_GL_1333	1914216498
VAR_GL_1334	1914216499
VAR_GL_1335	1914216500
VAR_GL_1336	1914216501
VAR_GL_1337	1914216502
VAR_GL_1338	1914216503
VAR_GL_1339	1914216504
VAR_GL_1340	1914216505
VAR_GL_1341	1914216506
VAR_GL_1342	1914216507
VAR_GL_1343	1914216508
VAR_GL_1344	1914216509
VAR_GL_1345	1914216510
VAR_GL_1346	1914216511
VAR_GL_1347	1914216512
VAR_GL_1348	1914216513
VAR_GL_1349	1914216514
VAR_GL_1350	1914216515
VAR_GL_1351	1914216516
VAR_GL_1352	1914216517
VAR_GL_1353	1914216518
VAR_GL_1354	1914216519
VAR_GL_1355	1914216520
VAR_GL_1356	1914216521
VAR_GL_1357	1914216522
VAR_GL_1358	1914216523
VAR_GL_1359	1914216524
VAR_GL_1360	1914216525
VAR_GL_1361	1914216526
VAR_GL_1362	1914216527
VAR_GL_1363	1914216528
VAR_GL_1364	1914216529
VAR_GL_1365	1914216530
VAR_GL_1366	1914216531
VAR_GL_1367	1914216532
VAR_GL_1368	1914216533
VAR_GL_1369	1914216534
VAR_GL_1370	1914216535
VAR_GL_1371	1914216536
VAR_GL_1372	1914216537
VAR_GL_1373	1914216538
VAR_GL_1374	1914216539
VAR_GL_1375	1914216540
VAR_GL_1376	1914216541
VAR_GL_1377	1914216542
VAR_GL_1378	1914216543
VAR_GL_1379	1914216544
VAR_GL_1380	1914216545
VAR_GL_1381	1914216546
VAR_GL_1382	1914216547
VAR_GL_1383	1914216548
VAR_GL_1384	1914216549
VAR_GL_1385	1914216550
VAR_GL_1386	1914216551
VAR_GL_1387	1914216552
VAR_GL_1388	1914216553
VAR_GL_1389	1914216554
VAR_GL_1390	1914216555
VAR_GL_1391	1914216556
VAR_GL_1392	1914216557
VAR_GL_1393	1914216558
VAR_GL_1394	1914216559
VAR_GL_1395	1914216560
VAR_GL_1396	1914216561
VAR_GL_1397	1914216562
VAR_GL_1398	1914216563
VAR_GL_1399	1914216564
VAR_GL_1400	1914216565
VAR_GL_1401	1914216566
VAR_GL_1402	1914216567
VAR_GL_1403	1914216568
VAR_GL_1404	1914216569
VAR_GL_1405	1914216570
VAR_GL_1406	1914216571
VAR_GL_1407	1914216572
VAR_GL_1408	1914216573
VAR_GL_1409	1914216574
VAR_GL_1410	1914216575
VAR_GL_1411	1914216576
VAR_GL_1412	1914216577
VAR_GL_1413	1914216578
VAR_GL_1414	1914216579
VAR_GL_1415	1914216580
VAR_GL_1416	1914216581
VAR_GL_1417	1914216582
VAR_GL_1418	1914216583
VAR_GL_1419	1914216584
VAR_GL_1420	1914216585
VAR_GL_1421	1914216586
VAR_GL_1422	1914216587
VAR_GL_1423	1914216588
VAR_GL_1424	1914216589
VAR_GL_1425	1914216590
VAR_GL_1426	1914216591
VAR_GL_1427	1914216592
VAR_GL_1428	1914216593
VAR_GL_1429	1914216594
VAR_GL_1430	1914216595
VAR_GL_1431	1914216596
VAR_GL_1432	1914216597
VAR_GL_1433	1914216598
VAR_GL_1434	1914216599
VAR_GL_1435	1914216600
VAR_GL_1436	1914216601
VAR_GL_1437	1914216602
VAR_GL_1438	1914216603
VAR_GL_1439	1914216604
VAR_GL_1440	1914216605
VAR_GL_1441	1914216606
VAR_GL_1442	1914216607
VAR_GL_1443	1914216608
VAR_GL_1444	1914216609
VAR_GL_1445	1914216610
VAR_GL_1446	1914216611
VAR_GL_1447	1914216612
VAR_GL_1448	1914216613
VAR_GL_1449	1914216614
VAR_GL_1450	1914216615
VAR_GL_1451	1914216616
VAR_GL_1452	1914216617
VAR_GL_1453	1914216618
VAR_GL_1454	1914216619
VAR_GL_1455	1914216620
VAR_GL_1456	1914216621
VAR_GL_1457	1914216622
VAR_GL_1458	1914216623
VAR_GL_1459	1914216624
VAR_GL_1460	1914216625
VAR_GL_1461	1914216626
VAR_GL_1462	1914216627
VAR_GL_1463	1914216628
VAR_GL_1464	1914216629
VAR_GL_1465	1914216630
VAR_GL_1466	1914216631
VAR_GL_1467	1914216632
VAR_GL_1468	1914216633
VAR_GL_1469	1914216634
VAR_GL_1470	1914216635
VAR_GL_1471	1914216636
VAR_GL_1472	1914216637
VAR_GL_1473	1914216638
VAR_GL_1474	1914216639
VAR_GL_1475	1914216640
VAR_GL_1476	1914216641
VAR_GL_1477	1914216642
VAR_GL_1478	1914216643
VAR_GL_1479	1914216644
VAR_GL_1480	1914216645
VAR_GL_1481	1914216646
VAR_GL_1482	1914216647
VAR_GL_1483	1914216648
VAR_GL_1484	1914216649
VAR_GL_1485	1914216650
VAR_GL_1486	1914216651
VAR_GL_1487	1914216652
VAR_GL_1488	1914216653
VAR_GL_1489	1914216654
VAR_GL_1490	1914216655
VAR_GL_1491	1914216656
VAR_GL_1492	1914216657
VAR_GL_1493	1914216658
VAR_GL_1494	1914216659
VAR_GL_1495	1914216660
VAR_GL_1496	1914216661
VAR_GL_1497	1914216662
VAR_GL_1498	1914216663
VAR_GL_1499	1914216664
VAR_GL_1500	1914216665
VAR_GL_1501	1914216666
VAR_GL_1502	1914216667
VAR_GL_1503	1914216668
VAR_GL_1504	1914216669
VAR_GL_1505	1914216670
VAR_GL_1506	1914216671
VAR_GL_1507	1914216672
VAR_GL_1508	1914216673
VAR_GL_1509	1914216674
VAR_GL_1510	1914216675
VAR_GL_1511	1914216676
VAR_GL_1512	1914216677
VAR_GL_1513	1914216678
VAR_GL_1514	1914216679
VAR_GL_1515	1914216680
VAR_GL_1516	1914216681
VAR_GL_1517	1914216682
VAR_GL_1518	1914216683
VAR_GL_1519	1914216684
VAR_GL_1520	1914216685
VAR_GL_1521	1914216686
VAR_GL_1522	1914216687
VAR_GL_1523	1914216688
VAR_GL_1524	1914216689
VAR_GL_1525	1914216690
VAR_GL_1526	1914216691
VAR_GL_1527	1914216692
VAR_GL_1528	1914216693
VAR_GL_1529	1914216694
VAR_GL_1530	1914216695
VAR_GL_1531	1914216696
VAR_GL_1532	1914216697
VAR_GL_1533	1914216698
VAR_GL_1534	1914216699
VAR_GL_1535	1914216700
VAR_GL_1536	1914216701
VAR_GL_1537	1914216702
VAR_GL_1538	1914216703
VAR_GL_1539	1914216704
VAR_GL_1540	1914216705
VAR_GL_1541	1914216706
VAR_GL_1542	1914216707
VAR_GL_1543	1914216708
VAR_GL_1544	1914216709
VAR_GL_1545	1914216710
VAR_GL_1546	1914216711
VAR_GL_1547	1914216712
VAR_GL_1548	1914216713
VAR_GL_1549	1914216714
VAR_GL_1550	1914216715
VAR_GL_1551	1914216716
VAR_GL_1552	1914216717
VAR_GL_1553	1914216718
VAR_GL_1554	1914216719
VAR_GL_1555	1914216720
VAR_GL_1556	1914216721
VAR_GL_1557	1914216722
VAR_GL_1558	1914216723
VAR_GL_1559	1914216724
VAR_GL_1560	1914216725
VAR_GL_1561	1914216726
VAR_GL_1562	1914216727
VAR_GL_1563	1914216728
VAR_GL_1564	1914216729
VAR_GL_1565	1914216730
VAR_GL_1566	1914216731
VAR_GL_1567	1914216732
VAR_GL_1568	1914216733
VAR_GL_1569	1914216734
VAR_GL_1570	1914216735
VAR_GL_1571	1914216736
VAR_GL_1572	1914216737
VAR_GL_1573	1914216738
VAR_GL_1574	1914216739
VAR_GL_1575	1914216740
VAR_GL_1576	1914216741
VAR_GL_1577	1914216742
VAR_GL_1578	1914216743
VAR_GL_1579	1914216744
VAR_GL_1580	1914216745
VAR_GL_1581	1914216746
VAR_GL_1582	1914216747
VAR_GL_1583	1914216748
VAR_GL_1584	1914216749
VAR_GL_1585	1914216750
VAR_GL_1586	1914216751
VAR_GL_1587	1914216752
VAR_GL_1588	1914216753
VAR_GL_1589	1914216754
VAR_GL_1590	1914216755
VAR_GL_1591	1914216756
VAR_GL_1592	1914216757
VAR_GL_1593	1914216758
VAR_GL_1594	1914216759
VAR_GL_1595	1914216760
VAR_GL_1596	1914216761
VAR_GL_1597	1914216762
VAR_GL_1598	1914216763
VAR_GL_1599	1914216764
VAR_GL_1600	1914216765
VAR_GL_1601	1914216766
VAR_GL_1602	1914216767
VAR_GL_1603	1914216768
VAR_GL_1604	1914216769
VAR_GL_1605	1914216770
VAR_GL_1606	1914216771
VAR_GL_1607	1914216772
VAR_GL_1608	1914216773
VAR_GL_1609	1914216774
VAR_GL_1610	1914216775
VAR_GL_1611	1914216776
VAR_GL_1612	1914216777
VAR_GL_1613	1914216778
VAR_GL_1614	1914216779
VAR_GL_1615	1914216780
VAR_GL_1616	1914216781
VAR_GL_1617	1914216782
VAR_GL_1618	1914216783
VAR_GL_1619	1914216784
VAR_GL_1620	1914216785
VAR_GL_1621	1914216786
VAR_GL_1622	1914216787
VAR_GL_1623	1914216788
VAR_GL_1624	1914216789
VAR_GL_1625	1914216790
VAR_GL_1626	1914216791
VAR_GL_1627	1914216792
VAR_GL_1628	1914216793
VAR_GL_1629	1914216794
VAR_GL_1630	1914216795
VAR_GL_1631	1914216796
VAR_GL_1632	1914216797
VAR_GL_1633	1914216798
VAR_GL_1634	1914216799
VAR_GL_1635	1914216800
VAR_GL_1636	1914216801
VAR_GL_1637	1914216802
VAR_GL_1638	1914216803
VAR_GL_1639	1914216804
VAR_GL_1640	1914216805
VAR_GL_1641	1914216806
VAR_GL_1642	1914216807
VAR_GL_1643	1914216808
VAR_GL_1644	1914216809
VAR_GL_1645	1914216810
VAR_GL_1646	1914216811
VAR_GL_1647	1914216812
VAR_GL_1648	1914216813
VAR_GL_1649	1914216814
VAR_GL_1650	1914216815
VAR_GL_1651	1914216816
VAR_GL_1652	1914216817
VAR_GL_1653	1914216818
VAR_GL_1654	1914216819
VAR_GL_1655	1914216820
VAR_GL_1656	1914216821
VAR_GL_1657	1914216822
VAR_GL_1658	1914216823
VAR_GL_1659	1914216824
VAR_GL_1660	1914216825
VAR_GL_1661	1914216826
VAR_GL_1662	1914216827
VAR_GL_1663	1914216828
VAR_GL_1664	1914216829
VAR_GL_1665	1914216830
VAR_GL_1666	1914216831
VAR_GL_1667	1914216832
VAR_GL_1668	1914216833
VAR_GL_1669	1914216834
VAR_GL_1670	1914216835
VAR_GL_1671	1914216836
VAR_GL_1672	1914216837
VAR_GL_1673	1914216838
VAR_GL_1674	1914216839
VAR_GL_1675	1914216840
VAR_GL_1676	1914216841
VAR_GL_1677	1914216842
VAR_GL_1678	1914216843
VAR_GL_1679	1914216844
VAR_GL_1680	1914216845
VAR_GL_1681	1914216846
VAR_GL_1682	1914216847
VAR_GL_1683	1914216848
VAR_GL_1684	1914216849
VAR_GL_1685	1914216850
VAR_GL_1686	1914216851
VAR_GL_1687	1914216852
VAR_GL_1688	1914216853
VAR_GL_1689	1914216854
VAR_GL_1690	1914216855
VAR_GL_1691	1914216856
VAR_GL_1692	1914216857
VAR_GL_1693	1914216858
VAR_GL_1694	1914216859
VAR_GL_1695	1914216860
VAR_GL_1696	1914216861
VAR_GL_1697	1914216862
VAR_GL_1698	1914216863
VAR_GL_1699	1914216864
VAR_GL_1700	1914216865
VAR_GL_1701	1914216866
VAR_GL_1702	1914216867
VAR_GL_1703	1914216868
VAR_GL_1704	1914216869
VAR_GL_1705	1914216870
VAR_GL_1706	1914216871
VAR_GL_1707	1914216872
VAR_GL_1708	1914216873
VAR_GL_1709	1914216874
VAR_GL_1710	1914216875
VAR_GL_1711	1914216876
VAR_GL_1712	1914216877
VAR_GL_1713	1914216878
VAR_GL_1714	1914216879
VAR_GL_1715	1914216880
VAR_GL_1716	1914216881
VAR_GL_1717	1914216882
VAR_GL_1718	1914216883
VAR_GL_1719	1914216884
VAR_GL_1720	1914216885
VAR_GL_1721	1914216886
VAR_GL_1722	1914216887
VAR_GL_1723	1914216888
VAR_GL_1724	1914216889
VAR_GL_1725	1914216890
VAR_GL_1726	1914216891
VAR_GL_1727	1914216892
VAR_GL_1728	1914216893
VAR_GL_1729	1914216894
VAR_GL_1730	1914216895
VAR_GL_1731	1914216896
VAR_GL_1732	1914216897
VAR_GL_1733	1914216898
VAR_GL_1734	1914216899
VAR_GL_1735	1914216900
VAR_GL_1736	1914216901
VAR_GL_1737	1914216902
VAR_GL_1738	1914216903
VAR_GL_1739	1914216904
VAR_GL_1740	1914216905
VAR_GL_1741	1914216906
VAR_GL_1742	1914216907
VAR_GL_1743	1914216908
VAR_GL_1744	1914216909
VAR_GL_1745	1914216910
VAR_GL_1746	1914216911
VAR_GL_1747	1914216912
VAR_GL_1748	1914216913
VAR_GL_1749	1914216914
VAR_GL_1750	1914216915
VAR_GL_1751	1914216916
VAR_GL_1752	1914216917
VAR_GL_1753	1914216918
VAR_GL_1754	1914216919
VAR_GL_1755	1914216920
VAR_GL_1756	1914216921
VAR_GL_1757	1914216922
VAR_GL_1758	1914216923
VAR_GL_1759	1914216924
VAR_GL_1760	1914216925
VAR_GL_1761	1914216926
VAR_GL_1762	1914216927
VAR_GL_1763	1914216928
VAR_GL_1764	1914216929
VAR_GL_1765	1914216930
VAR_GL_1766	1914216931
VAR_GL_1767	1914216932
VAR_GL_1768	1914216933
VAR_GL_1769	1914216934
VAR_GL_1770	1914216935
VAR_GL_1771	1914216936
VAR_GL_1772	1914216937
VAR_GL_1773	1914216938
VAR_GL_1774	1914216939
VAR_GL_1775	1914216940
VAR_GL_1776	1914216941
VAR_GL_1777	1914216942
VAR_GL_1778	1914216943
VAR_GL_1779	1914216944
VAR_GL_1780	1914216945
VAR_GL_1781	1914216946
VAR_GL_1782	1914216947
VAR_GL_1783	1914216948
VAR_GL_1784	1914216949
VAR_GL_1785	1914216950
VAR_GL_1786	1914216951
VAR_GL_1787	1914216952
VAR_GL_1788	1914216953
VAR_GL_1789	1914216954
VAR_GL_1790	1914216955
VAR_GL_1791	1914216956
VAR_GL_1792	1914216957
VAR_GL_1793	1914216958
VAR_GL_1794	1914216959
VAR_GL_1795	1914216960
VAR_GL_1796	1914216961
VAR_GL_1797	1914216962
VAR_GL_1798	1914216963
VAR_GL_1799	1914216964
VAR_GL_1800	1914216965
VAR_GL_1801	1914216966
VAR_GL_1802	1914216967
VAR_GL_1803	1914216968
VAR_GL_1804	1914216969
VAR_GL_1805	1914216970
VAR_GL_1806	1914216971
VAR_GL_1807	1914216972
VAR_GL_1808	1914216973
VAR_GL_1809	1914216974
VAR_GL_1810	1914216975
VAR_GL_1811	1914216976
VAR_GL_1812	1914216977
VAR_GL_1813	1914216978
VAR_GL_1814	1914216979
VAR_GL_1815	1914216980
VAR_GL_1816	1914216981
VAR_GL_1817	1914216982
VAR_GL_1818	1914216983
VAR_GL_1819	1914216984
VAR_GL_1820	1914216985
VAR_GL_1821	1914216986
VAR_GL_1822	1914216987
VAR_GL_1823	1914216988
VAR_GL_1824	1914216989
VAR_GL_1825	1914216990
VAR_GL_1826	1914216991
VAR_GL_1827	1914216992
VAR_GL_1828	1914216993
VAR_GL_1829	1914216994
VAR_GL_1830	1914216995
VAR_GL_1831	1914216996
VAR_GL_1832	1914216997
VAR_GL_1833	1914216998
VAR_GL_1834	1914216999
VAR_GL_1835	1914217000
VAR_GL_1836	1914217001
VAR_GL_1837	1914217002
VAR_GL_1838	1914217003
VAR_GL_1839	1914217004
VAR_GL_1840	1914217005
VAR_GL_1841	1914217006
VAR_GL_1842	1914217007
VAR_GL_1843	1914217008
VAR_GL_1844	1914217009
VAR_GL_1845	1914217010
VAR_GL_1846	1914217011
VAR_GL_1847	1914217012
VAR_GL_1848	1914217013
VAR_GL_1849	1914217014
VAR_GL_1850	1914217015
VAR_GL_1851	1914217016
VAR_GL_1852	1914217017
VAR_GL_1853	1914217018
VAR_GL_1854	1914217019
VAR_GL_1855	1914217020
VAR_GL_1856	1914217021
VAR_GL_1857	1914217022
VAR_GL_1858	1914217023
VAR_GL_1859	1914217024
VAR_GL_1860	1914217025
VAR_GL_1861	1914217026
VAR_GL_1862	1914217027
VAR_GL_1863	1914217028
VAR_GL_1864	1914217029
VAR_GL_1865	1914217030
VAR_GL_1866	1914217031
VAR_GL_1867	1914217032
VAR_GL_1868	1914217033
VAR_GL_1869	1914217034
VAR_GL_1870	1914217035
VAR_GL_1871	1914217036
VAR_GL_1872	1914217037
VAR_GL_1873	1914217038
VAR_GL_1874	1914217039
VAR_GL_1875	1914217040
VAR_GL_1876	1914217041
VAR_GL_1877	1914217042
VAR_GL_1878	1914217043
VAR_GL_1879	1914217044
VAR_GL_1880	1914217045
VAR_GL_1881	1914217046
VAR_GL_1882	1914217047
VAR_GL_1883	1914217048
VAR_GL_1884	1914217049
VAR_GL_1885	1914217050
VAR_GL_1886	1914217051
VAR_GL_1887	1914217052
VAR_GL_1888	1914217053
VAR_GL_1889	1914217054
VAR_GL_1890	1914217055
VAR_GL_1891	1914217056
VAR_GL_1892	1914217057
VAR_GL_1893	1914217058
VAR_GL_1894	1914217059
VAR_GL_1895	1914217060
VAR_GL_1896	1914217061
VAR_GL_1897	1914217062
VAR_GL_1898	1914217063
VAR_GL_1899	1914217064
VAR_GL_1900	1914217065
VAR_GL_1901	1914217066
VAR_GL_1902	1914217067
VAR_GL_1903	1914217068
VAR_GL_1904	1914217069
VAR_GL_1905	1914217070
VAR_GL_1906	1914217071
VAR_GL_1907	1914217072
VAR_GL_1908	1914217073
VAR_GL_1909	1914217074
VAR_GL_1910	1914217075
VAR_GL_1911	1914217076
VAR_GL_1912	1914217077
VAR_GL_1913	1914217078
VAR_GL_1914	1914217079
VAR_GL_1915	1914217080
VAR_GL_1916	1914217081
VAR_GL_1917	1914217082
VAR_GL_1918	1914217083
VAR_GL_1919	1914217084
VAR_GL_1920	1914217085
VAR_GL_1921	1914217086
VAR_GL_1922	1914217087
VAR_GL_1923	1914217088
VAR_GL_1924	1914217089
VAR_GL_1925	1914217090
VAR_GL_1926	1914217091
VAR_GL_1927	1914217092
VAR_GL_1928	1914217093
VAR_GL_1929	1914217094
VAR_GL_1930	1914217095
VAR_GL_1931	1914217096
VAR_GL_1932	1914217097
VAR_GL_1933	1914217098
VAR_GL_1934	1914217099
VAR_GL_1935	1914217100
VAR_GL_1936	1914217101
VAR_GL_1937	1914217102
VAR_GL_1938	1914217103
VAR_GL_1939	1914217104
VAR_GL_1940	1914217105
VAR_GL_1941	1914217106
VAR_GL_1942	1914217107
VAR_GL_1943	1914217108
VAR_GL_1944	1914217109
VAR_GL_1945	1914217110
VAR_GL_1946	1914217111
VAR_GL_1947	1914217112
VAR_GL_1948	1914217113
VAR_GL_1949	1914217114
VAR_GL_1950	1914217115
VAR_GL_1951	1914217116
VAR_GL_1952	1914217117
VAR_GL_1953	1914217118
VAR_GL_1954	1914217119
VAR_GL_1955	1914217120
VAR_GL_1956	1914217121
VAR_GL_1957	1914217122
VAR_GL_1958	1914217123
VAR_GL_1959	1914217124
VAR_GL_1960	1914217125
VAR_GL_1961	1914217126
VAR_GL_1962	1914217127
VAR_GL_1963	1914217128
VAR_GL_1964	1914217129
VAR_GL_1965	1914217130
VAR_GL_1966	1914217131
VAR_GL_1967	1914217132
VAR_GL_1968	1914217133
VAR_GL_1969	1914217134
VAR_GL_1970	1914217135
VAR_GL_1971	1914217136
VAR_GL_1972	1914217137
VAR_GL_1973	1914217138
VAR_GL_1974	1914217139
VAR_GL_1975	1914217140
VAR_GL_1976	1914217141
VAR_GL_1977	1914217142
VAR_GL_1978	1914217143
VAR_GL_1979	1914217144
VAR_GL_1980	1914217145
VAR_GL_1981	1914217146
VAR_GL_1982	1914217147
VAR_GL_1983	1914217148
VAR_GL_1984	1914217149
VAR_GL_1985	1914217150
VAR_GL_1986	1914217151
VAR_GL_1987	1914217152
VAR_GL_1988	1914217153
VAR_GL_1989	1914217154
VAR_GL_1990	1914217155
VAR_GL_1991	1914217156
VAR_GL_1992	1914217157
VAR_GL_1993	1914217158
VAR_GL_1994	1914217159
VAR_GL_1995	1914217160
VAR_GL_1996	1914217161
VAR_GL_1997	1914217162
VAR_GL_1998	1914217163
VAR_GL_1999	1914217164
VAR_GL_2000	1914217165
VAR_GL_2001	1914217166
VAR_GL_2002	1914217167
VAR_GL_2003	1914217168
VAR_GL_2004	1914217169
VAR_GL_2005	1914217170
VAR_GL_2006	1914217171
VAR_GL_2007	1914217172
VAR_GL_2008	1914217173
VAR_GL_2009	1914217174
VAR_GL_2010	1914217175
VAR_GL_2011	1914217176
VAR_GL_2012	1914217177
VAR_GL_2013	1914217178
VAR_GL_2014	1914217179
VAR_GL_2015	1914217180
VAR_GL_2016	1914217181
VAR_GL_2017	1914217182
VAR_GL_2018	1914217183
VAR_GL_2019	1914217184
VAR_GL_2020	1914217185
VAR_GL_2021	1914217186
VAR_GL_2022	1914217187
VAR_GL_2023	1914217188
VAR_GL_2024	1914217189
VAR_GL_2025	1914217190
VAR_GL_2026	1914217191
VAR_GL_2027	1914217192
VAR_GL_2028	1914217193
VAR_GL_2029	1914217194
VAR_GL_2030	1914217195
VAR_GL_2031	1914217196
VAR_GL_2032	1914217197
VAR_GL_2033	1914217198
VAR_GL_2034	1914217199
VAR_GL_2035	1914217200
VAR_GL_2036	1914217201
VAR_GL_2037	1914217202
VAR_GL_2038	1914217203
VAR_GL_2039	1914217204
VAR_GL_2040	1914217205
VAR_GL_2041	1914217206
VAR_GL_2042	1914217207
VAR_GL_2043	1914217208
VAR_GL_2044	1914217209
VAR_GL_2045	1914217210
VAR_GL_2046	1914217211
VAR_GL_2047	1914217212
VAR_GL_2048	1914217213
VAR_GL_2049	1914217214
VAR_GL_2050	1914217215
VAR_GL_2051	1914217216
VAR_GL_2052	1914217217
VAR_GL_2053	1914217218
VAR_GL_2054	1914217219
VAR_GL_2055	1914217220
VAR_GL_2056	1914217221
VAR_GL_2057	1914217222
VAR_GL_2058	1914217223
VAR_GL_2059	1914217224
VAR_GL_2060	1914217225
VAR_GL_2061	1914217226
VAR_GL_2062	1914217227
VAR_GL_2063	1914217228
VAR_GL_2064	1914217229
VAR_GL_2065	1914217230
VAR_GL_2066	1914217231
VAR_GL_2067	1914217232
VAR_GL_2068	1914217233
VAR_GL_2069	1914217234
VAR_GL_2070	1914217235
VAR_GL_2071	1914217236
VAR_GL_2072	1914217237
VAR_GL_2073	1914217238
VAR_GL_2074	1914217239
VAR_GL_2075	1914217240
VAR_GL_2076	1914217241
VAR_GL_2077	1914217242
VAR_GL_2078	1914217243
VAR_GL_2079	1914217244
VAR_GL_2080	1914217245
VAR_GL_2081	1914217246
VAR_GL_2082	1914217247
VAR_GL_2083	1914217248
VAR_GL_2084	1914217249
VAR_GL_2085	1914217250
VAR_GL_2086	1914217251
VAR_GL_2087	1914217252
VAR_GL_2088	1914217253
VAR_GL_2089	1914217254
VAR_GL_2090	1914217255
VAR_GL_2091	1914217256
VAR_GL_2092	1914217257
VAR_GL_2093	1914217258
VAR_GL_2094	1914217259
VAR_GL_2095	1914217260
VAR_GL_2096	1914217261
VAR_GL_2097	1914217262
VAR_GL_2098	1914217263
VAR_GL_2099	1914217264
VAR_GL_2100	1914217265
VAR_GL_2101	1914217266
VAR_GL_2102	1914217267
VAR_GL_2103	1914217268
VAR_GL_2104	1914217269
VAR_GL_2105	1914217270
VAR_GL_2106	1914217271
VAR_GL_2107	1914217272
VAR_GL_2108	1914217273
VAR_GL_2109	1914217274
VAR_GL_2110	1914217275
VAR_GL_2111	1914217276
VAR_GL_2112	1914217277
VAR_GL_2113	1914217278
VAR_GL_2114	1914217279
VAR_GL_2115	1914217280
VAR_GL_2116	1914217281
VAR_GL_2117	1914217282
VAR_GL_2118	1914217283
VAR_GL_2119	1914217284
VAR_GL_2120	1914217285
VAR_GL_2121	1914217286
VAR_GL_2122	1914217287
VAR_GL_2123	1914217288
VAR_GL_2124	1914217289
VAR_GL_2125	1914217290
VAR_GL_2126	1914217291
VAR_GL_2127	1914217292
VAR_GL_2128	1914217293
VAR_GL_2129	1914217294
VAR_GL_2130	1914217295
VAR_GL_2131	1914217296
VAR_GL_2132	1914217297
VAR_GL_2133	1914217298
VAR_GL_2134	1914217299
VAR_GL_2135	1914217300
VAR_GL_2136	1914217301
VAR_GL_2137	1914217302
VAR_GL_2138	1914217303
VAR_GL_2139	1914217304
VAR_GL_2140	1914217305
VAR_GL_2141	1914217306
VAR_GL_2142	1914217307
VAR_GL_2143	1914217308
VAR_GL_2144	1914217309
VAR_GL_2145	1914217310
VAR_GL_2146	1914217311
VAR_GL_2147	1914217312
VAR_GL_2148	1914217313
VAR_GL_2149	1914217314
VAR_GL_2150	1914217315
VAR_GL_2151	1914217316
VAR_GL_2152	1914217317
VAR_GL_2153	1914217318
VAR_GL_2154	1914217319
VAR_GL_2155	1914217320
VAR_GL_2156	1914217321
VAR_GL_2157	1914217322
VAR_GL_2158	1914217323
VAR_GL_2159	1914217324
VAR_GL_2160	1914217325
VAR_GL_2161	1914217326
VAR_GL_2162	1914217327
VAR_GL_2163	1914217328
VAR_GL_2164	1914217329
VAR_GL_2165	1914217330
VAR_GL_2166	1914217331
VAR_GL_2167	1914217332
VAR_GL_2168	1914217333
VAR_GL_2169	1914217334
VAR_GL_2170	1914217335
VAR_GL_2171	1914217336
VAR_GL_2172	1914217337
VAR_GL_2173	1914217338
VAR_GL_2174	1914217339
VAR_GL_2175	1914217340
VAR_GL_2176	1914217341
VAR_GL_2177	1914217342
VAR_GL_2178	1914217343
VAR_GL_2179	1914217344
VAR_GL_2180	1914217345
VAR_GL_2181	1914217346
VAR_GL_2182	1914217347
VAR_GL_2183	1914217348
VAR_GL_2184	1914217349
VAR_GL_2185	1914217350
VAR_GL_2186	1914217351
VAR_GL_2187	1914217352
VAR_GL_2188	1914217353
VAR_GL_2189	1914217354
VAR_GL_2190	1914217355
VAR_GL_2191	1914217356
VAR_GL_2192	1914217357
VAR_GL_2193	1914217358
VAR_GL_2194	1914217359
VAR_GL_2195	1914217360
VAR_GL_2196	1914217361
VAR_GL_2197	1914217362
VAR_GL_2198	1914217363
VAR_GL_2199	1914217364
VAR_GL_2200	1914217365
VAR_GL_2201	1914217366
VAR_GL_2202	1914217367
VAR_GL_2203	1914217368
VAR_GL_2204	1914217369
VAR_GL_2205	1914217370
VAR_GL_2206	1914217371
VAR_GL_2207	1914217372
VAR_GL_2208	1914217373
VAR_GL_2209	1914217374
VAR_GL_2210	1914217375
VAR_GL_2211	1914217376
VAR_GL_2212	1914217377
VAR_GL_2213	1914217378
VAR_GL_2214	1914217379
VAR_GL_2215	1914217380
VAR_GL_2216	1914217381
VAR_GL_2217	1914217382
VAR_GL_2218	1914217383
VAR_GL_2219	1914217384
VAR_GL_2220	1914217385
VAR_GL_2221	1914217386
VAR_GL_2222	1914217387
VAR_GL_2223	1914217388
VAR_GL_2224	1914217389
VAR_GL_2225	1914217390
VAR_GL_2226	1914217391
VAR_GL_2227	1914217392
VAR_GL_2228	1914217393
VAR_GL_2229	1914217394
VAR_GL_2230	1914217395
VAR_GL_2231	1914217396
VAR_GL_2232	1914217397
VAR_GL_2233	1914217398
VAR_GL_2234	1914217399
VAR_GL_2235	1914217400
VAR_GL_2236	1914217401
VAR_GL_2237	1914217402
VAR_GL_2238	1914217403
VAR_GL_2239	1914217404
VAR_GL_2240	1914217405
VAR_GL_2241	1914217406
VAR_GL_2242	1914217407
VAR_GL_2243	1914217408
VAR_GL_2244	1914217409
VAR_GL_2245	1914217410
VAR_GL_2246	1914217411
VAR_GL_2247	1914217412
VAR_GL_2248	1914217413
VAR_GL_2249	1914217414
VAR_GL_2250	1914217415
VAR_GL_2251	1914217416
VAR_GL_2252	1914217417
VAR_GL_2253	1914217418
VAR_GL_2254	1914217419
VAR_GL_2255	1914217420
VAR_GL_2256	1914217421
VAR_GL_2257	1914217422
VAR_GL_2258	1914217423
VAR_GL_2259	1914217424
VAR_GL_2260	1914217425
VAR_GL_2261	1914217426
VAR_GL_2262	1914217427
VAR_GL_2263	1914217428
VAR_GL_2264	1914217429
VAR_GL_2265	1914217430
VAR_GL_2266	1914217431
VAR_GL_2267	1914217432
VAR_GL_2268	1914217433
VAR_GL_2269	1914217434
VAR_GL_2270	1914217435
VAR_GL_2271	1914217436
VAR_GL_2272	1914217437
VAR_GL_2273	1914217438
VAR_GL_2274	1914217439
VAR_GL_2275	1914217440
VAR_GL_2276	1914217441
VAR_GL_2277	1914217442
VAR_GL_2278	1914217443
VAR_GL_2279	1914217444
VAR_GL_2280	1914217445
VAR_GL_2281	1914217446
VAR_GL_2282	1914217447
VAR_GL_2283	1914217448
VAR_GL_2284	1914217449
VAR_GL_2285	1914217450
VAR_GL_2286	1914217451
VAR_GL_2287	1914217452
VAR_GL_2288	1914217453
VAR_GL_2289	1914217454
VAR_GL_2290	1914217455
VAR_GL_2291	1914217456
VAR_GL_2292	1914217457
VAR_GL_2293	1914217458
VAR_GL_2294	1914217459
VAR_GL_2295	1914217460
VAR_GL_2296	1914217461
VAR_GL_2297	1914217462
VAR_GL_2298	1914217463
VAR_GL_2299	1914217464
VAR_GL_2300	1914217465
VAR_GL_2301	1914217466
VAR_GL_2302	1914217467
VAR_GL_2303	1914217468
VAR_GL_2304	1914217469
VAR_GL_2305	1914217470
VAR_GL_2306	1914217471
VAR_GL_2307	1914217472
VAR_GL_2308	1914217473
VAR_GL_2309	1914217474
VAR_GL_2310	1914217475
VAR_GL_2311	1914217476
VAR_GL_2312	1914217477
VAR_GL_2313	1914217478
VAR_GL_2314	1914217479
VAR_GL_2315	1914217480
VAR_GL_2316	1914217481
VAR_GL_2317	1914217482
VAR_GL_2318	1914217483
VAR_GL_2319	1914217484
VAR_GL_2320	1914217485
VAR_GL_2321	1914217486
VAR_GL_2322	1914217487
VAR_GL_2323	1914217488
VAR_GL_2324	1914217489
VAR_GL_2325	1914217490
VAR_GL_2326	1914217491
VAR_GL_2327	1914217492
VAR_GL_2328	1914217493
VAR_GL_2329	1914217494
VAR_GL_2330	1914217495
VAR_GL_2331	1914217496
VAR_GL_2332	1914217497
VAR_GL_2333	1914217498
VAR_GL_2334	1914217499
VAR_GL_2335	1914217500
VAR_GL_2336	1914217501
VAR_GL_2337	1914217502
VAR_GL_2338	1914217503
VAR_GL_2339	1914217504
VAR_GL_2340	1914217505
VAR_GL_2341	1914217506
VAR_GL_2342	1914217507
VAR_GL_2343	1914217508
VAR_GL_2344	1914217509
VAR_GL_2345	1914217510
VAR_GL_2346	1914217511
VAR_GL_2347	1914217512
VAR_GL_2348	1914217513
VAR_GL_2349	1914217514
VAR_GL_2350	1914217515
VAR_GL_2351	1914217516
VAR_GL_2352	1914217517
VAR_GL_2353	1914217518
VAR_GL_2354	1914217519
VAR_GL_2355	1914217520
VAR_GL_2356	1914217521
VAR_GL_2357	1914217522
VAR_GL_2358	1914217523
VAR_GL_2359	1914217524
VAR_GL_2360	1914217525
VAR_GL_2361	1914217526
VAR_GL_2362	1914217527
VAR_GL_2363	1914217528
VAR_GL_2364	1914217529
VAR_GL_2365	1914217530
VAR_GL_2366	1914217531
VAR_GL_2367	1914217532
VAR_GL_2368	1914217533
VAR_GL_2369	1914217534
VAR_GL_2370	1914217535
VAR_GL_2371	1914217536
VAR_GL_2372	1914217537
VAR_GL_2373	1914217538
VAR_GL_2374	1914217539
VAR_GL_2375	1914217540
VAR_GL_2376	1914217541
VAR_GL_2377	1914217542
VAR_GL_2378	1914217543
VAR_GL_2379	1914217544
VAR_GL_2380	1914217545
VAR_GL_2381	1914217546
VAR_GL_2382	1914217547
VAR_GL_2383	1914217548
VAR_GL_2384	1914217549
VAR_GL_2385	1914217550
VAR_GL_2386	1914217551
VAR_GL_2387	1914217552
VAR_GL_2388	1914217553
VAR_GL_2389	1914217554
VAR_GL_2390	1914217555
VAR_GL_2391	1914217556
VAR_GL_2392	1914217557
VAR_GL_2393	1914217558
VAR_GL_2394	1914217559
VAR_GL_2395	1914217560
VAR_GL_2396	1914217561
VAR_GL_2397	1914217562
VAR_GL_2398	1914217563
VAR_GL_2399	1914217564
VAR_GL_2400	1914217565
VAR_GL_2401	1914217566
VAR_GL_2402	1914217567
VAR_GL_2403	1914217568
VAR_GL_2404	1914217569
VAR_GL_2405	1914217570
VAR_GL_2406	1914217571
VAR_GL_2407	1914217572
VAR_GL_2408	1914217573
VAR_GL_2409	1914217574
VAR_GL_2410	1914217575
VAR_GL_2411	1914217576
VAR_GL_2412	1914217577
VAR_GL_2413	1914217578
VAR_GL_2414	1914217579
VAR_GL_2415	1914217580
VAR_GL_2416	1914217581
VAR_GL_2417	1914217582
VAR_GL_2418	1914217583
VAR_GL_2419	1914217584
VAR_GL_2420	1914217585
VAR_GL_2421	1914217586
VAR_GL_2422	1914217587
VAR_GL_2423	1914217588
VAR_GL_2424	1914217589
VAR_GL_2425	1914217590
VAR_GL_2426	1914217591
VAR_GL_2427	1914217592
VAR_GL_2428	1914217593
VAR_GL_2429	1914217594
VAR_GL_2430	1914217595
VAR_GL_2431	1914217596
VAR_GL_2432	1914217597
VAR_GL_2433	1914217598
VAR_GL_2434	1914217599
VAR_GL_2435	1914217600
VAR_GL_2436	1914217601
VAR_GL_2437	1914217602
VAR_GL_2438	1914217603
VAR_GL_2439	1914217604
VAR_GL_2440	1914217605
VAR_GL_2441	1914217606
VAR_GL_2442	1914217607
VAR_GL_2443	1914217608
VAR_GL_2444	1914217609
VAR_GL_2445	1914217610
VAR_GL_2446	1914217611
VAR_GL_2447	1914217612
VAR_GL_2448	1914217613
VAR_GL_2449	1914217614
VAR_GL_2450	1914217615
VAR_GL_2451	1914217616
VAR_GL_2452	1914217617
VAR_GL_2453	1914217618
VAR_GL_2454	1914217619
VAR_GL_2455	1914217620
VAR_GL_2456	1914217621
VAR_GL_2457	1914217622
VAR_GL_2458	1914217623
VAR_GL_2459	1914217624
VAR_GL_2460	1914217625
VAR_GL_2461	1914217626
VAR_GL_2462	1914217627
VAR_GL_2463	1914217628
VAR_GL_2464	1914217629
VAR_GL_2465	1914217630
VAR_GL_2466	1914217631
VAR_GL_2467	1914217632
VAR_GL_2468	1914217633
VAR_GL_2469	1914217634
VAR_GL_2470	1914217635
VAR_GL_2471	1914217636
VAR_GL_2472	1914217637
VAR_GL_2473	1914217638
VAR_GL_2474	1914217639
VAR_GL_2475	1914217640
VAR_GL_2476	1914217641
VAR_GL_2477	1914217642
VAR_GL_2478	1914217643
VAR_GL_2479	1914217644
VAR_GL_2480	1914217645
VAR_GL_2481	1914217646
VAR_GL_2482	1914217647
VAR_GL_2483	1914217648
VAR_GL_2484	1914217649
VAR_GL_2485	1914217650
VAR_GL_2486	1914217651
VAR_GL_2487	1914217652
VAR_GL_2488	1914217653
VAR_GL_2489	1914217654
VAR_GL_2490	1914217655
VAR_GL_2491	1914217656
VAR_GL_2492	1914217657
VAR_GL_2493	1914217658
VAR_GL_2494	1914217659
VAR_GL_2495	1914217660
VAR_GL_2496	1914217661
VAR_GL_2497	1914217662
VAR_GL_2498	1914217663
VAR_GL_2499	1914217664
VAR_GL_2500	1914217665
VAR_GL_2501	1914217666
VAR_GL_2502	1914217667
VAR_GL_2503	1914217668
VAR_GL_2504	1914217669
VAR_GL_2505	1914217670
VAR_GL_2506	1914217671
VAR_GL_2507	1914217672
VAR_GL_2508	1914217673
VAR_GL_2509	1914217674
VAR_GL_2510	1914217675
VAR_GL_2511	1914217676
VAR_GL_2512	1914217677
VAR_GL_2513	1914217678
VAR_GL_2514	1914217679
VAR_GL_2515	1914217680
VAR_GL_2516	1914217681
VAR_GL_2517	1914217682
VAR_GL_2518	1914217683
VAR_GL_2519	1914217684
VAR_GL_2520	1914217685
VAR_GL_2521	1914217686
VAR_GL_2522	1914217687
VAR_GL_2523	1914217688
VAR_GL_2524	1914217689
VAR_GL_2525	1914217690
VAR_GL_2526	1914217691
VAR_GL_2527	1914217692
VAR_GL_2528	1914217693
VAR_GL_2529	1914217694
VAR_GL_2530	1914217695
VAR_GL_2531	1914217696
VAR_GL_2532	1914217697
VAR_GL_2533	1914217698
VAR_GL_2534	1914217699
VAR_GL_2535	1914217700
VAR_GL_2536	1914217701
VAR_GL_2537	1914217702
VAR_GL_2538	1914217703
VAR_GL_2539	1914217704
VAR_GL_2540	1914217705
VAR_GL_2541	1914217706
VAR_GL_2542	1914217707
VAR_GL_2543	1914217708
VAR_GL_2544	1914217709
VAR_GL_2545	1914217710
VAR_GL_2546	1914217711
VAR_GL_2547	1914217712
VAR_GL_2548	1914217713
VAR_GL_2549	1914217714
VAR_GL_2550	1914217715
VAR_GL_2551	1914217716
VAR_GL_2552	1914217717
VAR_GL_2553	1914217718
VAR_GL_2554	1914217719
VAR_GL_2555	1914217720
VAR_GL_2556	1914217721
VAR_GL_2557	1914217722
VAR_GL_2558	1914217723
VAR_GL_2559	1914217724
VAR_GL_2560	1914217725
VAR_GL_2561	1914217726
VAR_GL_2562	1914217727
VAR_GL_2563	1914217728
VAR_GL_2564	1914217729
VAR_GL_2565	1914217730
VAR_GL_2566	1914217731
VAR_GL_2567	1914217732
VAR_GL_2568	1914217733
VAR_GL_2569	1914217734
VAR_GL_2570	1914217735
VAR_GL_2571	1914217736
VAR_GL_2572	1914217737
VAR_GL_2573	1914217738
VAR_GL_2574	1914217739
VAR_GL_2575	1914217740
VAR_GL_2576	1914217741
VAR_GL_2577	1914217742
VAR_GL_2578	1914217743
VAR_GL_2579	1914217744
VAR_GL_2580	1914217745
VAR_GL_2581	1914217746
VAR_GL_2582	1914217747
VAR_GL_2583	1914217748
VAR_GL_2584	1914217749
VAR_GL_2585	1914217750
VAR_GL_2586	1914217751
VAR_GL_2587	1914217752
VAR_GL_2588	1914217753
VAR_GL_2589	1914217754
VAR_GL_2590	1914217755
VAR_GL_2591	1914217756
VAR_GL_2592	1914217757
VAR_GL_2593	1914217758
VAR_GL_2594	1914217759
VAR_GL_2595	1914217760
VAR_GL_2596	1914217761
VAR_GL_2597	1914217762
VAR_GL_2598	1914217763
VAR_GL_2599	1914217764
VAR_GL_2600	1914217765
VAR_GL_2601	1914217766
VAR_GL_2602	1914217767
VAR_GL_2603	1914217768
VAR_GL_2604	1914217769
VAR_GL_2605	1914217770
VAR_GL_2606	1914217771
VAR_GL_2607	1914217772
VAR_GL_2608	1914217773
VAR_GL_2609	1914217774
VAR_GL_2610	1914217775
VAR_GL_2611	1914217776
VAR_GL_2612	1914217777
VAR_GL_2613	1914217778
VAR_GL_2614	1914217779
VAR_GL_2615	1914217780
VAR_GL_2616	1914217781
VAR_GL_2617	1914217782
VAR_GL_2618	1914217783
VAR_GL_2619	1914217784
VAR_GL_2620	1914217785
VAR_GL_2621	1914217786
VAR_GL_2622	1914217787
VAR_GL_2623	1914217788
VAR_GL_2624	1914217789
VAR_GL_2625	1914217790
VAR_GL_2626	1914217791
VAR_GL_2627	1914217792
VAR_GL_2628	1914217793
VAR_GL_2629	1914217794
VAR_GL_2630	1914217795
VAR_GL_2631	1914217796
VAR_GL_2632	1914217797
VAR_GL_2633	1914217798
VAR_GL_2634	1914217799
VAR_GL_2635	1914217800
VAR_GL_2636	1914217801
VAR_GL_2637	1914217802
VAR_GL_2638	1914217803
VAR_GL_2639	1914217804
VAR_GL_2640	1914217805
VAR_GL_2641	1914217806
VAR_GL_2642	1914217807
VAR_GL_2643	1914217808
VAR_GL_2644	1914217809
VAR_GL_2645	1914217810
VAR_GL_2646	1914217811
VAR_GL_2647	1914217812
VAR_GL_2648	1914217813
VAR_GL_2649	1914217814
VAR_GL_2650	1914217815
VAR_GL_2651	1914217816
VAR_GL_2652	1914217817
VAR_GL_2653	1914217818
VAR_GL_2654	1914217819
VAR_GL_2655	1914217820
VAR_GL_2656	1914217821
VAR_GL_2657	1914217822
VAR_GL_2658	1914217823
VAR_GL_2659	1914217824
VAR_GL_2660	1914217825
VAR_GL_2661	1914217826
VAR_GL_2662	1914217827
VAR_GL_2663	1914217828
VAR_GL_2664	1914217829
VAR_GL_2665	1914217830
VAR_GL_2666	1914217831
VAR_GL_2667	1914217832
VAR_GL_2668	1914217833
VAR_GL_2669	1914217834
VAR_GL_2670	1914217835
VAR_GL_2671	1914217836
VAR_GL_2672	1914217837
VAR_GL_2673	1914217838
VAR_GL_2674	1914217839
VAR_GL_2675	1914217840
VAR_GL_2676	1914217841
VAR_GL_2677	1914217842
VAR_GL_2678	1914217843
VAR_GL_2679	1914217844
VAR_GL_2680	1914217845
VAR_GL_2681	1914217846
VAR_GL_2682	1914217847
VAR_GL_2683	1914217848
VAR_GL_2684	1914217849
VAR_GL_2685	1914217850
VAR_GL_2686	1914217851
VAR_GL_2687	1914217852
VAR_GL_2688	1914217853
VAR_GL_2689	1914217854
VAR_GL_2690	1914217855
VAR_GL_2691	1914217856
VAR_GL_2692	1914217857
VAR_GL_2693	1914217858
VAR_GL_2694	1914217859
VAR_GL_2695	1914217860
VAR_GL_2696	1914217861
VAR_GL_2697	1914217862
VAR_GL_2698	1914217863
VAR_GL_2699	1914217864
VAR_GL_2700	1914217865
VAR_GL_2701	1914217866
VAR_GL_2702	1914217867
VAR_GL_2703	1914217868
VAR_GL_2704	1914217869
VAR_GL_2705	1914217870
VAR_GL_2706	1914217871
VAR_GL_2707	1914217872
VAR_GL_2708	1914217873
VAR_GL_2709	1914217874
VAR_GL_2710	1914217875
VAR_GL_2711	1914217876
VAR_GL_2712	1914217877
VAR_GL_2713	1914217878
VAR_GL_2714	1914217879
VAR_GL_2715	1914217880
VAR_GL_2716	1914217881
VAR_GL_2717	1914217882
VAR_GL_2718	1914217883
VAR_GL_2719	1914217884
VAR_GL_2720	1914217885
VAR_GL_2721	1914217886
VAR_GL_2722	1914217887
VAR_GL_2723	1914217888
VAR_GL_2724	1914217889
VAR_GL_2725	1914217890
VAR_GL_2726	1914217891
VAR_GL_2727	1914217892
VAR_GL_2728	1914217893
VAR_GL_2729	1914217894
VAR_GL_2730	1914217895
VAR_GL_2731	1914217896
VAR_GL_2732	1914217897
VAR_GL_2733	1914217898
VAR_GL_2734	1914217899
VAR_GL_2735	1914217900
VAR_GL_2736	1914217901
VAR_GL_2737	1914217902
VAR_GL_2738	1914217903
VAR_GL_2739	1914217904
VAR_GL_2740	1914217905
VAR_GL_2741	1914217906
VAR_GL_2742	1914217907
VAR_GL_2743	1914217908
VAR_GL_2744	1914217909
VAR_GL_2745	1914217910
VAR_GL_2746	1914217911
VAR_GL_2747	1914217912
VAR_GL_2748	1914217913
VAR_GL_2749	1914217914
VAR_GL_2750	1914217915
VAR_GL_2751	1914217916
VAR_GL_2752	1914217917
VAR_GL_2753	1914217918
VAR_GL_2754	1914217919
VAR_GL_2755	1914217920
VAR_GL_2756	1914217921
VAR_GL_2757	1914217922
VAR_GL_2758	1914217923
VAR_GL_2759	1914217924
VAR_GL_2760	1914217925
VAR_GL_2761	1914217926
VAR_GL_2762	1914217927
VAR_GL_2763	1914217928
VAR_GL_2764	1914217929
VAR_GL_2765	1914217930
VAR_GL_2766	1914217931
VAR_GL_2767	1914217932
VAR_GL_2768	1914217933
VAR_GL_2769	1914217934
VAR_GL_2770	1914217935
VAR_GL_2771	1914217936
VAR_GL_2772	1914217937
VAR_GL_2773	1914217938
VAR_GL_2774	1914217939
VAR_GL_2775	1914217940
VAR_GL_2776	1914217941
VAR_GL_2777	1914217942
VAR_GL_2778	1914217943
VAR_GL_2779	1914217944
VAR_GL_2780	1914217945
VAR_GL_2781	1914217946
VAR_GL_2782	1914217947
VAR_GL_2783	1914217948
VAR_GL_2784	1914217949
VAR_GL_2785	1914217950
VAR_GL_2786	1914217951
VAR_GL_2787	1914217952
VAR_GL_2788	1914217953
VAR_GL_2789	1914217954
VAR_GL_2790	1914217955
VAR_GL_2791	1914217956
VAR_GL_2792	1914217957
VAR_GL_2793	1914217958
VAR_GL_2794	1914217959
VAR_GL_2795	1914217960
VAR_GL_2796	1914217961
VAR_GL_2797	1914217962
VAR_GL_2798	1914217963
VAR_GL_2799	1914217964
VAR_GL_2800	1914217965
VAR_GL_2801	1914217966
VAR_GL_2802	1914217967
VAR_GL_2803	1914217968
VAR_GL_2804	1914217969
VAR_GL_2805	1914217970
VAR_GL_2806	1914217971
VAR_GL_2807	1914217972
VAR_GL_2808	1914217973
VAR_GL_2809	1914217974
VAR_GL_2810	1914217975
VAR_GL_2811	1914217976
VAR_GL_2812	1914217977
VAR_GL_2813	1914217978
VAR_GL_2814	1914217979
VAR_GL_2815	1914217980
VAR_GL_2816	1914217981
VAR_GL_2817	1914217982
VAR_GL_2818	1914217983
VAR_GL_2819	1914217984
VAR_GL_2820	1914217985
VAR_GL_2821	1914217986
VAR_GL_2822	1914217987
VAR_GL_2823	1914217988
VAR_GL_2824	1914217989
VAR_GL_2825	1914217990
VAR_GL_2826	1914217991
VAR_GL_2827	1914217992
VAR_GL_2828	1914217993
VAR_GL_2829	1914217994
VAR_GL_2830	1914217995
VAR_GL_2831	1914217996
VAR_GL_2832	1914217997
VAR_GL_2833	1914217998
VAR_GL_2834	1914217999
VAR_GL_2835	1914218000
VAR_GL_2836	1914218001
VAR_GL_2837	1914218002
VAR_GL_2838	1914218003
VAR_GL_2839	1914218004
VAR_GL_2840	1914218005
VAR_GL_2841	1914218006
VAR_GL_2842	1914218007
VAR_GL_2843	1914218008
VAR_GL_2844	1914218009
VAR_GL_2845	1914218010
VAR_GL_2846	1914218011
VAR_GL_2847	1914218012
VAR_GL_2848	1914218013
VAR_GL_2849	1914218014
VAR_GL_2850	1914218015
VAR_GL_2851	1914218016
VAR_GL_2852	1914218017
VAR_GL_2853	1914218018
VAR_GL_2854	1914218019
VAR_GL_2855	1914218020
VAR_GL_2856	1914218021
VAR_GL_2857	1914218022
VAR_GL_2858	1914218023
VAR_GL_2859	1914218024
VAR_GL_2860	1914218025
VAR_GL_2861	1914218026
VAR_GL_2862	1914218027
VAR_GL_2863	1914218028
VAR_GL_2864	1914218029
VAR_GL_2865	1914218030
VAR_GL_2866	1914218031
VAR_GL_2867	1914218032
VAR_GL_2868	1914218033
VAR_GL_2869	1914218034
VAR_GL_2870	1914218035
VAR_GL_2871	1914218036
VAR_GL_2872	1914218037
VAR_GL_2873	1914218038
VAR_GL_2874	1914218039
VAR_GL_2875	1914218040
VAR_GL_2876	1914218041
VAR_GL_2877	1914218042
VAR_GL_2878	1914218043
VAR_GL_2879	1914218044
VAR_GL_2880	1914218045
VAR_GL_2881	1914218046
VAR_GL_2882	1914218047
VAR_GL_2883	1914218048
VAR_GL_2884	1914218049
VAR_GL_2885	1914218050
VAR_GL_2886	1914218051
VAR_GL_2887	1914218052
VAR_GL_2888	1914218053
VAR_GL_2889	1914218054
VAR_GL_2890	1914218055
VAR_GL_2891	1914218056
VAR_GL_2892	1914218057
VAR_GL_2893	1914218058
VAR_GL_2894	1914218059
VAR_GL_2895	1914218060
VAR_GL_2896	1914218061
VAR_GL_2897	1914218062
VAR_GL_2898	1914218063
VAR_GL_2899	1914218064
VAR_GL_2900	1914218065
VAR_GL_2901	1914218066
VAR_GL_2902	1914218067
VAR_GL_2903	1914218068
VAR_GL_2904	1914218069
VAR_GL_2905	1914218070
VAR_GL_2906	1914218071
VAR_GL_2907	1914218072
VAR_GL_2908	1914218073
VAR_GL_2909	1914218074
VAR_GL_2910	1914218075
VAR_GL_2911	1914218076
VAR_GL_2912	1914218077
VAR_GL_2913	1914218078
VAR_GL_2914	1914218079
VAR_GL_2915	1914218080
VAR_GL_2916	1914218081
VAR_GL_2917	1914218082
VAR_GL_2918	1914218083
VAR_GL_2919	1914218084
VAR_GL_2920	1914218085
VAR_GL_2921	1914218086
VAR_GL_2922	1914218087
VAR_GL_2923	1914218088
VAR_GL_2924	1914218089
VAR_GL_2925	1914218090
VAR_GL_2926	1914218091
VAR_GL_2927	1914218092
VAR_GL_2928	1914218093
VAR_GL_2929	1914218094
VAR_GL_2930	1914218095
VAR_GL_2931	1914218096
VAR_GL_2932	1914218097
VAR_GL_2933	1914218098
VAR_GL_2934	1914218099
VAR_GL_2935	1914218100
VAR_GL_2936	1914218101
VAR_GL_2937	1914218102
VAR_GL_2938	1914218103
VAR_GL_2939	1914218104
VAR_GL_2940	1914218105
VAR_GL_2941	1914218106
VAR_GL_2942	1914218107
VAR_GL_2943	1914218108
VAR_GL_2944	1914218109
VAR_GL_2945	1914218110
VAR_GL_2946	1914218111
VAR_GL_2947	1914218112
VAR_GL_2948	1914218113
VAR_GL_2949	1914218114
VAR_GL_2950	1914218115
VAR_GL_2951	1914218116
VAR_GL_2952	1914218117
VAR_GL_2953	1914218118
VAR_GL_2954	1914218119
VAR_GL_2955	1914218120
VAR_GL_2956	1914218121
VAR_GL_2957	1914218122
VAR_GL_2958	1914218123
VAR_GL_2959	1914218124
VAR_GL_2960	1914218125
VAR_GL_2961	1914218126
VAR_GL_2962	1914218127
VAR_GL_2963	1914218128
VAR_GL_2964	1914218129
VAR_GL_2965	1914218130
VAR_GL_2966	1914218131
VAR_GL_2967	1914218132
VAR_GL_2968	1914218133
VAR_GL_2969	1914218134
VAR_GL_2970	1914218135
VAR_GL_2971	1914218136
VAR_GL_2972	1914218137
VAR_GL_2973	1914218138
VAR_GL_2974	1914218139
VAR_GL_2975	1914218140
VAR_GL_2976	1914218141
VAR_GL_2977	1914218142
VAR_GL_2978	1914218143
VAR_GL_2979	1914218144
VAR_GL_2980	1914218145
VAR_GL_2981	1914218146
VAR_GL_2982	1914218147
VAR_GL_2983	1914218148
VAR_GL_2984	1914218149
VAR_GL_2985	1914218150
VAR_GL_2986	1914218151
VAR_GL_2987	1914218152
VAR_GL_2988	1914218153
VAR_GL_2989	1914218154
VAR_GL_2990	1914218155
VAR_GL_2991	1914218156
VAR_GL_2992	1914218157
VAR_GL_2993	1914218158
VAR_GL_2994	1914218159
VAR_GL_2995	1914218160
VAR_GL_2996	1914218161
VAR_GL_2997	1914218162
VAR_GL_2998	1914218163
VAR_GL_2999	1914218164
VAR_GL_3000	1914218165
VAR_GL_3001	1914218166
VAR_GL_3002	1914218167
VAR_GL_3003	1914218168
VAR_GL_3004	1914218169
VAR_GL_3005	1914218170
VAR_GL_3006	1914218171
VAR_GL_3007	1914218172
VAR_GL_3008	1914218173
VAR_GL_3009	1914218174
VAR_GL_3010	1914218175
VAR_GL_3011	1914218176
VAR_GL_3012	1914218177
VAR_GL_3013	1914218178
VAR_GL_3014	1914218179
VAR_GL_3015	1914218180
VAR_GL_3016	1914218181
VAR_GL_3017	1914218182
VAR_GL_3018	1914218183
VAR_GL_3019	1914218184
VAR_GL_3020	1914218185
VAR_GL_3021	1914218186
VAR_GL_3022	1914218187
VAR_GL_3023	1914218188
VAR_GL_3024	1914218189
VAR_GL_3025	1914218190
VAR_GL_3026	1914218191
VAR_GL_3027	1914218192
VAR_GL_3028	1914218193
VAR_GL_3029	1914218194
VAR_GL_3030	1914218195
VAR_GL_3031	1914218196
VAR_GL_3032	1914218197
VAR_GL_3033	1914218198
VAR_GL_3034	1914218199
VAR_GL_3035	1914218200
VAR_GL_3036	1914218201
VAR_GL_3037	1914218202
VAR_GL_3038	1914218203
VAR_GL_3039	1914218204
VAR_GL_3040	1914218205
VAR_GL_3041	1914218206
VAR_GL_3042	1914218207
VAR_GL_3043	1914218208
VAR_GL_3044	1914218209
VAR_GL_3045	1914218210
VAR_GL_3046	1914218211
VAR_GL_3047	1914218212
VAR_GL_3048	1914218213
VAR_GL_3049	1914218214
VAR_GL_3050	1914218215
VAR_GL_3051	1914218216
VAR_GL_3052	1914218217
VAR_GL_3053	1914218218
VAR_GL_3054	1914218219
VAR_GL_3055	1914218220
VAR_GL_3056	1914218221
VAR_GL_3057	1914218222
VAR_GL_3058	1914218223
VAR_GL_3059	1914218224
VAR_GL_3060	1914218225
VAR_GL_3061	1914218226
VAR_GL_3062	1914218227
VAR_GL_3063	1914218228
VAR_GL_3064	1914218229
VAR_GL_3065	1914218230
VAR_GL_3066	1914218231
VAR_GL_3067	1914218232
VAR_GL_3068	1914218233
VAR_GL_3069	1914218234
VAR_GL_3070	1914218235
VAR_GL_3071	1914218236
VAR_GL_3072	1914218237
VAR_GL_3073	1914218238
VAR_GL_3074	1914218239
VAR_GL_3075	1914218240
VAR_GL_3076	1914218241
VAR_GL_3077	1914218242
VAR_GL_3078	1914218243
VAR_GL_3079	1914218244
VAR_GL_3080	1914218245
VAR_GL_3081	1914218246
VAR_GL_3082	1914218247
VAR_GL_3083	1914218248
VAR_GL_3084	1914218249
VAR_GL_3085	1914218250
VAR_GL_3086	1914218251
VAR_GL_3087	1914218252
VAR_GL_3088	1914218253
VAR_GL_3089	1914218254
VAR_GL_3090	1914218255
VAR_GL_3091	1914218256
VAR_GL_3092	1914218257
VAR_GL_3093	1914218258
VAR_GL_3094	1914218259
VAR_GL_3095	1914218260
VAR_GL_3096	1914218261
VAR_GL_3097	1914218262
VAR_GL_3098	1914218263
VAR_GL_3099	1914218264
VAR_GL_3100	1914218265
VAR_GL_3101	1914218266
VAR_GL_3102	1914218267
VAR_GL_3103	1914218268
VAR_GL_3104	1914218269
VAR_GL_3105	1914218270
VAR_GL_3106	1914218271
VAR_GL_3107	1914218272
VAR_GL_3108	1914218273
VAR_GL_3109	1914218274
VAR_GL_3110	1914218275
VAR_GL_3111	1914218276
VAR_GL_3112	1914218277
VAR_GL_3113	1914218278
VAR_GL_3114	1914218279
VAR_GL_3115	1914218280
VAR_GL_3116	1914218281
VAR_GL_3117	1914218282
VAR_GL_3118	1914218283
VAR_GL_3119	1914218284
VAR_GL_3120	1914218285
VAR_GL_3121	1914218286
VAR_GL_3122	1914218287
VAR_GL_3123	1914218288
VAR_GL_3124	1914218289
VAR_GL_3125	1914218290
VAR_GL_3126	1914218291
VAR_GL_3127	1914218292
VAR_GL_3128	1914218293
VAR_GL_3129	1914218294
VAR_GL_3130	1914218295
VAR_GL_3131	1914218296
VAR_GL_3132	1914218297
VAR_GL_3133	1914218298
VAR_GL_3134	1914218299
VAR_GL_3135	1914218300
VAR_GL_3136	1914218301
VAR_GL_3137	1914218302
VAR_GL_3138	1914218303
VAR_GL_3139	1914218304
VAR_GL_3140	1914218305
VAR_GL_3141	1914218306
VAR_GL_3142	1914218307
VAR_GL_3143	1914218308
VAR_GL_3144	1914218309
VAR_GL_3145	1914218310
VAR_GL_3146	1914218311
VAR_GL_3147	1914218312
VAR_GL_3148	1914218313
VAR_GL_3149	1914218314
VAR_GL_3150	1914218315
VAR_GL_3151	1914218316
VAR_GL_3152	1914218317
VAR_GL_3153	1914218318
VAR_GL_3154	1914218319
VAR_GL_3155	1914218320
VAR_GL_3156	1914218321
VAR_GL_3157	1914218322
VAR_GL_3158	1914218323
VAR_GL_3159	1914218324
VAR_GL_3160	1914218325
VAR_GL_3161	1914218326
VAR_GL_3162	1914218327
VAR_GL_3163	1914218328
VAR_GL_3164	1914218329
VAR_GL_3165	1914218330
VAR_GL_3166	1914218331
VAR_GL_3167	1914218332
VAR_GL_3168	1914218333
VAR_GL_3169	1914218334
VAR_GL_3170	1914218335
VAR_GL_3171	1914218336
VAR_GL_3172	1914218337
VAR_GL_3173	1914218338
VAR_GL_3174	1914218339
VAR_GL_3175	1914218340
VAR_GL_3176	1914218341
VAR_GL_3177	1914218342
VAR_GL_3178	1914218343
VAR_GL_3179	1914218344
VAR_GL_3180	1914218345
VAR_GL_3181	1914218346
VAR_GL_3182	1914218347
VAR_GL_3183	1914218348
VAR_GL_3184	1914218349
VAR_GL_3185	1914218350
VAR_GL_3186	1914218351
VAR_GL_3187	1914218352
VAR_GL_3188	1914218353
VAR_GL_3189	1914218354
VAR_GL_3190	1914218355
VAR_GL_3191	1914218356
VAR_GL_3192	1914218357
VAR_GL_3193	1914218358
VAR_GL_3194	1914218359
VAR_GL_3195	1914218360
VAR_GL_3196	1914218361
VAR_GL_3197	1914218362
VAR_GL_3198	1914218363
VAR_GL_3199	1914218364
VAR_GL_3200	1914218365
VAR_GL_3201	1914218366
VAR_GL_3202	1914218367
VAR_GL_3203	1914218368
VAR_GL_3204	1914218369
VAR_GL_3205	1914218370
VAR_GL_3206	1914218371
VAR_GL_3207	1914218372
VAR_GL_3208	1914218373
VAR_GL_3209	1914218374
VAR_GL_3210	1914218375
VAR_GL_3211	1914218376
VAR_GL_3212	1914218377
VAR_GL_3213	1914218378
VAR_GL_3214	1914218379
VAR_GL_3215	1914218380
VAR_GL_3216	1914218381
VAR_GL_3217	1914218382
VAR_GL_3218	1914218383
VAR_GL_3219	1914218384
VAR_GL_3220	1914218385
VAR_GL_3221	1914218386
VAR_GL_3222	1914218387
VAR_GL_3223	1914218388
VAR_GL_3224	1914218389
VAR_GL_3225	1914218390
VAR_GL_3226	1914218391
VAR_GL_3227	1914218392
VAR_GL_3228	1914218393
VAR_GL_3229	1914218394
VAR_GL_3230	1914218395
VAR_GL_3231	1914218396
VAR_GL_3232	1914218397
VAR_GL_3233	1914218398
VAR_GL_3234	1914218399
VAR_GL_3235	1914218400
VAR_GL_3236	1914218401
VAR_GL_3237	1914218402
VAR_GL_3238	1914218403
VAR_GL_3239	1914218404
VAR_GL_3240	1914218405
VAR_GL_3241	1914218406
VAR_GL_3242	1914218407
VAR_GL_3243	1914218408
VAR_GL_3244	1914218409
VAR_GL_3245	1914218410
VAR_GL_3246	1914218411
VAR_GL_3247	1914218412
VAR_GL_3248	1914218413
VAR_GL_3249	1914218414
VAR_GL_3250	1914218415
VAR_GL_3251	1914218416
VAR_GL_3252	1914218417
VAR_GL_3253	1914218418
VAR_GL_3254	1914218419
VAR_GL_3255	1914218420
VAR_GL_3256	1914218421
VAR_GL_3257	1914218422
VAR_GL_3258	1914218423
VAR_GL_3259	1914218424
VAR_GL_3260	1914218425
VAR_GL_3261	1914218426
VAR_GL_3262	1914218427
VAR_GL_3263	1914218428
VAR_GL_3264	1914218429
VAR_GL_3265	1914218430
VAR_GL_3266	1914218431
VAR_GL_3267	1914218432
VAR_GL_3268	1914218433
VAR_GL_3269	1914218434
VAR_GL_3270	1914218435
VAR_GL_3271	1914218436
VAR_GL_3272	1914218437
VAR_GL_3273	1914218438
VAR_GL_3274	1914218439
VAR_GL_3275	1914218440
VAR_GL_3276	1914218441
VAR_GL_3277	1914218442
VAR_GL_3278	1914218443
VAR_GL_3279	1914218444
VAR_GL_3280	1914218445
VAR_GL_3281	1914218446
VAR_GL_3282	1914218447
VAR_GL_3283	1914218448
VAR_GL_3284	1914218449
VAR_GL_3285	1914218450
VAR_GL_3286	1914218451
VAR_GL_3287	1914218452
VAR_GL_3288	1914218453
VAR_GL_3289	1914218454
VAR_GL_3290	1914218455
VAR_GL_3291	1914218456
VAR_GL_3292	1914218457
VAR_GL_3293	1914218458
VAR_GL_3294	1914218459
VAR_GL_3295	1914218460
VAR_GL_3296	1914218461
VAR_GL_3297	1914218462
VAR_GL_3298	1914218463
VAR_GL_3299	1914218464
VAR_GL_3300	1914218465
VAR_GL_3301	1914218466
VAR_GL_3302	1914218467
VAR_GL_3303	1914218468
VAR_GL_3304	1914218469
VAR_GL_3305	1914218470
VAR_GL_3306	1914218471
VAR_GL_3307	1914218472
VAR_GL_3308	1914218473
VAR_GL_3309	1914218474
VAR_GL_3310	1914218475
VAR_GL_3311	1914218476
VAR_GL_3312	1914218477
VAR_GL_3313	1914218478
VAR_GL_3314	1914218479
VAR_GL_3315	1914218480
VAR_GL_3316	1914218481
VAR_GL_3317	1914218482
VAR_GL_3318	1914218483
VAR_GL_3319	1914218484
VAR_GL_3320	1914218485
VAR_GL_3321	1914218486
VAR_GL_3322	1914218487
VAR_GL_3323	1914218488
VAR_GL_3324	1914218489
VAR_GL_3325	1914218490
VAR_GL_3326	1914218491
VAR_GL_3327	1914218492
VAR_GL_3328	1914218493
VAR_GL_3329	1914218494
VAR_GL_3330	1914218495
VAR_GL_3331	1914218496
VAR_GL_3332	1914218497
VAR_GL_3333	1914218498
VAR_GL_3334	1914218499
VAR_GL_3335	1914218500
VAR_GL_3336	1914218501
VAR_GL_3337	1914218502
VAR_GL_3338	1914218503
VAR_GL_3339	1914218504
VAR_GL_3340	1914218505
VAR_GL_3341	1914218506
VAR_GL_3342	1914218507
VAR_GL_3343	1914218508
VAR_GL_3344	1914218509
VAR_GL_3345	1914218510
VAR_GL_3346	1914218511
VAR_GL_3347	1914218512
VAR_GL_3348	1914218513
VAR_GL_3349	1914218514
VAR_GL_3350	1914218515
VAR_GL_3351	1914218516
VAR_GL_3352	1914218517
VAR_GL_3353	1914218518
VAR_GL_3354	1914218519
VAR_GL_3355	1914218520
VAR_GL_3356	1914218521
VAR_GL_3357	1914218522
VAR_GL_3358	1914218523
VAR_GL_3359	1914218524
VAR_GL_3360	1914218525
VAR_GL_3361	1914218526
VAR_GL_3362	1914218527
VAR_GL_3363	1914218528
VAR_GL_3364	1914218529
VAR_GL_3365	1914218530
VAR_GL_3366	1914218531
VAR_GL_3367	1914218532
VAR_GL_3368	1914218533
VAR_GL_3369	1914218534
VAR_GL_3370	1914218535
VAR_GL_3371	1914218536
VAR_GL_3372	1914218537
VAR_GL_3373	1914218538
VAR_GL_3374	1914218539
VAR_GL_3375	1914218540
VAR_GL_3376	1914218541
VAR_GL_3377	1914218542
VAR_GL_3378	1914218543
VAR_GL_3379	1914218544
VAR_GL_3380	1914218545
VAR_GL_3381	1914218546
VAR_GL_3382	1914218547
VAR_GL_3383	1914218548
VAR_GL_3384	1914218549
VAR_GL_3385	1914218550
VAR_GL_3386	1914218551
VAR_GL_3387	1914218552
VAR_GL_3388	1914218553
VAR_GL_3389	1914218554
VAR_GL_3390	1914218555
VAR_GL_3391	1914218556
VAR_GL_3392	1914218557
VAR_GL_3393	1914218558
VAR_GL_3394	1914218559
VAR_GL_3395	1914218560
VAR_GL_3396	1914218561
VAR_GL_3397	1914218562
VAR_GL_3398	1914218563
VAR_GL_3399	1914218564
VAR_GL_3400	1914218565
VAR_GL_3401	1914218566
VAR_GL_3402	1914218567
VAR_GL_3403	1914218568
VAR_GL_3404	1914218569
VAR_GL_3405	1914218570
VAR_GL_3406	1914218571
VAR_GL_3407	1914218572
VAR_GL_3408	1914218573
VAR_GL_3409	1914218574
VAR_GL_3410	1914218575
VAR_GL_3411	1914218576
VAR_GL_3412	1914218577
VAR_GL_3413	1914218578
VAR_GL_3414	1914218579
VAR_GL_3415	1914218580
VAR_GL_3416	1914218581
VAR_GL_3417	1914218582
VAR_GL_3418	1914218583
VAR_GL_3419	1914218584
VAR_GL_3420	1914218585
VAR_GL_3421	1914218586
VAR_GL_3422	1914218587
VAR_GL_3423	1914218588
VAR_GL_3424	1914218589
VAR_GL_3425	1914218590
VAR_GL_3426	1914218591
VAR_GL_3427	1914218592
VAR_GL_3428	1914218593
VAR_GL_3429	1914218594
VAR_GL_3430	1914218595
VAR_GL_3431	1914218596
VAR_GL_3432	1914218597
VAR_GL_3433	1914218598
VAR_GL_3434	1914218599
VAR_GL_3435	1914218600
VAR_GL_3436	1914218601
VAR_GL_3437	1914218602
VAR_GL_3438	1914218603
VAR_GL_3439	1914218604
VAR_GL_3440	1914218605
VAR_GL_3441	1914218606
VAR_GL_3442	1914218607
VAR_GL_3443	1914218608
VAR_GL_3444	1914218609
VAR_GL_3445	1914218610
VAR_GL_3446	1914218611
VAR_GL_3447	1914218612
VAR_GL_3448	1914218613
VAR_GL_3449	1914218614
VAR_GL_3450	1914218615
VAR_GL_3451	1914218616
VAR_GL_3452	1914218617
VAR_GL_3453	1914218618
VAR_GL_3454	1914218619
VAR_GL_3455	1914218620
VAR_GL_3456	1914218621
VAR_GL_3457	1914218622
VAR_GL_3458	1914218623
VAR_GL_3459	1914218624
VAR_GL_3460	1914218625
VAR_GL_3461	1914218626
VAR_GL_3462	1914218627
VAR_GL_3463	1914218628
VAR_GL_3464	1914218629
VAR_GL_3465	1914218630
VAR_GL_3466	1914218631
VAR_GL_3467	1914218632
VAR_GL_3468	1914218633
VAR_GL_3469	1914218634
VAR_GL_3470	1914218635
VAR_GL_3471	1914218636
VAR_GL_3472	1914218637
VAR_GL_3473	1914218638
VAR_GL_3474	1914218639
VAR_GL_3475	1914218640
VAR_GL_3476	1914218641
VAR_GL_3477	1914218642
VAR_GL_3478	1914218643
VAR_GL_3479	1914218644
VAR_GL_3480	1914218645
VAR_GL_3481	1914218646
VAR_GL_3482	1914218647
VAR_GL_3483	1914218648
VAR_GL_3484	1914218649
VAR_GL_3485	1914218650
VAR_GL_3486	1914218651
VAR_GL_3487	1914218652
VAR_GL_3488	1914218653
VAR_GL_3489	1914218654
VAR_GL_3490	1914218655
VAR_GL_3491	1914218656
VAR_GL_3492	1914218657
VAR_GL_3493	1914218658
VAR_GL_3494	1914218659
VAR_GL_3495	1914218660
VAR_GL_3496	1914218661
VAR_GL_3497	1914218662
VAR_GL_3498	1914218663
VAR_GL_3499	1914218664
VAR_GL_3500	1914218665
VAR_GL_3501	1914218666
VAR_GL_3502	1914218667
VAR_GL_3503	1914218668
VAR_GL_3504	1914218669
VAR_GL_3505	1914218670
VAR_GL_3506	1914218671
VAR_GL_3507	1914218672
VAR_GL_3508	1914218673
VAR_GL_3509	1914218674
VAR_GL_3510	1914218675
VAR_GL_3511	1914218676
VAR_GL_3512	1914218677
VAR_GL_3513	1914218678
VAR_GL_3514	1914218679
VAR_GL_3515	1914218680
VAR_GL_3516	1914218681
VAR_GL_3517	1914218682
VAR_GL_3518	1914218683
VAR_GL_3519	1914218684
VAR_GL_3520	1914218685
VAR_GL_3521	1914218686
VAR_GL_3522	1914218687
VAR_GL_3523	1914218688
VAR_GL_3524	1914218689
VAR_GL_3525	1914218690
VAR_GL_3526	1914218691
VAR_GL_3527	1914218692
VAR_GL_3528	1914218693
VAR_GL_3529	1914218694
VAR_GL_3530	1914218695
VAR_GL_3531	1914218696
VAR_GL_3532	1914218697
VAR_GL_3533	1914218698
VAR_GL_3534	1914218699
VAR_GL_3535	1914218700
VAR_GL_3536	1914218701
VAR_GL_3537	1914218702
VAR_GL_3538	1914218703
VAR_GL_3539	1914218704
VAR_GL_3540	1914218705
VAR_GL_3541	1914218706
VAR_GL_3542	1914218707
VAR_GL_3543	1914218708
VAR_GL_3544	1914218709
VAR_GL_3545	1914218710
VAR_GL_3546	1914218711
VAR_GL_3547	1914218712
VAR_GL_3548	1914218713
VAR_GL_3549	1914218714
VAR_GL_3550	1914218715
VAR_GL_3551	1914218716
VAR_GL_3552	1914218717
VAR_GL_3553	1914218718
VAR_GL_3554	1914218719
VAR_GL_3555	1914218720
VAR_GL_3556	1914218721
VAR_GL_3557	1914218722
VAR_GL_3558	1914218723
VAR_GL_3559	1914218724
VAR_GL_3560	1914218725
VAR_GL_3561	1914218726
VAR_GL_3562	1914218727
VAR_GL_3563	1914218728
VAR_GL_3564	1914218729
VAR_GL_3565	1914218730
VAR_GL_3566	1914218731
VAR_GL_3567	1914218732
VAR_GL_3568	1914218733
VAR_GL_3569	1914218734
VAR_GL_3570	1914218735
VAR_GL_3571	1914218736
VAR_GL_3572	1914218737
VAR_GL_3573	1914218738
VAR_GL_3574	1914218739
VAR_GL_3575	1914218740
VAR_GL_3576	1914218741
VAR_GL_3577	1914218742
VAR_GL_3578	1914218743
VAR_GL_3579	1914218744
VAR_GL_3580	1914218745
VAR_GL_3581	1914218746
VAR_GL_3582	1914218747
VAR_GL_3583	1914218748
VAR_GL_3584	1914218749
VAR_GL_3585	1914218750
VAR_GL_3586	1914218751
VAR_GL_3587	1914218752
VAR_GL_3588	1914218753
VAR_GL_3589	1914218754
VAR_GL_3590	1914218755
VAR_GL_3591	1914218756
VAR_GL_3592	1914218757
VAR_GL_3593	1914218758
VAR_GL_3594	1914218759
VAR_GL_3595	1914218760
VAR_GL_3596	1914218761
VAR_GL_3597	1914218762
VAR_GL_3598	1914218763
VAR_GL_3599	1914218764
VAR_GL_3600	1914218765
VAR_GL_3601	1914218766
VAR_GL_3602	1914218767
VAR_GL_3603	1914218768
VAR_GL_3604	1914218769
VAR_GL_3605	1914218770
VAR_GL_3606	1914218771
VAR_GL_3607	1914218772
VAR_GL_3608	1914218773
VAR_GL_3609	1914218774
VAR_GL_3610	1914218775
VAR_GL_3611	1914218776
VAR_GL_3612	1914218777
VAR_GL_3613	1914218778
VAR_GL_3614	1914218779
VAR_GL_3615	1914218780
VAR_GL_3616	1914218781
VAR_GL_3617	1914218782
VAR_GL_3618	1914218783
VAR_GL_3619	1914218784
VAR_GL_3620	1914218785
VAR_GL_3621	1914218786
VAR_GL_3622	1914218787
VAR_GL_3623	1914218788
VAR_GL_3624	1914218789
VAR_GL_3625	1914218790
VAR_GL_3626	1914218791
VAR_GL_3627	1914218792
VAR_GL_3628	1914218793
VAR_GL_3629	1914218794
VAR_GL_3630	1914218795
VAR_GL_3631	1914218796
VAR_GL_3632	1914218797
VAR_GL_3633	1914218798
VAR_GL_3634	1914218799
VAR_GL_3635	1914218800
VAR_GL_3636	1914218801
VAR_GL_3637	1914218802
VAR_GL_3638	1914218803
VAR_GL_3639	1914218804
VAR_GL_3640	1914218805
VAR_GL_3641	1914218806
VAR_GL_3642	1914218807
VAR_GL_3643	1914218808
VAR_GL_3644	1914218809
VAR_GL_3645	1914218810
VAR_GL_3646	1914218811
VAR_GL_3647	1914218812
VAR_GL_3648	1914218813
VAR_GL_3649	1914218814
VAR_GL_3650	1914218815
VAR_GL_3651	1914218816
VAR_GL_3652	1914218817
VAR_GL_3653	1914218818
VAR_GL_3654	1914218819
VAR_GL_3655	1914218820
VAR_GL_3656	1914218821
VAR_GL_3657	1914218822
VAR_GL_3658	1914218823
VAR_GL_3659	1914218824
VAR_GL_3660	1914218825
VAR_GL_3661	1914218826
VAR_GL_3662	1914218827
VAR_GL_3663	1914218828
VAR_GL_3664	1914218829
VAR_GL_3665	1914218830
VAR_GL_3666	1914218831
VAR_GL_3667	1914218832
VAR_GL_3668	1914218833
VAR_GL_3669	1914218834
VAR_GL_3670	1914218835
VAR_GL_3671	1914218836
VAR_GL_3672	1914218837
VAR_GL_3673	1914218838
VAR_GL_3674	1914218839
VAR_GL_3675	1914218840
VAR_GL_3676	1914218841
VAR_GL_3677	1914218842
VAR_GL_3678	1914218843
VAR_GL_3679	1914218844
VAR_GL_3680	1914218845
VAR_GL_3681	1914218846
VAR_GL_3682	1914218847
VAR_GL_3683	1914218848
VAR_GL_3684	1914218849
VAR_GL_3685	1914218850
VAR_GL_3686	1914218851
VAR_GL_3687	1914218852
VAR_GL_3688	1914218853
VAR_GL_3689	1914218854
VAR_GL_3690	1914218855
VAR_GL_3691	1914218856
VAR_GL_3692	1914218857
VAR_GL_3693	1914218858
VAR_GL_3694	1914218859
VAR_GL_3695	1914218860
VAR_GL_3696	1914218861
VAR_GL_3697	1914218862
VAR_GL_3698	1914218863
VAR_GL_3699	1914218864
VAR_GL_3700	1914218865
VAR_GL_3701	1914218866
VAR_GL_3702	1914218867
VAR_GL_3703	1914218868
VAR_GL_3704	1914218869
VAR_GL_3705	1914218870
VAR_GL_3706	1914218871
VAR_GL_3707	1914218872
VAR_GL_3708	1914218873
VAR_GL_3709	1914218874
VAR_GL_3710	1914218875
VAR_GL_3711	1914218876
VAR_GL_3712	1914218877
VAR_GL_3713	1914218878
VAR_GL_3714	1914218879
VAR_GL_3715	1914218880
VAR_GL_3716	1914218881
VAR_GL_3717	1914218882
VAR_GL_3718	1914218883
VAR_GL_3719	1914218884
VAR_GL_3720	1914218885
VAR_GL_3721	1914218886
VAR_GL_3722	1914218887
VAR_GL_3723	1914218888
VAR_GL_3724	1914218889
VAR_GL_3725	1914218890
VAR_GL_3726	1914218891
VAR_GL_3727	1914218892
VAR_GL_3728	1914218893
VAR_GL_3729	1914218894
VAR_GL_3730	1914218895
VAR_GL_3731	1914218896
VAR_GL_3732	1914218897
VAR_GL_3733	1914218898
VAR_GL_3734	1914218899
VAR_GL_3735	1914218900
VAR_GL_3736	1914218901
VAR_GL_3737	1914218902
VAR_GL_3738	1914218903
VAR_GL_3739	1914218904
VAR_GL_3740	1914218905
VAR_GL_3741	1914218906
VAR_GL_3742	1914218907
VAR_GL_3743	1914218908
VAR_GL_3744	1914218909
VAR_GL_3745	1914218910
VAR_GL_3746	1914218911
VAR_GL_3747	1914218912
VAR_GL_3748	1914218913
VAR_GL_3749	1914218914
VAR_GL_3750	1914218915
VAR_GL_3751	1914218916
VAR_GL_3752	1914218917
VAR_GL_3753	1914218918
VAR_GL_3754	1914218919
VAR_GL_3755	1914218920
VAR_GL_3756	1914218921
VAR_GL_3757	1914218922
VAR_GL_3758	1914218923
VAR_GL_3759	1914218924
VAR_GL_3760	1914218925
VAR_GL_3761	1914218926
VAR_GL_3762	1914218927
VAR_GL_3763	1914218928
VAR_GL_3764	1914218929
VAR_GL_3765	1914218930
VAR_GL_3766	1914218931
VAR_GL_3767	1914218932
VAR_GL_3768	1914218933
VAR_GL_3769	1914218934
VAR_GL_3770	1914218935
VAR_GL_3771	1914218936
VAR_GL_3772	1914218937
VAR_GL_3773	1914218938
VAR_GL_3774	1914218939
VAR_GL_3775	1914218940
VAR_GL_3776	1914218941
VAR_GL_3777	1914218942
VAR_GL_3778	1914218943
VAR_GL_3779	1914218944
VAR_GL_3780	1914218945
VAR_GL_3781	1914218946
VAR_GL_3782	1914218947
VAR_GL_3783	1914218948
VAR_GL_3784	1914218949
VAR_GL_3785	1914218950
VAR_GL_3786	1914218951
VAR_GL_3787	1914218952
VAR_GL_3788	1914218953
VAR_GL_3789	1914218954
VAR_GL_3790	1914218955
VAR_GL_3791	1914218956
VAR_GL_3792	1914218957
VAR_GL_3793	1914218958
VAR_GL_3794	1914218959
VAR_GL_3795	1914218960
VAR_GL_3796	1914218961
VAR_GL_3797	1914218962
VAR_GL_3798	1914218963
VAR_GL_3799	1914218964
VAR_GL_3800	1914218965
VAR_GL_3801	1914218966
VAR_GL_3802	1914218967
VAR_GL_3803	1914218968
VAR_GL_3804	1914218969
VAR_GL_3805	1914218970
VAR_GL_3806	1914218971
VAR_GL_3807	1914218972
VAR_GL_3808	1914218973
VAR_GL_3809	1914218974
VAR_GL_3810	1914218975
VAR_GL_3811	1914218976
VAR_GL_3812	1914218977
VAR_GL_3813	1914218978
VAR_GL_3814	1914218979
VAR_GL_3815	1914218980
VAR_GL_3816	1914218981
VAR_GL_3817	1914218982
VAR_GL_3818	1914218983
VAR_GL_3819	1914218984
VAR_GL_3820	1914218985
VAR_GL_3821	1914218986
VAR_GL_3822	1914218987
VAR_GL_3823	1914218988
VAR_GL_3824	1914218989
VAR_GL_3825	1914218990
VAR_GL_3826	1914218991
VAR_GL_3827	1914218992
VAR_GL_3828	1914218993
VAR_GL_3829	1914218994
VAR_GL_3830	1914218995
VAR_GL_3831	1914218996
VAR_GL_3832	1914218997
VAR_GL_3833	1914218998
VAR_GL_3834	1914218999
VAR_GL_3835	1914219000
VAR_GL_3836	1914219001
VAR_GL_3837	1914219002
VAR_GL_3838	1914219003
VAR_GL_3839	1914219004
VAR_GL_3840	1914219005
VAR_GL_3841	1914219006
VAR_GL_3842	1914219007
VAR_GL_3843	1914219008
VAR_GL_3844	1914219009
VAR_GL_3845	1914219010
VAR_GL_3846	1914219011
VAR_GL_3847	1914219012
VAR_GL_3848	1914219013
VAR_GL_3849	1914219014
VAR_GL_3850	1914219015
VAR_GL_3851	1914219016
VAR_GL_3852	1914219017
VAR_GL_3853	1914219018
VAR_GL_3854	1914219019
VAR_GL_3855	1914219020
VAR_GL_3856	1914219021
VAR_GL_3857	1914219022
VAR_GL_3858	1914219023
VAR_GL_3859	1914219024
VAR_GL_3860	1914219025
VAR_GL_3861	1914219026
VAR_GL_3862	1914219027
VAR_GL_3863	1914219028
VAR_GL_3864	1914219029
VAR_GL_3865	1914219030
VAR_GL_3866	1914219031
VAR_GL_3867	1914219032
VAR_GL_3868	1914219033
VAR_GL_3869	1914219034
VAR_GL_3870	1914219035
VAR_GL_3871	1914219036
VAR_GL_3872	1914219037
VAR_GL_3873	1914219038
VAR_GL_3874	1914219039
VAR_GL_3875	1914219040
VAR_GL_3876	1914219041
VAR_GL_3877	1914219042
VAR_GL_3878	1914219043
VAR_GL_3879	1914219044
VAR_GL_3880	1914219045
VAR_GL_3881	1914219046
VAR_GL_3882	1914219047
VAR_GL_3883	1914219048
VAR_GL_3884	1914219049
VAR_GL_3885	1914219050
VAR_GL_3886	1914219051
VAR_GL_3887	1914219052
VAR_GL_3888	1914219053
VAR_GL_3889	1914219054
VAR_GL_3890	1914219055
VAR_GL_3891	1914219056
VAR_GL_3892	1914219057
VAR_GL_3893	1914219058
VAR_GL_3894	1914219059
VAR_GL_3895	1914219060
VAR_GL_3896	1914219061
VAR_GL_3897	1914219062
VAR_GL_3898	1914219063
VAR_GL_3899	1914219064
VAR_GL_3900	1914219065
VAR_GL_3901	1914219066
VAR_GL_3902	1914219067
VAR_GL_3903	1914219068
VAR_GL_3904	1914219069
VAR_GL_3905	1914219070
VAR_GL_3906	1914219071
VAR_GL_3907	1914219072
VAR_GL_3908	1914219073
VAR_GL_3909	1914219074
VAR_GL_3910	1914219075
VAR_GL_3911	1914219076
VAR_GL_3912	1914219077
VAR_GL_3913	1914219078
VAR_GL_3914	1914219079
VAR_GL_3915	1914219080
VAR_GL_3916	1914219081
VAR_GL_3917	1914219082
VAR_GL_3918	1914219083
VAR_GL_3919	1914219084
VAR_GL_3920	1914219085
VAR_GL_3921	1914219086
VAR_GL_3922	1914219087
VAR_GL_3923	1914219088
VAR_GL_3924	1914219089
VAR_GL_3925	1914219090
VAR_GL_3926	1914219091
VAR_GL_3927	1914219092
VAR_GL_3928	1914219093
VAR_GL_3929	1914219094
VAR_GL_3930	1914219095
VAR_GL_3931	1914219096
VAR_GL_3932	1914219097
VAR_GL_3933	1914219098
VAR_GL_3934	1914219099
VAR_GL_3935	1914219100
VAR_GL_3936	1914219101
VAR_GL_3937	1914219102
VAR_GL_3938	1914219103
VAR_GL_3939	1914219104
VAR_GL_3940	1914219105
VAR_GL_3941	1914219106
VAR_GL_3942	1914219107
VAR_GL_3943	1914219108
VAR_GL_3944	1914219109
VAR_GL_3945	1914219110
VAR_GL_3946	1914219111
VAR_GL_3947	1914219112
VAR_GL_3948	1914219113
VAR_GL_3949	1914219114
VAR_GL_3950	1914219115
VAR_GL_3951	1914219116
VAR_GL_3952	1914219117
VAR_GL_3953	1914219118
VAR_GL_3954	1914219119
VAR_GL_3955	1914219120
VAR_GL_3956	1914219121
VAR_GL_3957	1914219122
VAR_GL_3958	1914219123
VAR_GL_3959	1914219124
VAR_GL_3960	1914219125
VAR_GL_3961	1914219126
VAR_GL_3962	1914219127
VAR_GL_3963	1914219128
VAR_GL_3964	1914219129
VAR_GL_3965	1914219130
VAR_GL_3966	1914219131
VAR_GL_3967	1914219132
VAR_GL_3968	1914219133
VAR_GL_3969	1914219134
VAR_GL_3970	1914219135
VAR_GL_3971	1914219136
VAR_GL_3972	1914219137
VAR_GL_3973	1914219138
VAR_GL_3974	1914219139
VAR_GL_3975	1914219140
VAR_GL_3976	1914219141
VAR_GL_3977	1914219142
VAR_GL_3978	1914219143
VAR_GL_3979	1914219144
VAR_GL_3980	1914219145
VAR_GL_3981	1914219146
VAR_GL_3982	1914219147
VAR_GL_3983	1914219148
VAR_GL_3984	1914219149
VAR_GL_3985	1914219150
VAR_GL_3986	1914219151
VAR_GL_3987	1914219152
VAR_GL_3988	1914219153
VAR_GL_3989	1914219154
VAR_GL_3990	1914219155
VAR_GL_3991	1914219156
VAR_GL_3992	1914219157
VAR_GL_3993	1914219158
VAR_GL_3994	1914219159
VAR_GL_3995	1914219160
VAR_GL_3996	1914219161
VAR_GL_3997	1914219162
VAR_GL_3998	1914219163
VAR_GL_3999	1914219164
VAR_GL_4000	1914219165
VAR_GL_4001	1914219166
VAR_GL_4002	1914219167
VAR_GL_4003	1914219168
VAR_GL_4004	1914219169
VAR_GL_4005	1914219170
VAR_GL_4006	1914219171
VAR_GL_4007	1914219172
VAR_GL_4008	1914219173
VAR_GL_4009	1914219174
VAR_GL_4010	1914219175
VAR_GL_4011	1914219176
VAR_GL_4012	1914219177
VAR_GL_4013	1914219178
VAR_GL_4014	1914219179
VAR_GL_4015	1914219180
VAR_GL_4016	1914219181
VAR_GL_4017	1914219182
VAR_GL_4018	1914219183
VAR_GL_4019	1914219184
VAR_GL_4020	1914219185
VAR_GL_4021	1914219186
VAR_GL_4022	1914219187
VAR_GL_4023	1914219188
VAR_GL_4024	1914219189
VAR_GL_4025	1914219190
VAR_GL_4026	1914219191
VAR_GL_4027	1914219192
VAR_GL_4028	1914219193
VAR_GL_4029	1914219194
VAR_GL_4030	1914219195
VAR_GL_4031	1914219196
VAR_GL_4032	1914219197
VAR_GL_4033	1914219198
VAR_GL_4034	1914219199
VAR_GL_4035	1914219200
VAR_GL_4036	1914219201
VAR_GL_4037	1914219202
VAR_GL_4038	1914219203
VAR_GL_4039	1914219204
VAR_GL_4040	1914219205
VAR_GL_4041	1914219206
VAR_GL_4042	1914219207
VAR_GL_4043	1914219208
VAR_GL_4044	1914219209
VAR_GL_4045	1914219210
VAR_GL_4046	1914219211
VAR_GL_4047	1914219212
VAR_GL_4048	1914219213
VAR_GL_4049	1914219214
VAR_GL_4050	1914219215
VAR_GL_4051	1914219216
VAR_GL_4052	1914219217
VAR_GL_4053	1914219218
VAR_GL_4054	1914219219
VAR_GL_4055	1914219220
VAR_GL_4056	1914219221
VAR_GL_4057	1914219222
VAR_GL_4058	1914219223
VAR_GL_4059	1914219224
VAR_GL_4060	1914219225
VAR_GL_4061	1914219226
VAR_GL_4062	1914219227
VAR_GL_4063	1914219228
VAR_GL_4064	1914219229
VAR_GL_4065	1914219230
VAR_GL_4066	1914219231
VAR_GL_4067	1914219232
VAR_GL_4068	1914219233
VAR_GL_4069	1914219234
VAR_GL_4070	1914219235
VAR_GL_4071	1914219236
VAR_GL_4072	1914219237
VAR_GL_4073	1914219238
VAR_GL_4074	1914219239
VAR_GL_4075	1914219240
VAR_GL_4076	1914219241
VAR_GL_4077	1914219242
VAR_GL_4078	1914219243
VAR_GL_4079	1914219244
VAR_GL_4080	1914219245
VAR_GL_4081	1914219246
VAR_GL_4082	1914219247
VAR_GL_4083	1914219248
VAR_GL_4084	1914219249
VAR_GL_4085	1914219250
VAR_GL_4086	1914219251
VAR_GL_4087	1914219252
VAR_GL_4088	1914219253
VAR_GL_4089	1914219254
VAR_GL_4090	1914219255
VAR_GL_4091	1914219256
VAR_GL_4092	1914219257
VAR_GL_4093	1914219258
VAR_GL_4094	1914219259
VAR_GL_4095	1914219260
VAR_GL_4096	1914219261
VAR_GL_4097	1914219262
VAR_GL_4098	1914219263
VAR_GL_4099	1914219264
VAR_GL_4100	1914219265
VAR_GL_4101	1914219266
VAR_GL_4102	1914219267
VAR_GL_4103	1914219268
VAR_GL_4104	1914219269
VAR_GL_4105	1914219270
VAR_GL_4106	1914219271
VAR_GL_4107	1914219272
VAR_GL_4108	1914219273
VAR_GL_4109	1914219274
VAR_GL_4110	1914219275
VAR_GL_4111	1914219276
VAR_GL_4112	1914219277
VAR_GL_4113	1914219278
VAR_GL_4114	1914219279
VAR_GL_4115	1914219280
VAR_GL_4116	1914219281
VAR_GL_4117	1914219282
VAR_GL_4118	1914219283
VAR_GL_4119	1914219284
VAR_GL_4120	1914219285
VAR_GL_4121	1914219286
VAR_GL_4122	1914219287
VAR_GL_4123	1914219288
VAR_GL_4124	1914219289
VAR_GL_4125	1914219290
VAR_GL_4126	1914219291
VAR_GL_4127	1914219292
VAR_GL_4128	1914219293
VAR_GL_4129	1914219294
VAR_GL_4130	1914219295
VAR_GL_4131	1914219296
VAR_GL_4132	1914219297
VAR_GL_4133	1914219298
VAR_GL_4134	1914219299
VAR_GL_4135	1914219300
VAR_GL_4136	1914219301
VAR_GL_4137	1914219302
VAR_GL_4138	1914219303
VAR_GL_4139	1914219304
VAR_GL_4140	1914219305
VAR_GL_4141	1914219306
VAR_GL_4142	1914219307
VAR_GL_4143	1914219308
VAR_GL_4144	1914219309
VAR_GL_4145	1914219310
VAR_GL_4146	1914219311
VAR_GL_4147	1914219312
VAR_GL_4148	1914219313
VAR_GL_4149	1914219314
VAR_GL_4150	1914219315
VAR_GL_4151	1914219316
VAR_GL_4152	1914219317
VAR_GL_4153	1914219318
VAR_GL_4154	1914219319
VAR_GL_4155	1914219320
VAR_GL_4156	1914219321
VAR_GL_4157	1914219322
VAR_GL_4158	1914219323
VAR_GL_4159	1914219324
VAR_GL_4160	1914219325
VAR_GL_4161	1914219326
VAR_GL_4162	1914219327
VAR_GL_4163	1914219328
VAR_GL_4164	1914219329
VAR_GL_4165	1914219330
VAR_GL_4166	1914219331
VAR_GL_4167	1914219332
VAR_GL_4168	1914219333
VAR_GL_4169	1914219334
VAR_GL_4170	1914219335
VAR_GL_4171	1914219336
VAR_GL_4172	1914219337
VAR_GL_4173	1914219338
VAR_GL_4174	1914219339
VAR_GL_4175	1914219340
VAR_GL_4176	1914219341
VAR_GL_4177	1914219342
VAR_GL_4178	1914219343
VAR_GL_4179	1914219344
VAR_GL_4180	1914219345
VAR_GL_4181	1914219346
VAR_GL_4182	1914219347
VAR_GL_4183	1914219348
VAR_GL_4184	1914219349
VAR_GL_4185	1914219350
VAR_GL_4186	1914219351
VAR_GL_4187	1914219352
VAR_GL_4188	1914219353
VAR_GL_4189	1914219354
VAR_GL_4190	1914219355
VAR_GL_4191	1914219356
VAR_GL_4192	1914219357
VAR_GL_4193	1914219358
VAR_GL_4194	1914219359
VAR_GL_4195	1914219360
VAR_GL_4196	1914219361
VAR_GL_4197	1914219362
VAR_GL_4198	1914219363
VAR_GL_4199	1914219364
VAR_GL_4200	1914219365
VAR_GL_4201	1914219366
VAR_GL_4202	1914219367
VAR_GL_4203	1914219368
VAR_GL_4204	1914219369
VAR_GL_4205	1914219370
VAR_GL_4206	1914219371
VAR_GL_4207	1914219372
VAR_GL_4208	1914219373
VAR_GL_4209	1914219374
VAR_GL_4210	1914219375
VAR_GL_4211	1914219376
VAR_GL_4212	1914219377
VAR_GL_4213	1914219378
VAR_GL_4214	1914219379
VAR_GL_4215	1914219380
VAR_GL_4216	1914219381
VAR_GL_4217	1914219382
VAR_GL_4218	1914219383
VAR_GL_4219	1914219384
VAR_GL_4220	1914219385
VAR_GL_4221	1914219386
VAR_GL_4222	1914219387
VAR_GL_4223	1914219388
VAR_GL_4224	1914219389
VAR_GL_4225	1914219390
VAR_GL_4226	1914219391
VAR_GL_4227	1914219392
VAR_GL_4228	1914219393
VAR_GL_4229	1914219394
VAR_GL_4230	1914219395
VAR_GL_4231	1914219396
VAR_GL_4232	1914219397
VAR_GL_4233	1914219398
VAR_GL_4234	1914219399
VAR_GL_4235	1914219400
VAR_GL_4236	1914219401
VAR_GL_4237	1914219402
VAR_GL_4238	1914219403
VAR_GL_4239	1914219404
VAR_GL_4240	1914219405
VAR_GL_4241	1914219406
VAR_GL_4242	1914219407
VAR_GL_4243	1914219408
VAR_GL_4244	1914219409
VAR_GL_4245	1914219410
VAR_GL_4246	1914219411
VAR_GL_4247	1914219412
VAR_GL_4248	1914219413
VAR_GL_4249	1914219414
VAR_GL_4250	1914219415
VAR_GL_4251	1914219416
VAR_GL_4252	1914219417
VAR_GL_4253	1914219418
VAR_GL_4254	1914219419
VAR_GL_4255	1914219420
VAR_GL_4256	1914219421
VAR_GL_4257	1914219422
VAR_GL_4258	1914219423
VAR_GL_4259	1914219424
VAR_GL_4260	1914219425
VAR_GL_4261	1914219426
VAR_GL_4262	1914219427
VAR_GL_4263	1914219428
VAR_GL_4264	1914219429
VAR_GL_4265	1914219430
VAR_GL_4266	1914219431
VAR_GL_4267	1914219432
VAR_GL_4268	1914219433
VAR_GL_4269	1914219434
VAR_GL_4270	1914219435
VAR_GL_4271	1914219436
VAR_GL_4272	1914219437
VAR_GL_4273	1914219438
VAR_GL_4274	1914219439
VAR_GL_4275	1914219440
VAR_GL_4276	1914219441
VAR_GL_4277	1914219442
VAR_GL_4278	1914219443
VAR_GL_4279	1914219444
VAR_GL_4280	1914219445
VAR_GL_4281	1914219446
VAR_GL_4282	1914219447
VAR_GL_4283	1914219448
VAR_GL_4284	1914219449
VAR_GL_4285	1914219450
VAR_GL_4286	1914219451
VAR_GL_4287	1914219452
VAR_GL_4288	1914219453
VAR_GL_4289	1914219454
VAR_GL_4290	1914219455
VAR_GL_4291	1914219456
VAR_GL_4292	1914219457
VAR_GL_4293	1914219458
VAR_GL_4294	1914219459
VAR_GL_4295	1914219460
VAR_GL_4296	1914219461
VAR_GL_4297	1914219462
VAR_GL_4298	1914219463
VAR_GL_4299	1914219464
VAR_GL_4300	1914219465
VAR_GL_4301	1914219466
VAR_GL_4302	1914219467
VAR_GL_4303	1914219468
VAR_GL_4304	1914219469
VAR_GL_4305	1914219470
VAR_GL_4306	1914219471
VAR_GL_4307	1914219472
VAR_GL_4308	1914219473
VAR_GL_4309	1914219474
VAR_GL_4310	1914219475
VAR_GL_4311	1914219476
VAR_GL_4312	1914219477
VAR_GL_4313	1914219478
VAR_GL_4314	1914219479
VAR_GL_4315	1914219480
VAR_GL_4316	1914219481
VAR_GL_4317	1914219482
VAR_GL_4318	1914219483
VAR_GL_4319	1914219484
VAR_GL_4320	1914219485
VAR_GL_4321	1914219486
VAR_GL_4322	1914219487
VAR_GL_4323	1914219488
VAR_GL_4324	1914219489
VAR_GL_4325	1914219490
VAR_GL_4326	1914219491
VAR_GL_4327	1914219492
VAR_GL_4328	1914219493
VAR_GL_4329	1914219494
VAR_GL_4330	1914219495
VAR_GL_4331	1914219496
VAR_GL_4332	1914219497
VAR_GL_4333	1914219498
VAR_GL_4334	1914219499
VAR_GL_4335	1914219500
VAR_GL_4336	1914219501
VAR_GL_4337	1914219502
VAR_GL_4338	1914219503
VAR_GL_4339	1914219504
VAR_GL_4340	1914219505
VAR_GL_4341	1914219506
VAR_GL_4342	1914219507
VAR_GL_4343	1914219508
VAR_GL_4344	1914219509
VAR_GL_4345	1914219510
VAR_GL_4346	1914219511
VAR_GL_4347	1914219512
VAR_GL_4348	1914219513
VAR_GL_4349	1914219514
VAR_GL_4350	1914219515
VAR_GL_4351	1914219516
VAR_GL_4352	1914219517
VAR_GL_4353	1914219518
VAR_GL_4354	1914219519
VAR_GL_4355	1914219520
VAR_GL_4356	1914219521
VAR_GL_4357	1914219522
VAR_GL_4358	1914219523
VAR_GL_4359	1914219524
VAR_GL_4360	1914219525
VAR_GL_4361	1914219526
VAR_GL_4362	1914219527
VAR_GL_4363	1914219528
VAR_GL_4364	1914219529
VAR_GL_4365	1914219530
VAR_GL_4366	1914219531
VAR_GL_4367	1914219532
VAR_GL_4368	1914219533
VAR_GL_4369	1914219534
VAR_GL_4370	1914219535
VAR_GL_4371	1914219536
VAR_GL_4372	1914219537
VAR_GL_4373	1914219538
VAR_GL_4374	1914219539
VAR_GL_4375	1914219540
VAR_GL_4376	1914219541
VAR_GL_4377	1914219542
VAR_GL_4378	1914219543
VAR_GL_4379	1914219544
VAR_GL_4380	1914219545
VAR_GL_4381	1914219546
VAR_GL_4382	1914219547
VAR_GL_4383	1914219548
VAR_GL_4384	1914219549
VAR_GL_4385	1914219550
VAR_GL_4386	1914219551
VAR_GL_4387	1914219552
VAR_GL_4388	1914219553
VAR_GL_4389	1914219554
VAR_GL_4390	1914219555
VAR_GL_4391	1914219556
VAR_GL_4392	1914219557
VAR_GL_4393	1914219558
VAR_GL_4394	1914219559
VAR_GL_4395	1914219560
VAR_GL_4396	1914219561
VAR_GL_4397	1914219562
VAR_GL_4398	1914219563
VAR_GL_4399	1914219564
VAR_GL_4400	1914219565
VAR_GL_4401	1914219566
VAR_GL_4402	1914219567
VAR_GL_4403	1914219568
VAR_GL_4404	1914219569
VAR_GL_4405	1914219570
VAR_GL_4406	1914219571
VAR_GL_4407	1914219572
VAR_GL_4408	1914219573
VAR_GL_4409	1914219574
VAR_GL_4410	1914219575
VAR_GL_4411	1914219576
VAR_GL_4412	1914219577
VAR_GL_4413	1914219578
VAR_GL_4414	1914219579
VAR_GL_4415	1914219580
VAR_GL_4416	1914219581
VAR_GL_4417	1914219582
VAR_GL_4418	1914219583
VAR_GL_4419	1914219584
VAR_GL_4420	1914219585
VAR_GL_4421	1914219586
VAR_GL_4422	1914219587
VAR_GL_4423	1914219588
VAR_GL_4424	1914219589
VAR_GL_4425	1914219590
VAR_GL_4426	1914219591
VAR_GL_4427	1914219592
VAR_GL_4428	1914219593
VAR_GL_4429	1914219594
VAR_GL_4430	1914219595
VAR_GL_4431	1914219596
VAR_GL_4432	1914219597
VAR_GL_4433	1914219598
VAR_GL_4434	1914219599
VAR_GL_4435	1914219600
VAR_GL_4436	1914219601
VAR_GL_4437	1914219602
VAR_GL_4438	1914219603
VAR_GL_4439	1914219604
VAR_GL_4440	1914219605
VAR_GL_4441	1914219606
VAR_GL_4442	1914219607
VAR_GL_4443	1914219608
VAR_GL_4444	1914219609
VAR_GL_4445	1914219610
VAR_GL_4446	1914219611
VAR_GL_4447	1914219612
VAR_GL_4448	1914219613
VAR_GL_4449	1914219614
VAR_GL_4450	1914219615
VAR_GL_4451	1914219616
VAR_GL_4452	1914219617
VAR_GL_4453	1914219618
VAR_GL_4454	1914219619
VAR_GL_4455	1914219620
VAR_GL_4456	1914219621
VAR_GL_4457	1914219622
VAR_GL_4458	1914219623
VAR_GL_4459	1914219624
VAR_GL_4460	1914219625
VAR_GL_4461	1914219626
VAR_GL_4462	1914219627
VAR_GL_4463	1914219628
VAR_GL_4464	1914219629
VAR_GL_4465	1914219630
VAR_GL_4466	1914219631
VAR_GL_4467	1914219632
VAR_GL_4468	1914219633
VAR_GL_4469	1914219634
VAR_GL_4470	1914219635
VAR_GL_4471	1914219636
VAR_GL_4472	1914219637
VAR_GL_4473	1914219638
VAR_GL_4474	1914219639
VAR_GL_4475	1914219640
VAR_GL_4476	1914219641
VAR_GL_4477	1914219642
VAR_GL_4478	1914219643
VAR_GL_4479	1914219644
VAR_GL_4480	1914219645
VAR_GL_4481	1914219646
VAR_GL_4482	1914219647
VAR_GL_4483	1914219648
VAR_GL_4484	1914219649
VAR_GL_4485	1914219650
VAR_GL_4486	1914219651
VAR_GL_4487	1914219652
VAR_GL_4488	1914219653
VAR_GL_4489	1914219654
VAR_GL_4490	1914219655
VAR_GL_4491	1914219656
VAR_GL_4492	1914219657
VAR_GL_4493	1914219658
VAR_GL_4494	1914219659
VAR_GL_4495	1914219660
VAR_GL_4496	1914219661
VAR_GL_4497	1914219662
VAR_GL_4498	1914219663
VAR_GL_4499	1914219664
VAR_GL_4500	1914219665
VAR_GL_4501	1914219666
VAR_GL_4502	1914219667
VAR_GL_4503	1914219668
VAR_GL_4504	1914219669
VAR_GL_4505	1914219670
VAR_GL_4506	1914219671
VAR_GL_4507	1914219672
VAR_GL_4508	1914219673
VAR_GL_4509	1914219674
VAR_GL_4510	1914219675
VAR_GL_4511	1914219676
VAR_GL_4512	1914219677
VAR_GL_4513	1914219678
VAR_GL_4514	1914219679
VAR_GL_4515	1914219680
VAR_GL_4516	1914219681
VAR_GL_4517	1914219682
VAR_GL_4518	1914219683
VAR_GL_4519	1914219684
VAR_GL_4520	1914219685
VAR_GL_4521	1914219686
VAR_GL_4522	1914219687
VAR_GL_4523	1914219688
VAR_GL_4524	1914219689
VAR_GL_4525	1914219690
VAR_GL_4526	1914219691
VAR_GL_4527	1914219692
VAR_GL_4528	1914219693
VAR_GL_4529	1914219694
VAR_GL_4530	1914219695
VAR_GL_4531	1914219696
VAR_GL_4532	1914219697
VAR_GL_4533	1914219698
VAR_GL_4534	1914219699
VAR_GL_4535	1914219700
VAR_GL_4536	1914219701
VAR_GL_4537	1914219702
VAR_GL_4538	1914219703
VAR_GL_4539	1914219704
VAR_GL_4540	1914219705
VAR_GL_4541	1914219706
VAR_GL_4542	1914219707
VAR_GL_4543	1914219708
VAR_GL_4544	1914219709
VAR_GL_4545	1914219710
VAR_GL_4546	1914219711
VAR_GL_4547	1914219712
VAR_GL_4548	1914219713
VAR_GL_4549	1914219714
VAR_GL_4550	1914219715
VAR_GL_4551	1914219716
VAR_GL_4552	1914219717
VAR_GL_4553	1914219718
VAR_GL_4554	1914219719
VAR_GL_4555	1914219720
VAR_GL_4556	1914219721
VAR_GL_4557	1914219722
VAR_GL_4558	1914219723
VAR_GL_4559	1914219724
VAR_GL_4560	1914219725
VAR_GL_4561	1914219726
VAR_GL_4562	1914219727
VAR_GL_4563	1914219728
VAR_GL_4564	1914219729
VAR_GL_4565	1914219730
VAR_GL_4566	1914219731
VAR_GL_4567	1914219732
VAR_GL_4568	1914219733
VAR_GL_4569	1914219734
VAR_GL_4570	1914219735
VAR_GL_4571	1914219736
VAR_GL_4572	1914219737
VAR_GL_4573	1914219738
VAR_GL_4574	1914219739
VAR_GL_4575	1914219740
VAR_GL_4576	1914219741
VAR_GL_4577	1914219742
VAR_GL_4578	1914219743
VAR_GL_4579	1914219744
VAR_GL_4580	1914219745
VAR_GL_4581	1914219746
VAR_GL_4582	1914219747
VAR_GL_4583	1914219748
VAR_GL_4584	1914219749
VAR_GL_4585	1914219750
VAR_GL_4586	1914219751
VAR_GL_4587	1914219752
VAR_GL_4588	1914219753
VAR_GL_4589	1914219754
VAR_GL_4590	1914219755
VAR_GL_4591	1914219756
VAR_GL_4592	1914219757
VAR_GL_4593	1914219758
VAR_GL_4594	1914219759
VAR_GL_4595	1914219760
VAR_GL_4596	1914219761
VAR_GL_4597	1914219762
VAR_GL_4598	1914219763
VAR_GL_4599	1914219764
VAR_GL_4600	1914219765
VAR_GL_4601	1914219766
VAR_GL_4602	1914219767
VAR_GL_4603	1914219768
VAR_GL_4604	1914219769
VAR_GL_4605	1914219770
VAR_GL_4606	1914219771
VAR_GL_4607	1914219772
VAR_GL_4608	1914219773
VAR_GL_4609	1914219774
VAR_GL_4610	1914219775
VAR_GL_4611	1914219776
VAR_GL_4612	1914219777
VAR_GL_4613	1914219778
VAR_GL_4614	1914219779
VAR_GL_4615	1914219780
VAR_GL_4616	1914219781
VAR_GL_4617	1914219782
VAR_GL_4618	1914219783
VAR_GL_4619	1914219784
VAR_GL_4620	1914219785
VAR_GL_4621	1914219786
VAR_GL_4622	1914219787
VAR_GL_4623	1914219788
VAR_GL_4624	1914219789
VAR_GL_4625	1914219790
VAR_GL_4626	1914219791
VAR_GL_4627	1914219792
VAR_GL_4628	1914219793
VAR_GL_4629	1914219794
VAR_GL_4630	1914219795
VAR_GL_4631	1914219796
VAR_GL_4632	1914219797
VAR_GL_4633	1914219798
VAR_GL_4634	1914219799
VAR_GL_4635	1914219800
VAR_GL_4636	1914219801
VAR_GL_4637	1914219802
VAR_GL_4638	1914219803
VAR_GL_4639	1914219804
VAR_GL_4640	1914219805
VAR_GL_4641	1914219806
VAR_GL_4642	1914219807
VAR_GL_4643	1914219808
VAR_GL_4644	1914219809
VAR_GL_4645	1914219810
VAR_GL_4646	1914219811
VAR_GL_4647	1914219812
VAR_GL_4648	1914219813
VAR_GL_4649	1914219814
VAR_GL_4650	1914219815
VAR_GL_4651	1914219816
VAR_GL_4652	1914219817
VAR_GL_4653	1914219818
VAR_GL_4654	1914219819
VAR_GL_4655	1914219820
VAR_GL_4656	1914219821
VAR_GL_4657	1914219822
VAR_GL_4658	1914219823
VAR_GL_4659	1914219824
VAR_GL_4660	1914219825
VAR_GL_4661	1914219826
VAR_GL_4662	1914219827
VAR_GL_4663	1914219828
VAR_GL_4664	1914219829
VAR_GL_4665	1914219830
VAR_GL_4666	1914219831
VAR_GL_4667	1914219832
VAR_GL_4668	1914219833
VAR_GL_4669	1914219834
VAR_GL_4670	1914219835
VAR_GL_4671	1914219836
VAR_GL_4672	1914219837
VAR_GL_4673	1914219838
VAR_GL_4674	1914219839
VAR_GL_4675	1914219840
VAR_GL_4676	1914219841
VAR_GL_4677	1914219842
VAR_GL_4678	1914219843
VAR_GL_4679	1914219844
VAR_GL_4680	1914219845
VAR_GL_4681	1914219846
VAR_GL_4682	1914219847
VAR_GL_4683	1914219848
VAR_GL_4684	1914219849
VAR_GL_4685	1914219850
VAR_GL_4686	1914219851
VAR_GL_4687	1914219852
VAR_GL_4688	1914219853
VAR_GL_4689	1914219854
VAR_GL_4690	1914219855
VAR_GL_4691	1914219856
VAR_GL_4692	1914219857
VAR_GL_4693	1914219858
VAR_GL_4694	1914219859
VAR_GL_4695	1914219860
VAR_GL_4696	1914219861
VAR_GL_4697	1914219862
VAR_GL_4698	1914219863
VAR_GL_4699	1914219864
VAR_GL_4700	1914219865
VAR_GL_4701	1914219866
VAR_GL_4702	1914219867
VAR_GL_4703	1914219868
VAR_GL_4704	1914219869
VAR_GL_4705	1914219870
VAR_GL_4706	1914219871
VAR_GL_4707	1914219872
VAR_GL_4708	1914219873
VAR_GL_4709	1914219874
VAR_GL_4710	1914219875
VAR_GL_4711	1914219876
VAR_GL_4712	1914219877
VAR_GL_4713	1914219878
VAR_GL_4714	1914219879
VAR_GL_4715	1914219880
VAR_GL_4716	1914219881
VAR_GL_4717	1914219882
VAR_GL_4718	1914219883
VAR_GL_4719	1914219884
VAR_GL_4720	1914219885
VAR_GL_4721	1914219886
VAR_GL_4722	1914219887
VAR_GL_4723	1914219888
VAR_GL_4724	1914219889
VAR_GL_4725	1914219890
VAR_GL_4726	1914219891
VAR_GL_4727	1914219892
VAR_GL_4728	1914219893
VAR_GL_4729	1914219894
VAR_GL_4730	1914219895
VAR_GL_4731	1914219896
VAR_GL_4732	1914219897
VAR_GL_4733	1914219898
VAR_GL_4734	1914219899
VAR_GL_4735	1914219900
VAR_GL_4736	1914219901
VAR_GL_4737	1914219902
VAR_GL_4738	1914219903
VAR_GL_4739	1914219904
VAR_GL_4740	1914219905
VAR_GL_4741	1914219906
VAR_GL_4742	1914219907
VAR_GL_4743	1914219908
VAR_GL_4744	1914219909
VAR_GL_4745	1914219910
VAR_GL_4746	1914219911
VAR_GL_4747	1914219912
VAR_GL_4748	1914219913
VAR_GL_4749	1914219914
VAR_GL_4750	1914219915
VAR_GL_4751	1914219916
VAR_GL_4752	1914219917
VAR_GL_4753	1914219918
VAR_GL_4754	1914219919
VAR_GL_4755	1914219920
VAR_GL_4756	1914219921
VAR_GL_4757	1914219922
VAR_GL_4758	1914219923
VAR_GL_4759	1914219924
VAR_GL_4760	1914219925
VAR_GL_4761	1914219926
VAR_GL_4762	1914219927
VAR_GL_4763	1914219928
VAR_GL_4764	1914219929
VAR_GL_4765	1914219930
VAR_GL_4766	1914219931
VAR_GL_4767	1914219932
VAR_GL_4768	1914219933
VAR_GL_4769	1914219934
VAR_GL_4770	1914219935
VAR_GL_4771	1914219936
VAR_GL_4772	1914219937
VAR_GL_4773	1914219938
VAR_GL_4774	1914219939
VAR_GL_4775	1914219940
VAR_GL_4776	1914219941
VAR_GL_4777	1914219942
VAR_GL_4778	1914219943
VAR_GL_4779	1914219944
VAR_GL_4780	1914219945
VAR_GL_4781	1914219946
VAR_GL_4782	1914219947
VAR_GL_4783	1914219948
VAR_GL_4784	1914219949
VAR_GL_4785	1914219950
VAR_GL_4786	1914219951
VAR_GL_4787	1914219952
VAR_GL_4788	1914219953
VAR_GL_4789	1914219954
VAR_GL_4790	1914219955
VAR_GL_4791	1914219956
VAR_GL_4792	1914219957
VAR_GL_4793	1914219958
VAR_GL_4794	1914219959
VAR_GL_4795	1914219960
VAR_GL_4796	1914219961
VAR_GL_4797	1914219962
VAR_GL_4798	1914219963
VAR_GL_4799	1914219964
VAR_GL_4800	1914219965
VAR_GL_4801	1914219966
VAR_GL_4802	1914219967
VAR_GL_4803	1914219968
VAR_GL_4804	1914219969
VAR_GL_4805	1914219970
VAR_GL_4806	1914219971
VAR_GL_4807	1914219972
VAR_GL_4808	1914219973
VAR_GL_4809	1914219974
VAR_GL_4810	1914219975
VAR_GL_4811	1914219976
VAR_GL_4812	1914219977
VAR_GL_4813	1914219978
VAR_GL_4814	1914219979
VAR_GL_4815	1914219980
VAR_GL_4816	1914219981
VAR_GL_4817	1914219982
VAR_GL_4818	1914219983
VAR_GL_4819	1914219984
VAR_GL_4820	1914219985
VAR_GL_4821	1914219986
VAR_GL_4822	1914219987
VAR_GL_4823	1914219988
VAR_GL_4824	1914219989
VAR_GL_4825	1914219990
VAR_GL_4826	1914219991
VAR_GL_4827	1914219992
VAR_GL_4828	1914219993
VAR_GL_4829	1914219994
VAR_GL_4830	1914219995
VAR_GL_4831	1914219996
VAR_GL_4832	1914219997
VAR_GL_4833	1914219998
VAR_GL_4834	1914219999
VAR_GL_4835	1914220000
VAR_GL_4836	1914220001
VAR_GL_4837	1914220002
VAR_GL_4838	1914220003
VAR_GL_4839	1914220004
VAR_GL_4840	1914220005
VAR_GL_4841	1914220006
VAR_GL_4842	1914220007
VAR_GL_4843	1914220008
VAR_GL_4844	1914220009
VAR_GL_4845	1914220010
VAR_GL_4846	1914220011
VAR_GL_4847	1914220012
VAR_GL_4848	1914220013
VAR_GL_4849	1914220014
VAR_GL_4850	1914220015
VAR_GL_4851	1914220016
VAR_GL_4852	1914220017
VAR_GL_4853	1914220018
VAR_GL_4854	1914220019
VAR_GL_4855	1914220020
VAR_GL_4856	1914220021
VAR_GL_4857	1914220022
VAR_GL_4858	1914220023
VAR_GL_4859	1914220024
VAR_GL_4860	1914220025
VAR_GL_4861	1914220026
VAR_GL_4862	1914220027
VAR_GL_4863	1914220028
VAR_GL_4864	1914220029
VAR_GL_4865	1914220030
VAR_GL_4866	1914220031
VAR_GL_4867	1914220032
VAR_GL_4868	1914220033
VAR_GL_4869	1914220034
VAR_GL_4870	1914220035
VAR_GL_4871	1914220036
VAR_GL_4872	1914220037
VAR_GL_4873	1914220038
VAR_GL_4874	1914220039
VAR_GL_4875	1914220040
VAR_GL_4876	1914220041
VAR_GL_4877	1914220042
VAR_GL_4878	1914220043
VAR_GL_4879	1914220044
VAR_GL_4880	1914220045
VAR_GL_4881	1914220046
VAR_GL_4882	1914220047
VAR_GL_4883	1914220048
VAR_GL_4884	1914220049
VAR_GL_4885	1914220050
VAR_GL_4886	1914220051
VAR_GL_4887	1914220052
VAR_GL_4888	1914220053
VAR_GL_4889	1914220054
VAR_GL_4890	1914220055
VAR_GL_4891	1914220056
VAR_GL_4892	1914220057
VAR_GL_4893	1914220058
VAR_GL_4894	1914220059
VAR_GL_4895	1914220060
VAR_GL_4896	1914220061
VAR_GL_4897	1914220062
VAR_GL_4898	1914220063
VAR_GL_4899	1914220064
VAR_GL_4900	1914220065
VAR_GL_4901	1914220066
VAR_GL_4902	1914220067
VAR_GL_4903	1914220068
VAR_GL_4904	1914220069
VAR_GL_4905	1914220070
VAR_GL_4906	1914220071
VAR_GL_4907	1914220072
VAR_GL_4908	1914220073
VAR_GL_4909	1914220074
VAR_GL_4910	1914220075
VAR_GL_4911	1914220076
VAR_GL_4912	1914220077
VAR_GL_4913	1914220078
VAR_GL_4914	1914220079
VAR_GL_4915	1914220080
VAR_GL_4916	1914220081
VAR_GL_4917	1914220082
VAR_GL_4918	1914220083
VAR_GL_4919	1914220084
VAR_GL_4920	1914220085
VAR_GL_4921	1914220086
VAR_GL_4922	1914220087
VAR_GL_4923	1914220088
VAR_GL_4924	1914220089
VAR_GL_4925	1914220090
VAR_GL_4926	1914220091
VAR_GL_4927	1914220092
VAR_GL_4928	1914220093
VAR_GL_4929	1914220094
VAR_GL_4930	1914220095
VAR_GL_4931	1914220096
VAR_GL_4932	1914220097
VAR_GL_4933	1914220098
VAR_GL_4934	1914220099
VAR_GL_4935	1914220100
VAR_GL_4936	1914220101
VAR_GL_4937	1914220102
VAR_GL_4938	1914220103
VAR_GL_4939	1914220104
VAR_GL_4940	1914220105
VAR_GL_4941	1914220106
VAR_GL_4942	1914220107
VAR_GL_4943	1914220108
VAR_GL_4944	1914220109
VAR_GL_4945	1914220110
VAR_GL_4946	1914220111
VAR_GL_4947	1914220112
VAR_GL_4948	1914220113
VAR_GL_4949	1914220114
VAR_GL_4950	1914220115
VAR_GL_4951	1914220116
VAR_GL_4952	1914220117
VAR_GL_4953	1914220118
VAR_GL_4954	1914220119
VAR_GL_4955	1914220120
VAR_GL_4956	1914220121
VAR_GL_4957	1914220122
VAR_GL_4958	1914220123
VAR_GL_4959	1914220124
VAR_GL_4960	1914220125
VAR_GL_4961	1914220126
VAR_GL_4962	1914220127
VAR_GL_4963	1914220128
VAR_GL_4964	1914220129
VAR_GL_4965	1914220130
VAR_GL_4966	1914220131
VAR_GL_4967	1914220132
VAR_GL_4968	1914220133
VAR_GL_4969	1914220134
VAR_GL_4970	1914220135
VAR_GL_4971	1914220136
VAR_GL_4972	1914220137
VAR_GL_4973	1914220138
VAR_GL_4974	1914220139
VAR_GL_4975	1914220140
VAR_GL_4976	1914220141
VAR_GL_4977	1914220142
VAR_GL_4978	1914220143
VAR_GL_4979	1914220144
VAR_GL_4980	1914220145
VAR_GL_4981	1914220146
VAR_GL_4982	1914220147
VAR_GL_4983	1914220148
VAR_GL_4984	1914220149
VAR_GL_4985	1914220150
VAR_GL_4986	1914220151
VAR_GL_4987	1914220152
VAR_GL_4988	1914220153
VAR_GL_4989	1914220154
VAR_GL_4990	1914220155
VAR_GL_4991	1914220156
VAR_GL_4992	1914220157
VAR_GL_4993	1914220158
VAR_GL_4994	1914220159
VAR_GL_4995	1914220160
VAR_GL_4996	1914220161
VAR_GL_4997	1914220162
VAR_GL_4998	1914220163
VAR_GL_4999	1914220164
VAR_GL_5000	1914220165
VAR_GL_5001	1914220166
VAR_GL_5002	1914220167
VAR_GL_5003	1914220168
VAR_GL_5004	1914220169
VAR_GL_5005	1914220170
VAR_GL_5006	1914220171
VAR_GL_5007	1914220172
VAR_GL_5008	1914220173
VAR_GL_5009	1914220174
VAR_GL_5010	1914220175
VAR_GL_5011	1914220176
VAR_GL_5012	1914220177
VAR_GL_5013	1914220178
VAR_GL_5014	1914220179
VAR_GL_5015	1914220180
VAR_GL_5016	1914220181
VAR_GL_5017	1914220182
VAR_GL_5018	1914220183
VAR_GL_5019	1914220184
VAR_GL_5020	1914220185
VAR_GL_5021	1914220186
VAR_GL_5022	1914220187
VAR_GL_5023	1914220188
VAR_GL_5024	1914220189
VAR_GL_5025	1914220190
VAR_GL_5026	1914220191
VAR_GL_5027	1914220192
VAR_GL_5028	1914220193
VAR_GL_5029	1914220194
VAR_GL_5030	1914220195
VAR_GL_5031	1914220196
VAR_GL_5032	1914220197
VAR_GL_5033	1914220198
VAR_GL_5034	1914220199
VAR_GL_5035	1914220200
VAR_GL_5036	1914220201
VAR_GL_5037	1914220202
VAR_GL_5038	1914220203
VAR_GL_5039	1914220204
VAR_GL_5040	1914220205
VAR_GL_5041	1914220206
VAR_GL_5042	1914220207
VAR_GL_5043	1914220208
VAR_GL_5044	1914220209
VAR_GL_5045	1914220210
VAR_GL_5046	1914220211
VAR_GL_5047	1914220212
VAR_GL_5048	1914220213
VAR_GL_5049	1914220214
VAR_GL_5050	1914220215
VAR_GL_5051	1914220216
VAR_GL_5052	1914220217
VAR_GL_5053	1914220218
VAR_GL_5054	1914220219
VAR_GL_5055	1914220220
VAR_GL_5056	1914220221
VAR_GL_5057	1914220222
VAR_GL_5058	1914220223
VAR_GL_5059	1914220224
VAR_GL_5060	1914220225
VAR_GL_5061	1914220226
VAR_GL_5062	1914220227
VAR_GL_5063	1914220228
VAR_GL_5064	1914220229
VAR_GL_5065	1914220230
VAR_GL_5066	1914220231
VAR_GL_5067	1914220232
VAR_GL_5068	1914220233
VAR_GL_5069	1914220234
VAR_GL_5070	1914220235
VAR_GL_5071	1914220236
VAR_GL_5072	1914220237
VAR_GL_5073	1914220238
VAR_GL_5074	1914220239
VAR_GL_5075	1914220240
VAR_GL_5076	1914220241
VAR_GL_5077	1914220242
VAR_GL_5078	1914220243
VAR_GL_5079	1914220244
VAR_GL_5080	1914220245
VAR_GL_5081	1914220246
VAR_GL_5082	1914220247
VAR_GL_5083	1914220248
VAR_GL_5084	1914220249
VAR_GL_5085	1914220250
VAR_GL_5086	1914220251
VAR_GL_5087	1914220252
VAR_GL_5088	1914220253
VAR_GL_5089	1914220254
VAR_GL_5090	1914220255
VAR_GL_5091	1914220256
VAR_GL_5092	1914220257
VAR_GL_5093	1914220258
VAR_GL_5094	1914220259
VAR_GL_5095	1914220260
VAR_GL_5096	1914220261
VAR_GL_5097	1914220262
VAR_GL_5098	1914220263
VAR_GL_5099	1914220264
VAR_GL_5100	1914220265
VAR_GL_5101	1914220266
VAR_GL_5102	1914220267
VAR_GL_5103	1914220268
VAR_GL_5104	1914220269
VAR_GL_5105	1914220270
VAR_GL_5106	1914220271
VAR_GL_5107	1914220272
VAR_GL_5108	1914220273
VAR_GL_5109	1914220274
VAR_GL_5110	1914220275
VAR_GL_5111	1914220276
VAR_GL_5112	1914220277
VAR_GL_5113	1914220278
VAR_GL_5114	1914220279
VAR_GL_5115	1914220280
VAR_GL_5116	1914220281
VAR_GL_5117	1914220282
VAR_GL_5118	1914220283
VAR_GL_5119	1914220284
VAR_GL_5120	1914220285
VAR_GL_5121	1914220286
VAR_GL_5122	1914220287
VAR_GL_5123	1914220288
VAR_GL_5124	1914220289
VAR_GL_5125	1914220290
VAR_GL_5126	1914220291
VAR_GL_5127	1914220292
VAR_GL_5128	1914220293
VAR_GL_5129	1914220294
VAR_GL_5130	1914220295
VAR_GL_5131	1914220296
VAR_GL_5132	1914220297
VAR_GL_5133	1914220298
VAR_GL_5134	1914220299
VAR_GL_5135	1914220300
VAR_GL_5136	1914220301
VAR_GL_5137	1914220302
VAR_GL_5138	1914220303
VAR_GL_5139	1914220304
VAR_GL_5140	1914220305
VAR_GL_5141	1914220306
VAR_GL_5142	1914220307
VAR_GL_5143	1914220308
VAR_GL_5144	1914220309
VAR_GL_5145	1914220310
VAR_GL_5146	1914220311
VAR_GL_5147	1914220312
VAR_GL_5148	1914220313
VAR_GL_5149	1914220314
VAR_GL_5150	1914220315
VAR_GL_5151	1914220316
VAR_GL_5152	1914220317
VAR_GL_5153	1914220318
VAR_GL_5154	1914220319
VAR_GL_5155	1914220320
VAR_GL_5156	1914220321
VAR_GL_5157	1914220322
VAR_GL_5158	1914220323
VAR_GL_5159	1914220324
VAR_GL_5160	1914220325
VAR_GL_5161	1914220326
VAR_GL_5162	1914220327
VAR_GL_5163	1914220328
VAR_GL_5164	1914220329
VAR_GL_5165	1914220330
VAR_GL_5166	1914220331
VAR_GL_5167	1914220332
VAR_GL_5168	1914220333
VAR_GL_5169	1914220334
VAR_GL_5170	1914220335
VAR_GL_5171	1914220336
VAR_GL_5172	1914220337
VAR_GL_5173	1914220338
VAR_GL_5174	1914220339
VAR_GL_5175	1914220340
VAR_GL_5176	1914220341
VAR_GL_5177	1914220342
VAR_GL_5178	1914220343
VAR_GL_5179	1914220344
VAR_GL_5180	1914220345
VAR_GL_5181	1914220346
VAR_GL_5182	1914220347
VAR_GL_5183	1914220348
VAR_GL_5184	1914220349
VAR_GL_5185	1914220350
VAR_GL_5186	1914220351
VAR_GL_5187	1914220352
VAR_GL_5188	1914220353
VAR_GL_5189	1914220354
VAR_GL_5190	1914220355
VAR_GL_5191	1914220356
VAR_GL_5192	1914220357
VAR_GL_5193	1914220358
VAR_GL_5194	1914220359
VAR_GL_5195	1914220360
VAR_GL_5196	1914220361
VAR_GL_5197	1914220362
VAR_GL_5198	1914220363
VAR_GL_5199	1914220364
VAR_GL_5200	1914220365
VAR_GL_5201	1914220366
VAR_GL_5202	1914220367
VAR_GL_5203	1914220368
VAR_GL_5204	1914220369
VAR_GL_5205	1914220370
VAR_GL_5206	1914220371
VAR_GL_5207	1914220372
VAR_GL_5208	1914220373
VAR_GL_5209	1914220374
VAR_GL_5210	1914220375
VAR_GL_5211	1914220376
VAR_GL_5212	1914220377
VAR_GL_5213	1914220378
VAR_GL_5214	1914220379
VAR_GL_5215	1914220380
VAR_GL_5216	1914220381
VAR_GL_5217	1914220382
VAR_GL_5218	1914220383
VAR_GL_5219	1914220384
VAR_GL_5220	1914220385
VAR_GL_5221	1914220386
VAR_GL_5222	1914220387
VAR_GL_5223	1914220388
VAR_GL_5224	1914220389
VAR_GL_5225	1914220390
VAR_GL_5226	1914220391
VAR_GL_5227	1914220392
VAR_GL_5228	1914220393
VAR_GL_5229	1914220394
VAR_GL_5230	1914220395
VAR_GL_5231	1914220396
VAR_GL_5232	1914220397
VAR_GL_5233	1914220398
VAR_GL_5234	1914220399
VAR_GL_5235	1914220400
VAR_GL_5236	1914220401
VAR_GL_5237	1914220402
VAR_GL_5238	1914220403
VAR_GL_5239	1914220404
VAR_GL_5240	1914220405
VAR_GL_5241	1914220406
VAR_GL_5242	1914220407
VAR_GL_5243	1914220408
VAR_GL_5244	1914220409
VAR_GL_5245	1914220410
VAR_GL_5246	1914220411
VAR_GL_5247	1914220412
VAR_GL_5248	1914220413
VAR_GL_5249	1914220414
VAR_GL_5250	1914220415
VAR_GL_5251	1914220416
VAR_GL_5252	1914220417
VAR_GL_5253	1914220418
VAR_GL_5254	1914220419
VAR_GL_5255	1914220420
VAR_GL_5256	1914220421
VAR_GL_5257	1914220422
VAR_GL_5258	1914220423
VAR_GL_5259	1914220424
VAR_GL_5260	1914220425
VAR_GL_5261	1914220426
VAR_GL_5262	1914220427
VAR_GL_5263	1914220428
VAR_GL_5264	1914220429
VAR_GL_5265	1914220430
VAR_GL_5266	1914220431
VAR_GL_5267	1914220432
VAR_GL_5268	1914220433
VAR_GL_5269	1914220434
VAR_GL_5270	1914220435
VAR_GL_5271	1914220436
VAR_GL_5272	1914220437
VAR_GL_5273	1914220438
VAR_GL_5274	1914220439
VAR_GL_5275	1914220440
VAR_GL_5276	1914220441
VAR_GL_5277	1914220442
VAR_GL_5278	1914220443
VAR_GL_5279	1914220444
VAR_GL_5280	1914220445
VAR_GL_5281	1914220446
VAR_GL_5282	1914220447
VAR_GL_5283	1914220448
VAR_GL_5284	1914220449
VAR_GL_5285	1914220450
VAR_GL_5286	1914220451
VAR_GL_5287	1914220452
VAR_GL_5288	1914220453
VAR_GL_5289	1914220454
VAR_GL_5290	1914220455
VAR_GL_5291	1914220456
VAR_GL_5292	1914220457
VAR_GL_5293	1914220458
VAR_GL_5294	1914220459
VAR_GL_5295	1914220460
VAR_GL_5296	1914220461
VAR_GL_5297	1914220462
VAR_GL_5298	1914220463
VAR_GL_5299	1914220464
VAR_GL_5300	1914220465
VAR_GL_5301	1914220466
VAR_GL_5302	1914220467
VAR_GL_5303	1914220468
VAR_GL_5304	1914220469
VAR_GL_5305	1914220470
VAR_GL_5306	1914220471
VAR_GL_5307	1914220472
VAR_GL_5308	1914220473
VAR_GL_5309	1914220474
VAR_GL_5310	1914220475
VAR_GL_5311	1914220476
VAR_GL_5312	1914220477
VAR_GL_5313	1914220478
VAR_GL_5314	1914220479
VAR_GL_5315	1914220480
VAR_GL_5316	1914220481
VAR_GL_5317	1914220482
VAR_GL_5318	1914220483
VAR_GL_5319	1914220484
VAR_GL_5320	1914220485
VAR_GL_5321	1914220486
VAR_GL_5322	1914220487
VAR_GL_5323	1914220488
VAR_GL_5324	1914220489
VAR_GL_5325	1914220490
VAR_GL_5326	1914220491
VAR_GL_5327	1914220492
VAR_GL_5328	1914220493
VAR_GL_5329	1914220494
VAR_GL_5330	1914220495
VAR_GL_5331	1914220496
VAR_GL_5332	1914220497
VAR_GL_5333	1914220498
VAR_GL_5334	1914220499
VAR_GL_5335	1914220500
VAR_GL_5336	1914220501
VAR_GL_5337	1914220502
VAR_GL_5338	1914220503
VAR_GL_5339	1914220504
VAR_GL_5340	1914220505
VAR_GL_5341	1914220506
VAR_GL_5342	1914220507
VAR_GL_5343	1914220508
VAR_GL_5344	1914220509
VAR_GL_5345	1914220510
VAR_GL_5346	1914220511
VAR_GL_5347	1914220512
VAR_GL_5348	1914220513
VAR_GL_5349	1914220514
VAR_GL_5350	1914220515
VAR_GL_5351	1914220516
VAR_GL_5352	1914220517
VAR_GL_5353	1914220518
VAR_GL_5354	1914220519
VAR_GL_5355	1914220520
VAR_GL_5356	1914220521
VAR_GL_5357	1914220522
VAR_GL_5358	1914220523
VAR_GL_5359	1914220524
VAR_GL_5360	1914220525
VAR_GL_5361	1914220526
VAR_GL_5362	1914220527
VAR_GL_5363	1914220528
VAR_GL_5364	1914220529
VAR_GL_5365	1914220530
VAR_GL_5366	1914220531
VAR_GL_5367	1914220532
VAR_GL_5368	1914220533
VAR_GL_5369	1914220534
VAR_GL_5370	1914220535
VAR_GL_5371	1914220536
VAR_GL_5372	1914220537
VAR_GL_5373	1914220538
VAR_GL_5374	1914220539
VAR_GL_5375	1914220540
VAR_GL_5376	1914220541
VAR_GL_5377	1914220542
VAR_GL_5378	1914220543
VAR_GL_5379	1914220544
VAR_GL_5380	1914220545
VAR_GL_5381	1914220546
VAR_GL_5382	1914220547
VAR_GL_5383	1914220548
VAR_GL_5384	1914220549
VAR_GL_5385	1914220550
VAR_GL_5386	1914220551
VAR_GL_5387	1914220552
VAR_GL_5388	1914220553
VAR_GL_5389	1914220554
VAR_GL_5390	1914220555
VAR_GL_5391	1914220556
VAR_GL_5392	1914220557
VAR_GL_5393	1914220558
VAR_GL_5394	1914220559
VAR_GL_5395	1914220560
VAR_GL_5396	1914220561
VAR_GL_5397	1914220562
VAR_GL_5398	1914220563
VAR_GL_5399	1914220564
VAR_GL_5400	1914220565
VAR_GL_5401	1914220566
VAR_GL_5402	1914220567
VAR_GL_5403	1914220568
VAR_GL_5404	1914220569
VAR_GL_5405	1914220570
VAR_GL_5406	1914220571
VAR_GL_5407	1914220572
VAR_GL_5408	1914220573
VAR_GL_5409	1914220574
VAR_GL_5410	1914220575
VAR_GL_5411	1914220576
VAR_GL_5412	1914220577
VAR_GL_5413	1914220578
VAR_GL_5414	1914220579
VAR_GL_5415	1914220580
VAR_GL_5416	1914220581
VAR_GL_5417	1914220582
VAR_GL_5418	1914220583
VAR_GL_5419	1914220584
VAR_GL_5420	1914220585
VAR_GL_5421	1914220586
VAR_GL_5422	1914220587
VAR_GL_5423	1914220588
VAR_GL_5424	1914220589
VAR_GL_5425	1914220590
VAR_GL_5426	1914220591
VAR_GL_5427	1914220592
VAR_GL_5428	1914220593
VAR_GL_5429	1914220594
VAR_GL_5430	1914220595
VAR_GL_5431	1914220596
VAR_GL_5432	1914220597
VAR_GL_5433	1914220598
VAR_GL_5434	1914220599
VAR_GL_5435	1914220600
VAR_GL_5436	1914220601
VAR_GL_5437	1914220602
VAR_GL_5438	1914220603
VAR_GL_5439	1914220604
VAR_GL_5440	1914220605
VAR_GL_5441	1914220606
VAR_GL_5442	1914220607
VAR_GL_5443	1914220608
VAR_GL_5444	1914220609
VAR_GL_5445	1914220610
VAR_GL_5446	1914220611
VAR_GL_5447	1914220612
VAR_GL_5448	1914220613
VAR_GL_5449	1914220614
VAR_GL_5450	1914220615
VAR_GL_5451	1914220616
VAR_GL_5452	1914220617
VAR_GL_5453	1914220618
VAR_GL_5454	1914220619
VAR_GL_5455	1914220620
VAR_GL_5456	1914220621
VAR_GL_5457	1914220622
VAR_GL_5458	1914220623
VAR_GL_5459	1914220624
VAR_GL_5460	1914220625
VAR_GL_5461	1914220626
VAR_GL_5462	1914220627
VAR_GL_5463	1914220628
VAR_GL_5464	1914220629
VAR_GL_5465	1914220630
VAR_GL_5466	1914220631
VAR_GL_5467	1914220632
VAR_GL_5468	1914220633
VAR_GL_5469	1914220634
VAR_GL_5470	1914220635
VAR_GL_5471	1914220636
VAR_GL_5472	1914220637
VAR_GL_5473	1914220638
VAR_GL_5474	1914220639
VAR_GL_5475	1914220640
VAR_GL_5476	1914220641
VAR_GL_5477	1914220642
VAR_GL_5478	1914220643
VAR_GL_5479	1914220644
VAR_GL_5480	1914220645
VAR_GL_5481	1914220646
VAR_GL_5482	1914220647
VAR_GL_5483	1914220648
VAR_GL_5484	1914220649
VAR_GL_5485	1914220650
VAR_GL_5486	1914220651
VAR_GL_5487	1914220652
VAR_GL_5488	1914220653
VAR_GL_5489	1914220654
VAR_GL_5490	1914220655
VAR_GL_5491	1914220656
VAR_GL_5492	1914220657
VAR_GL_5493	1914220658
VAR_GL_5494	1914220659
VAR_GL_5495	1914220660
VAR_GL_5496	1914220661
VAR_GL_5497	1914220662
VAR_GL_5498	1914220663
VAR_GL_5499	1914220664
VAR_GL_5500	1914220665
VAR_GL_5501	1914220666
VAR_GL_5502	1914220667
VAR_GL_5503	1914220668
VAR_GL_5504	1914220669
VAR_GL_5505	1914220670
VAR_GL_5506	1914220671
VAR_GL_5507	1914220672
VAR_GL_5508	1914220673
VAR_GL_5509	1914220674
VAR_GL_5510	1914220675
VAR_GL_5511	1914220676
VAR_GL_5512	1914220677
VAR_GL_5513	1914220678
VAR_GL_5514	1914220679
VAR_GL_5515	1914220680
VAR_GL_5516	1914220681
VAR_GL_5517	1914220682
VAR_GL_5518	1914220683
VAR_GL_5519	1914220684
VAR_GL_5520	1914220685
VAR_GL_5521	1914220686
VAR_GL_5522	1914220687
VAR_GL_5523	1914220688
VAR_GL_5524	1914220689
VAR_GL_5525	1914220690
VAR_GL_5526	1914220691
VAR_GL_5527	1914220692
VAR_GL_5528	1914220693
VAR_GL_5529	1914220694
VAR_GL_5530	1914220695
VAR_GL_5531	1914220696
VAR_GL_5532	1914220697
VAR_GL_5533	1914220698
VAR_GL_5534	1914220699
VAR_GL_5535	1914220700
VAR_GL_5536	1914220701
VAR_GL_5537	1914220702
VAR_GL_5538	1914220703
VAR_GL_5539	1914220704
VAR_GL_5540	1914220705
VAR_GL_5541	1914220706
VAR_GL_5542	1914220707
VAR_GL_5543	1914220708
VAR_GL_5544	1914220709
VAR_GL_5545	1914220710
VAR_GL_5546	1914220711
VAR_GL_5547	1914220712
VAR_GL_5548	1914220713
VAR_GL_5549	1914220714
VAR_GL_5550	1914220715
VAR_GL_5551	1914220716
VAR_GL_5552	1914220717
VAR_GL_5553	1914220718
VAR_GL_5554	1914220719
VAR_GL_5555	1914220720
VAR_GL_5556	1914220721
VAR_GL_5557	1914220722
VAR_GL_5558	1914220723
VAR_GL_5559	1914220724
VAR_GL_5560	1914220725
VAR_GL_5561	1914220726
VAR_GL_5562	1914220727
VAR_GL_5563	1914220728
VAR_GL_5564	1914220729
VAR_GL_5565	1914220730
VAR_GL_5566	1914220731
VAR_GL_5567	1914220732
VAR_GL_5568	1914220733
VAR_GL_5569	1914220734
VAR_GL_5570	1914220735
VAR_GL_5571	1914220736
VAR_GL_5572	1914220737
VAR_GL_5573	1914220738
VAR_GL_5574	1914220739
VAR_GL_5575	1914220740
VAR_GL_5576	1914220741
VAR_GL_5577	1914220742
VAR_GL_5578	1914220743
VAR_GL_5579	1914220744
VAR_GL_5580	1914220745
VAR_GL_5581	1914220746
VAR_GL_5582	1914220747
VAR_GL_5583	1914220748
VAR_GL_5584	1914220749
VAR_GL_5585	1914220750
VAR_GL_5586	1914220751
VAR_GL_5587	1914220752
VAR_GL_5588	1914220753
VAR_GL_5589	1914220754
VAR_GL_5590	1914220755
VAR_GL_5591	1914220756
VAR_GL_5592	1914220757
VAR_GL_5593	1914220758
VAR_GL_5594	1914220759
VAR_GL_5595	1914220760
VAR_GL_5596	1914220761
VAR_GL_5597	1914220762
VAR_GL_5598	1914220763
VAR_GL_5599	1914220764
VAR_GL_5600	1914220765
VAR_GL_5601	1914220766
VAR_GL_5602	1914220767
VAR_GL_5603	1914220768
VAR_GL_5604	1914220769
VAR_GL_5605	1914220770
VAR_GL_5606	1914220771
VAR_GL_5607	1914220772
VAR_GL_5608	1914220773
VAR_GL_5609	1914220774
VAR_GL_5610	1914220775
VAR_GL_5611	1914220776
VAR_GL_5612	1914220777
VAR_GL_5613	1914220778
VAR_GL_5614	1914220779
VAR_GL_5615	1914220780
VAR_GL_5616	1914220781
VAR_GL_5617	1914220782
VAR_GL_5618	1914220783
VAR_GL_5619	1914220784
VAR_GL_5620	1914220785
VAR_GL_5621	1914220786
VAR_GL_5622	1914220787
VAR_GL_5623	1914220788
VAR_GL_5624	1914220789
VAR_GL_5625	1914220790
VAR_GL_5626	1914220791
VAR_GL_5627	1914220792
VAR_GL_5628	1914220793
VAR_GL_5629	1914220794
VAR_GL_5630	1914220795
VAR_GL_5631	1914220796
VAR_GL_5632	1914220797
VAR_GL_5633	1914220798
VAR_GL_5634	1914220799
VAR_GL_5635	1914220800
VAR_GL_5636	1914220801
VAR_GL_5637	1914220802
VAR_GL_5638	1914220803
VAR_GL_5639	1914220804
VAR_GL_5640	1914220805
VAR_GL_5641	1914220806
VAR_GL_5642	1914220807
VAR_GL_5643	1914220808
VAR_GL_5644	1914220809
VAR_GL_5645	1914220810
VAR_GL_5646	1914220811
VAR_GL_5647	1914220812
VAR_GL_5648	1914220813
VAR_GL_5649	1914220814
VAR_GL_5650	1914220815
VAR_GL_5651	1914220816
VAR_GL_5652	1914220817
VAR_GL_5653	1914220818
VAR_GL_5654	1914220819
VAR_GL_5655	1914220820
VAR_GL_5656	1914220821
VAR_GL_5657	1914220822
VAR_GL_5658	1914220823
VAR_GL_5659	1914220824
VAR_GL_5660	1914220825
VAR_GL_5661	1914220826
VAR_GL_5662	1914220827
VAR_GL_5663	1914220828
VAR_GL_5664	1914220829
VAR_GL_5665	1914220830
VAR_GL_5666	1914220831
VAR_GL_5667	1914220832
VAR_GL_5668	1914220833
VAR_GL_5669	1914220834
VAR_GL_5670	1914220835
VAR_GL_5671	1914220836
VAR_GL_5672	1914220837
VAR_GL_5673	1914220838
VAR_GL_5674	1914220839
VAR_GL_5675	1914220840
VAR_GL_5676	1914220841
VAR_GL_5677	1914220842
VAR_GL_5678	1914220843
VAR_GL_5679	1914220844
VAR_GL_5680	1914220845
VAR_GL_5681	1914220846
VAR_GL_5682	1914220847
VAR_GL_5683	1914220848
VAR_GL_5684	1914220849
VAR_GL_5685	1914220850
VAR_GL_5686	1914220851
VAR_GL_5687	1914220852
VAR_GL_5688	1914220853
VAR_GL_5689	1914220854
VAR_GL_5690	1914220855
VAR_GL_5691	1914220856
VAR_GL_5692	1914220857
VAR_GL_5693	1914220858
VAR_GL_5694	1914220859
VAR_GL_5695	1914220860
VAR_GL_5696	1914220861
VAR_GL_5697	1914220862
VAR_GL_5698	1914220863
VAR_GL_5699	1914220864
VAR_GL_5700	1914220865
VAR_GL_5701	1914220866
VAR_GL_5702	1914220867
VAR_GL_5703	1914220868
VAR_GL_5704	1914220869
VAR_GL_5705	1914220870
VAR_GL_5706	1914220871
VAR_GL_5707	1914220872
VAR_GL_5708	1914220873
VAR_GL_5709	1914220874
VAR_GL_5710	1914220875
VAR_GL_5711	1914220876
VAR_GL_5712	1914220877
VAR_GL_5713	1914220878
VAR_GL_5714	1914220879
VAR_GL_5715	1914220880
VAR_GL_5716	1914220881
VAR_GL_5717	1914220882
VAR_GL_5718	1914220883
VAR_GL_5719	1914220884
VAR_GL_5720	1914220885
VAR_GL_5721	1914220886
VAR_GL_5722	1914220887
VAR_GL_5723	1914220888
VAR_GL_5724	1914220889
VAR_GL_5725	1914220890
VAR_GL_5726	1914220891
VAR_GL_5727	1914220892
VAR_GL_5728	1914220893
VAR_GL_5729	1914220894
VAR_GL_5730	1914220895
VAR_GL_5731	1914220896
VAR_GL_5732	1914220897
VAR_GL_5733	1914220898
VAR_GL_5734	1914220899
VAR_GL_5735	1914220900
VAR_GL_5736	1914220901
VAR_GL_5737	1914220902
VAR_GL_5738	1914220903
VAR_GL_5739	1914220904
VAR_GL_5740	1914220905
VAR_GL_5741	1914220906
VAR_GL_5742	1914220907
VAR_GL_5743	1914220908
VAR_GL_5744	1914220909
VAR_GL_5745	1914220910
VAR_GL_5746	1914220911
VAR_GL_5747	1914220912
VAR_GL_5748	1914220913
VAR_GL_5749	1914220914
VAR_GL_5750	1914220915
VAR_GL_5751	1914220916
VAR_GL_5752	1914220917
VAR_GL_5753	1914220918
VAR_GL_5754	1914220919
VAR_GL_5755	1914220920
VAR_GL_5756	1914220921
VAR_GL_5757	1914220922
VAR_GL_5758	1914220923
VAR_GL_5759	1914220924
VAR_GL_5760	1914220925
VAR_GL_5761	1914220926
VAR_GL_5762	1914220927
VAR_GL_5763	1914220928
VAR_GL_5764	1914220929
VAR_GL_5765	1914220930
VAR_GL_5766	1914220931
VAR_GL_5767	1914220932
VAR_GL_5768	1914220933
VAR_GL_5769	1914220934
VAR_GL_5770	1914220935
VAR_GL_5771	1914220936
VAR_GL_5772	1914220937
VAR_GL_5773	1914220938
VAR_GL_5774	1914220939
VAR_GL_5775	1914220940
VAR_GL_5776	1914220941
VAR_GL_5777	1914220942
VAR_GL_5778	1914220943
VAR_GL_5779	1914220944
VAR_GL_5780	1914220945
VAR_GL_5781	1914220946
VAR_GL_5782	1914220947
VAR_GL_5783	1914220948
VAR_GL_5784	1914220949
VAR_GL_5785	1914220950
VAR_GL_5786	1914220951
VAR_GL_5787	1914220952
VAR_GL_5788	1914220953
VAR_GL_5789	1914220954
VAR_GL_5790	1914220955
VAR_GL_5791	1914220956
VAR_GL_5792	1914220957
VAR_GL_5793	1914220958
VAR_GL_5794	1914220959
VAR_GL_5795	1914220960
VAR_GL_5796	1914220961
VAR_GL_5797	1914220962
VAR_GL_5798	1914220963
VAR_GL_5799	1914220964
VAR_GL_5800	1914220965
VAR_GL_5801	1914220966
VAR_GL_5802	1914220967
VAR_GL_5803	1914220968
VAR_GL_5804	1914220969
VAR_GL_5805	1914220970
VAR_GL_5806	1914220971
VAR_GL_5807	1914220972
VAR_GL_5808	1914220973
VAR_GL_5809	1914220974
VAR_GL_5810	1914220975
VAR_GL_5811	1914220976
VAR_GL_5812	1914220977
VAR_GL_5813	1914220978
VAR_GL_5814	1914220979
VAR_GL_5815	1914220980
VAR_GL_5816	1914220981
VAR_GL_5817	1914220982
VAR_GL_5818	1914220983
VAR_GL_5819	1914220984
VAR_GL_5820	1914220985
VAR_GL_5821	1914220986
VAR_GL_5822	1914220987
VAR_GL_5823	1914220988
VAR_GL_5824	1914220989
VAR_GL_5825	1914220990
VAR_GL_5826	1914220991
VAR_GL_5827	1914220992
VAR_GL_5828	1914220993
VAR_GL_5829	1914220994
VAR_GL_5830	1914220995
VAR_GL_5831	1914220996
VAR_GL_5832	1914220997
VAR_GL_5833	1914220998
VAR_GL_5834	1914220999
VAR_GL_5835	1914221000
VAR_GL_5836	1914221001
VAR_GL_5837	1914221002
VAR_GL_5838	1914221003
VAR_GL_5839	1914221004
VAR_GL_5840	1914221005
VAR_GL_5841	1914221006
VAR_GL_5842	1914221007
VAR_GL_5843	1914221008
VAR_GL_5844	1914221009
VAR_GL_5845	1914221010
VAR_GL_5846	1914221011
VAR_GL_5847	1914221012
VAR_GL_5848	1914221013
VAR_GL_5849	1914221014
VAR_GL_5850	1914221015
VAR_GL_5851	1914221016
VAR_GL_5852	1914221017
VAR_GL_5853	1914221018
VAR_GL_5854	1914221019
VAR_GL_5855	1914221020
VAR_GL_5856	1914221021
VAR_GL_5857	1914221022
VAR_GL_5858	1914221023
VAR_GL_5859	1914221024
VAR_GL_5860	1914221025
VAR_GL_5861	1914221026
VAR_GL_5862	1914221027
VAR_GL_5863	1914221028
VAR_GL_5864	1914221029
VAR_GL_5865	1914221030
VAR_GL_5866	1914221031
VAR_GL_5867	1914221032
VAR_GL_5868	1914221033
VAR_GL_5869	1914221034
VAR_GL_5870	1914221035
VAR_GL_5871	1914221036
VAR_GL_5872	1914221037
VAR_GL_5873	1914221038
VAR_GL_5874	1914221039
VAR_GL_5875	1914221040
VAR_GL_5876	1914221041
VAR_GL_5877	1914221042
VAR_GL_5878	1914221043
VAR_GL_5879	1914221044
VAR_GL_5880	1914221045
VAR_GL_5881	1914221046
VAR_GL_5882	1914221047
VAR_GL_5883	1914221048
VAR_GL_5884	1914221049
VAR_GL_5885	1914221050
VAR_GL_5886	1914221051
VAR_GL_5887	1914221052
VAR_GL_5888	1914221053
VAR_GL_5889	1914221054
VAR_GL_5890	1914221055
VAR_GL_5891	1914221056
VAR_GL_5892	1914221057
VAR_GL_5893	1914221058
VAR_GL_5894	1914221059
VAR_GL_5895	1914221060
VAR_GL_5896	1914221061
VAR_GL_5897	1914221062
VAR_GL_5898	1914221063
VAR_GL_5899	1914221064
VAR_GL_5900	1914221065
VAR_GL_5901	1914221066
VAR_GL_5902	1914221067
VAR_GL_5903	1914221068
VAR_GL_5904	1914221069
VAR_GL_5905	1914221070
VAR_GL_5906	1914221071
VAR_GL_5907	1914221072
VAR_GL_5908	1914221073
VAR_GL_5909	1914221074
VAR_GL_5910	1914221075
VAR_GL_5911	1914221076
VAR_GL_5912	1914221077
VAR_GL_5913	1914221078
VAR_GL_5914	1914221079
VAR_GL_5915	1914221080
VAR_GL_5916	1914221081
VAR_GL_5917	1914221082
VAR_GL_5918	1914221083
VAR_GL_5919	1914221084
VAR_GL_5920	1914221085
VAR_GL_5921	1914221086
VAR_GL_5922	1914221087
VAR_GL_5923	1914221088
VAR_GL_5924	1914221089
VAR_GL_5925	1914221090
VAR_GL_5926	1914221091
VAR_GL_5927	1914221092
VAR_GL_5928	1914221093
VAR_GL_5929	1914221094
VAR_GL_5930	1914221095
VAR_GL_5931	1914221096
VAR_GL_5932	1914221097
VAR_GL_5933	1914221098
VAR_GL_5934	1914221099
VAR_GL_5935	1914221100
VAR_GL_5936	1914221101
VAR_GL_5937	1914221102
VAR_GL_5938	1914221103
VAR_GL_5939	1914221104
VAR_GL_5940	1914221105
VAR_GL_5941	1914221106
VAR_GL_5942	1914221107
VAR_GL_5943	1914221108
VAR_GL_5944	1914221109
VAR_GL_5945	1914221110
VAR_GL_5946	1914221111
VAR_GL_5947	1914221112
VAR_GL_5948	1914221113
VAR_GL_5949	1914221114
VAR_GL_5950	1914221115
VAR_GL_5951	1914221116
VAR_GL_5952	1914221117
VAR_GL_5953	1914221118
VAR_GL_5954	1914221119
VAR_GL_5955	1914221120
VAR_GL_5956	1914221121
VAR_GL_5957	1914221122
VAR_GL_5958	1914221123
VAR_GL_5959	1914221124
VAR_GL_5960	1914221125
VAR_GL_5961	1914221126
VAR_GL_5962	1914221127
VAR_GL_5963	1914221128
VAR_GL_5964	1914221129
VAR_GL_5965	1914221130
VAR_GL_5966	1914221131
VAR_GL_5967	1914221132
VAR_GL_5968	1914221133
VAR_GL_5969	1914221134
VAR_GL_5970	1914221135
VAR_GL_5971	1914221136
VAR_GL_5972	1914221137
VAR_GL_5973	1914221138
VAR_GL_5974	1914221139
VAR_GL_5975	1914221140
VAR_GL_5976	1914221141
VAR_GL_5977	1914221142
VAR_GL_5978	1914221143
VAR_GL_5979	1914221144
VAR_GL_5980	1914221145
VAR_GL_5981	1914221146
VAR_GL_5982	1914221147
VAR_GL_5983	1914221148
VAR_GL_5984	1914221149
VAR_GL_5985	1914221150
VAR_GL_5986	1914221151
VAR_GL_5987	1914221152
VAR_GL_5988	1914221153
VAR_GL_5989	1914221154
VAR_GL_5990	1914221155
VAR_GL_5991	1914221156
VAR_GL_5992	1914221157
VAR_GL_5993	1914221158
VAR_GL_5994	1914221159
VAR_GL_5995	1914221160
VAR_GL_5996	1914221161
VAR_GL_5997	1914221162
VAR_GL_5998	1914221163
VAR_GL_5999	1914221164
VAR_GL_6000	1914221165
VAR_GL_6001	1914221166
VAR_GL_6002	1914221167
VAR_GL_6003	1914221168
VAR_GL_6004	1914221169
VAR_GL_6005	1914221170
VAR_GL_6006	1914221171
VAR_GL_6007	1914221172
VAR_GL_6008	1914221173
VAR_GL_6009	1914221174
VAR_GL_6010	1914221175
VAR_GL_6011	1914221176
VAR_GL_6012	1914221177
VAR_GL_6013	1914221178
VAR_GL_6014	1914221179
VAR_GL_6015	1914221180
VAR_GL_6016	1914221181
VAR_GL_6017	1914221182
VAR_GL_6018	1914221183
VAR_GL_6019	1914221184
VAR_GL_6020	1914221185
VAR_GL_6021	1914221186
VAR_GL_6022	1914221187
VAR_GL_6023	1914221188
VAR_GL_6024	1914221189
VAR_GL_6025	1914221190
VAR_GL_6026	1914221191
VAR_GL_6027	1914221192
VAR_GL_6028	1914221193
VAR_GL_6029	1914221194
VAR_GL_6030	1914221195
VAR_GL_6031	1914221196
VAR_GL_6032	1914221197
VAR_GL_6033	1914221198
VAR_GL_6034	1914221199
VAR_GL_6035	1914221200
VAR_GL_6036	1914221201
VAR_GL_6037	1914221202
VAR_GL_6038	1914221203
VAR_GL_6039	1914221204
VAR_GL_6040	1914221205
VAR_GL_6041	1914221206
VAR_GL_6042	1914221207
VAR_GL_6043	1914221208
VAR_GL_6044	1914221209
VAR_GL_6045	1914221210
VAR_GL_6046	1914221211
VAR_GL_6047	1914221212
VAR_GL_6048	1914221213
VAR_GL_6049	1914221214
VAR_GL_6050	1914221215
VAR_GL_6051	1914221216
VAR_GL_6052	1914221217
VAR_GL_6053	1914221218
VAR_GL_6054	1914221219
VAR_GL_6055	1914221220
VAR_GL_6056	1914221221
VAR_GL_6057	1914221222
VAR_GL_6058	1914221223
VAR_GL_6059	1914221224
VAR_GL_6060	1914221225
VAR_GL_6061	1914221226
VAR_GL_6062	1914221227
VAR_GL_6063	1914221228
VAR_GL_6064	1914221229
VAR_GL_6065	1914221230
VAR_GL_6066	1914221231
VAR_GL_6067	1914221232
VAR_GL_6068	1914221233
VAR_GL_6069	1914221234
VAR_GL_6070	1914221235
VAR_GL_6071	1914221236
VAR_GL_6072	1914221237
VAR_GL_6073	1914221238
VAR_GL_6074	1914221239
VAR_GL_6075	1914221240
VAR_GL_6076	1914221241
VAR_GL_6077	1914221242
VAR_GL_6078	1914221243
VAR_GL_6079	1914221244
VAR_GL_6080	1914221245
VAR_GL_6081	1914221246
VAR_GL_6082	1914221247
VAR_GL_6083	1914221248
VAR_GL_6084	1914221249
VAR_GL_6085	1914221250
VAR_GL_6086	1914221251
VAR_GL_6087	1914221252
VAR_GL_6088	1914221253
VAR_GL_6089	1914221254
VAR_GL_6090	1914221255
VAR_GL_6091	1914221256
VAR_GL_6092	1914221257
VAR_GL_6093	1914221258
VAR_GL_6094	1914221259
VAR_GL_6095	1914221260
VAR_GL_6096	1914221261
VAR_GL_6097	1914221262
VAR_GL_6098	1914221263
VAR_GL_6099	1914221264
VAR_GL_6100	1914221265
VAR_GL_6101	1914221266
VAR_GL_6102	1914221267
VAR_GL_6103	1914221268
VAR_GL_6104	1914221269
VAR_GL_6105	1914221270
VAR_GL_6106	1914221271
VAR_GL_6107	1914221272
VAR_GL_6108	1914221273
VAR_GL_6109	1914221274
VAR_GL_6110	1914221275
VAR_GL_6111	1914221276
VAR_GL_6112	1914221277
VAR_GL_6113	1914221278
VAR_GL_6114	1914221279
VAR_GL_6115	1914221280
VAR_GL_6116	1914221281
VAR_GL_6117	1914221282
VAR_GL_6118	1914221283
VAR_GL_6119	1914221284
VAR_GL_6120	1914221285
VAR_GL_6121	1914221286
VAR_GL_6122	1914221287
VAR_GL_6123	1914221288
VAR_GL_6124	1914221289
VAR_GL_6125	1914221290
VAR_GL_6126	1914221291
VAR_GL_6127	1914221292
VAR_GL_6128	1914221293
VAR_GL_6129	1914221294
VAR_GL_6130	1914221295
VAR_GL_6131	1914221296
VAR_GL_6132	1914221297
VAR_GL_6133	1914221298
VAR_GL_6134	1914221299
VAR_GL_6135	1914221300
VAR_GL_6136	1914221301
VAR_GL_6137	1914221302
VAR_GL_6138	1914221303
VAR_GL_6139	1914221304
VAR_GL_6140	1914221305
VAR_GL_6141	1914221306
VAR_GL_6142	1914221307
VAR_GL_6143	1914221308
VAR_GL_6144	1914221309
VAR_GL_6145	1914221310
VAR_GL_6146	1914221311
VAR_GL_6147	1914221312
VAR_GL_6148	1914221313
VAR_GL_6149	1914221314
VAR_GL_6150	1914221315
VAR_GL_6151	1914221316
VAR_GL_6152	1914221317
VAR_GL_6153	1914221318
VAR_GL_6154	1914221319
VAR_GL_6155	1914221320
VAR_GL_6156	1914221321
VAR_GL_6157	1914221322
VAR_GL_6158	1914221323
VAR_GL_6159	1914221324
VAR_GL_6160	1914221325
VAR_GL_6161	1914221326
VAR_GL_6162	1914221327
VAR_GL_6163	1914221328
VAR_GL_6164	1914221329
VAR_GL_6165	1914221330
VAR_GL_6166	1914221331
VAR_GL_6167	1914221332
VAR_GL_6168	1914221333
VAR_GL_6169	1914221334
VAR_GL_6170	1914221335
VAR_GL_6171	1914221336
VAR_GL_6172	1914221337
VAR_GL_6173	1914221338
VAR_GL_6174	1914221339
VAR_GL_6175	1914221340
VAR_GL_6176	1914221341
VAR_GL_6177	1914221342
VAR_GL_6178	1914221343
VAR_GL_6179	1914221344
VAR_GL_6180	1914221345
VAR_GL_6181	1914221346
VAR_GL_6182	1914221347
VAR_GL_6183	1914221348
VAR_GL_6184	1914221349
VAR_GL_6185	1914221350
VAR_GL_6186	1914221351
VAR_GL_6187	1914221352
VAR_GL_6188	1914221353
VAR_GL_6189	1914221354
VAR_GL_6190	1914221355
VAR_GL_6191	1914221356
VAR_GL_6192	1914221357
VAR_GL_6193	1914221358
VAR_GL_6194	1914221359
VAR_GL_6195	1914221360
VAR_GL_6196	1914221361
VAR_GL_6197	1914221362
VAR_GL_6198	1914221363
VAR_GL_6199	1914221364
VAR_GL_6200	1914221365
VAR_GL_6201	1914221366
VAR_GL_6202	1914221367
VAR_GL_6203	1914221368
VAR_GL_6204	1914221369
VAR_GL_6205	1914221370
VAR_GL_6206	1914221371
VAR_GL_6207	1914221372
VAR_GL_6208	1914221373
VAR_GL_6209	1914221374
VAR_GL_6210	1914221375
VAR_GL_6211	1914221376
VAR_GL_6212	1914221377
VAR_GL_6213	1914221378
VAR_GL_6214	1914221379
VAR_GL_6215	1914221380
VAR_GL_6216	1914221381
VAR_GL_6217	1914221382
VAR_GL_6218	1914221383
VAR_GL_6219	1914221384
VAR_GL_6220	1914221385
VAR_GL_6221	1914221386
VAR_GL_6222	1914221387
VAR_GL_6223	1914221388
VAR_GL_6224	1914221389
VAR_GL_6225	1914221390
VAR_GL_6226	1914221391
VAR_GL_6227	1914221392
VAR_GL_6228	1914221393
VAR_GL_6229	1914221394
VAR_GL_6230	1914221395
VAR_GL_6231	1914221396
VAR_GL_6232	1914221397
VAR_GL_6233	1914221398
VAR_GL_6234	1914221399
VAR_GL_6235	1914221400
VAR_GL_6236	1914221401
VAR_GL_6237	1914221402
VAR_GL_6238	1914221403
VAR_GL_6239	1914221404
VAR_GL_6240	1914221405
VAR_GL_6241	1914221406
VAR_GL_6242	1914221407
VAR_GL_6243	1914221408
VAR_GL_6244	1914221409
VAR_GL_6245	1914221410
VAR_GL_6246	1914221411
VAR_GL_6247	1914221412
VAR_GL_6248	1914221413
VAR_GL_6249	1914221414
VAR_GL_6250	1914221415
VAR_GL_6251	1914221416
VAR_GL_6252	1914221417
VAR_GL_6253	1914221418
VAR_GL_6254	1914221419
VAR_GL_6255	1914221420
VAR_GL_6256	1914221421
VAR_GL_6257	1914221422
VAR_GL_6258	1914221423
VAR_GL_6259	1914221424
VAR_GL_6260	1914221425
VAR_GL_6261	1914221426
VAR_GL_6262	1914221427
VAR_GL_6263	1914221428
VAR_GL_6264	1914221429
VAR_GL_6265	1914221430
VAR_GL_6266	1914221431
VAR_GL_6267	1914221432
VAR_GL_6268	1914221433
VAR_GL_6269	1914221434
VAR_GL_6270	1914221435
VAR_GL_6271	1914221436
VAR_GL_6272	1914221437
VAR_GL_6273	1914221438
VAR_GL_6274	1914221439
VAR_GL_6275	1914221440
VAR_GL_6276	1914221441
VAR_GL_6277	1914221442
VAR_GL_6278	1914221443
VAR_GL_6279	1914221444
VAR_GL_6280	1914221445
VAR_GL_6281	1914221446
VAR_GL_6282	1914221447
VAR_GL_6283	1914221448
VAR_GL_6284	1914221449
VAR_GL_6285	1914221450
VAR_GL_6286	1914221451
VAR_GL_6287	1914221452
VAR_GL_6288	1914221453
VAR_GL_6289	1914221454
VAR_GL_6290	1914221455
VAR_GL_6291	1914221456
VAR_GL_6292	1914221457
VAR_GL_6293	1914221458
VAR_GL_6294	1914221459
VAR_GL_6295	1914221460
VAR_GL_6296	1914221461
VAR_GL_6297	1914221462
VAR_GL_6298	1914221463
VAR_GL_6299	1914221464
VAR_GL_6300	1914221465
VAR_GL_6301	1914221466
VAR_GL_6302	1914221467
VAR_GL_6303	1914221468
VAR_GL_6304	1914221469
VAR_GL_6305	1914221470
VAR_GL_6306	1914221471
VAR_GL_6307	1914221472
VAR_GL_6308	1914221473
VAR_GL_6309	1914221474
VAR_GL_6310	1914221475
VAR_GL_6311	1914221476
VAR_GL_6312	1914221477
VAR_GL_6313	1914221478
VAR_GL_6314	1914221479
VAR_GL_6315	1914221480
VAR_GL_6316	1914221481
VAR_GL_6317	1914221482
VAR_GL_6318	1914221483
VAR_GL_6319	1914221484
VAR_GL_6320	1914221485
VAR_GL_6321	1914221486
VAR_GL_6322	1914221487
VAR_GL_6323	1914221488
VAR_GL_6324	1914221489
VAR_GL_6325	1914221490
VAR_GL_6326	1914221491
VAR_GL_6327	1914221492
VAR_GL_6328	1914221493
VAR_GL_6329	1914221494
VAR_GL_6330	1914221495
VAR_GL_6331	1914221496
VAR_GL_6332	1914221497
VAR_GL_6333	1914221498
VAR_GL_6334	1914221499
VAR_GL_6335	1914221500
VAR_GL_6336	1914221501
VAR_GL_6337	1914221502
VAR_GL_6338	1914221503
VAR_GL_6339	1914221504
VAR_GL_6340	1914221505
VAR_GL_6341	1914221506
VAR_GL_6342	1914221507
VAR_GL_6343	1914221508
VAR_GL_6344	1914221509
VAR_GL_6345	1914221510
VAR_GL_6346	1914221511
VAR_GL_6347	1914221512
VAR_GL_6348	1914221513
VAR_GL_6349	1914221514
VAR_GL_6350	1914221515
VAR_GL_6351	1914221516
VAR_GL_6352	1914221517
VAR_GL_6353	1914221518
VAR_GL_6354	1914221519
VAR_GL_6355	1914221520
VAR_GL_6356	1914221521
VAR_GL_6357	1914221522
VAR_GL_6358	1914221523
VAR_GL_6359	1914221524
VAR_GL_6360	1914221525
VAR_GL_6361	1914221526
VAR_GL_6362	1914221527
VAR_GL_6363	1914221528
VAR_GL_6364	1914221529
VAR_GL_6365	1914221530
VAR_GL_6366	1914221531
VAR_GL_6367	1914221532
VAR_GL_6368	1914221533
VAR_GL_6369	1914221534
VAR_GL_6370	1914221535
VAR_GL_6371	1914221536
VAR_GL_6372	1914221537
VAR_GL_6373	1914221538
VAR_GL_6374	1914221539
VAR_GL_6375	1914221540
VAR_GL_6376	1914221541
VAR_GL_6377	1914221542
VAR_GL_6378	1914221543
VAR_GL_6379	1914221544
VAR_GL_6380	1914221545
VAR_GL_6381	1914221546
VAR_GL_6382	1914221547
VAR_GL_6383	1914221548
VAR_GL_6384	1914221549
VAR_GL_6385	1914221550
VAR_GL_6386	1914221551
VAR_GL_6387	1914221552
VAR_GL_6388	1914221553
VAR_GL_6389	1914221554
VAR_GL_6390	1914221555
VAR_GL_6391	1914221556
VAR_GL_6392	1914221557
VAR_GL_6393	1914221558
VAR_GL_6394	1914221559
VAR_GL_6395	1914221560
VAR_GL_6396	1914221561
VAR_GL_6397	1914221562
VAR_GL_6398	1914221563
VAR_GL_6399	1914221564
VAR_GL_6400	1914221565
VAR_GL_6401	1914221566
VAR_GL_6402	1914221567
VAR_GL_6403	1914221568
VAR_GL_6404	1914221569
VAR_GL_6405	1914221570
VAR_GL_6406	1914221571
VAR_GL_6407	1914221572
VAR_GL_6408	1914221573
VAR_GL_6409	1914221574
VAR_GL_6410	1914221575
VAR_GL_6411	1914221576
VAR_GL_6412	1914221577
VAR_GL_6413	1914221578
VAR_GL_6414	1914221579
VAR_GL_6415	1914221580
VAR_GL_6416	1914221581
VAR_GL_6417	1914221582
VAR_GL_6418	1914221583
VAR_GL_6419	1914221584
VAR_GL_6420	1914221585
VAR_GL_6421	1914221586
VAR_GL_6422	1914221587
VAR_GL_6423	1914221588
VAR_GL_6424	1914221589
VAR_GL_6425	1914221590
VAR_GL_6426	1914221591
VAR_GL_6427	1914221592
VAR_GL_6428	1914221593
VAR_GL_6429	1914221594
VAR_GL_6430	1914221595
VAR_GL_6431	1914221596
VAR_GL_6432	1914221597
VAR_GL_6433	1914221598
VAR_GL_6434	1914221599
VAR_GL_6435	1914221600
VAR_GL_6436	1914221601
VAR_GL_6437	1914221602
VAR_GL_6438	1914221603
VAR_GL_6439	1914221604
VAR_GL_6440	1914221605
VAR_GL_6441	1914221606
VAR_GL_6442	1914221607
VAR_GL_6443	1914221608
VAR_GL_6444	1914221609
VAR_GL_6445	1914221610
VAR_GL_6446	1914221611
VAR_GL_6447	1914221612
VAR_GL_6448	1914221613
VAR_GL_6449	1914221614
VAR_GL_6450	1914221615
VAR_GL_6451	1914221616
VAR_GL_6452	1914221617
VAR_GL_6453	1914221618
VAR_GL_6454	1914221619
VAR_GL_6455	1914221620
VAR_GL_6456	1914221621
VAR_GL_6457	1914221622
VAR_GL_6458	1914221623
VAR_GL_6459	1914221624
VAR_GL_6460	1914221625
VAR_GL_6461	1914221626
VAR_GL_6462	1914221627
VAR_GL_6463	1914221628
VAR_GL_6464	1914221629
VAR_GL_6465	1914221630
VAR_GL_6466	1914221631
VAR_GL_6467	1914221632
VAR_GL_6468	1914221633
VAR_GL_6469	1914221634
VAR_GL_6470	1914221635
VAR_GL_6471	1914221636
VAR_GL_6472	1914221637
VAR_GL_6473	1914221638
VAR_GL_6474	1914221639
VAR_GL_6475	1914221640
VAR_GL_6476	1914221641
VAR_GL_6477	1914221642
VAR_GL_6478	1914221643
VAR_GL_6479	1914221644
VAR_GL_6480	1914221645
VAR_GL_6481	1914221646
VAR_GL_6482	1914221647
VAR_GL_6483	1914221648
VAR_GL_6484	1914221649
VAR_GL_6485	1914221650
VAR_GL_6486	1914221651
VAR_GL_6487	1914221652
VAR_GL_6488	1914221653
VAR_GL_6489	1914221654
VAR_GL_6490	1914221655
VAR_GL_6491	1914221656
VAR_GL_6492	1914221657
VAR_GL_6493	1914221658
VAR_GL_6494	1914221659
VAR_GL_6495	1914221660
VAR_GL_6496	1914221661
VAR_GL_6497	1914221662
VAR_GL_6498	1914221663
VAR_GL_6499	1914221664
VAR_GL_6500	1914221665
VAR_GL_6501	1914221666
VAR_GL_6502	1914221667
VAR_GL_6503	1914221668
VAR_GL_6504	1914221669
VAR_GL_6505	1914221670
VAR_GL_6506	1914221671
VAR_GL_6507	1914221672
VAR_GL_6508	1914221673
VAR_GL_6509	1914221674
VAR_GL_6510	1914221675
VAR_GL_6511	1914221676
VAR_GL_6512	1914221677
VAR_GL_6513	1914221678
VAR_GL_6514	1914221679
VAR_GL_6515	1914221680
VAR_GL_6516	1914221681
VAR_GL_6517	1914221682
VAR_GL_6518	1914221683
VAR_GL_6519	1914221684
VAR_GL_6520	1914221685
VAR_GL_6521	1914221686
VAR_GL_6522	1914221687
VAR_GL_6523	1914221688
VAR_GL_6524	1914221689
VAR_GL_6525	1914221690
VAR_GL_6526	1914221691
VAR_GL_6527	1914221692
VAR_GL_6528	1914221693
VAR_GL_6529	1914221694
VAR_GL_6530	1914221695
VAR_GL_6531	1914221696
VAR_GL_6532	1914221697
VAR_GL_6533	1914221698
VAR_GL_6534	1914221699
VAR_GL_6535	1914221700
VAR_GL_6536	1914221701
VAR_GL_6537	1914221702
VAR_GL_6538	1914221703
VAR_GL_6539	1914221704
VAR_GL_6540	1914221705
VAR_GL_6541	1914221706
VAR_GL_6542	1914221707
VAR_GL_6543	1914221708
VAR_GL_6544	1914221709
VAR_GL_6545	1914221710
VAR_GL_6546	1914221711
VAR_GL_6547	1914221712
VAR_GL_6548	1914221713
VAR_GL_6549	1914221714
VAR_GL_6550	1914221715
VAR_GL_6551	1914221716
VAR_GL_6552	1914221717
VAR_GL_6553	1914221718
VAR_GL_6554	1914221719
VAR_GL_6555	1914221720
VAR_GL_6556	1914221721
VAR_GL_6557	1914221722
VAR_GL_6558	1914221723
VAR_GL_6559	1914221724
VAR_GL_6560	1914221725
VAR_GL_6561	1914221726
VAR_GL_6562	1914221727
VAR_GL_6563	1914221728
VAR_GL_6564	1914221729
VAR_GL_6565	1914221730
VAR_GL_6566	1914221731
VAR_GL_6567	1914221732
VAR_GL_6568	1914221733
VAR_GL_6569	1914221734
VAR_GL_6570	1914221735
VAR_GL_6571	1914221736
VAR_GL_6572	1914221737
VAR_GL_6573	1914221738
VAR_GL_6574	1914221739
VAR_GL_6575	1914221740
VAR_GL_6576	1914221741
VAR_GL_6577	1914221742
VAR_GL_6578	1914221743
VAR_GL_6579	1914221744
VAR_GL_6580	1914221745
VAR_GL_6581	1914221746
VAR_GL_6582	1914221747
VAR_GL_6583	1914221748
VAR_GL_6584	1914221749
VAR_GL_6585	1914221750
VAR_GL_6586	1914221751
VAR_GL_6587	1914221752
VAR_GL_6588	1914221753
VAR_GL_6589	1914221754
VAR_GL_6590	1914221755
VAR_GL_6591	1914221756
VAR_GL_6592	1914221757
VAR_GL_6593	1914221758
VAR_GL_6594	1914221759
VAR_GL_6595	1914221760
VAR_GL_6596	1914221761
VAR_GL_6597	1914221762
VAR_GL_6598	1914221763
VAR_GL_6599	1914221764
VAR_GL_6600	1914221765
VAR_GL_6601	1914221766
VAR_GL_6602	1914221767
VAR_GL_6603	1914221768
VAR_GL_6604	1914221769
VAR_GL_6605	1914221770
VAR_GL_6606	1914221771
VAR_GL_6607	1914221772
VAR_GL_6608	1914221773
VAR_GL_6609	1914221774
VAR_GL_6610	1914221775
VAR_GL_6611	1914221776
VAR_GL_6612	1914221777
VAR_GL_6613	1914221778
VAR_GL_6614	1914221779
VAR_GL_6615	1914221780
VAR_GL_6616	1914221781
VAR_GL_6617	1914221782
VAR_GL_6618	1914221783
VAR_GL_6619	1914221784
VAR_GL_6620	1914221785
VAR_GL_6621	1914221786
VAR_GL_6622	1914221787
VAR_GL_6623	1914221788
VAR_GL_6624	1914221789
VAR_GL_6625	1914221790
VAR_GL_6626	1914221791
VAR_GL_6627	1914221792
VAR_GL_6628	1914221793
VAR_GL_6629	1914221794
VAR_GL_6630	1914221795
VAR_GL_6631	1914221796
VAR_GL_6632	1914221797
VAR_GL_6633	1914221798
VAR_GL_6634	1914221799
VAR_GL_6635	1914221800
VAR_GL_6636	1914221801
VAR_GL_6637	1914221802
VAR_GL_6638	1914221803
VAR_GL_6639	1914221804
VAR_GL_6640	1914221805
VAR_GL_6641	1914221806
VAR_GL_6642	1914221807
VAR_GL_6643	1914221808
VAR_GL_6644	1914221809
VAR_GL_6645	1914221810
VAR_GL_6646	1914221811
VAR_GL_6647	1914221812
VAR_GL_6648	1914221813
VAR_GL_6649	1914221814
VAR_GL_6650	1914221815
VAR_GL_6651	1914221816
VAR_GL_6652	1914221817
VAR_GL_6653	1914221818
VAR_GL_6654	1914221819
VAR_GL_6655	1914221820
VAR_GL_6656	1914221821
VAR_GL_6657	1914221822
VAR_GL_6658	1914221823
VAR_GL_6659	1914221824
VAR_GL_6660	1914221825
VAR_GL_6661	1914221826
VAR_GL_6662	1914221827
VAR_GL_6663	1914221828
VAR_GL_6664	1914221829
VAR_GL_6665	1914221830
VAR_GL_6666	1914221831
VAR_GL_6667	1914221832
VAR_GL_6668	1914221833
VAR_GL_6669	1914221834
VAR_GL_6670	1914221835
VAR_GL_6671	1914221836
VAR_GL_6672	1914221837
VAR_GL_6673	1914221838
VAR_GL_6674	1914221839
VAR_GL_6675	1914221840
VAR_GL_6676	1914221841
VAR_GL_6677	1914221842
VAR_GL_6678	1914221843
VAR_GL_6679	1914221844
VAR_GL_6680	1914221845
VAR_GL_6681	1914221846
VAR_GL_6682	1914221847
VAR_GL_6683	1914221848
VAR_GL_6684	1914221849
VAR_GL_6685	1914221850
VAR_GL_6686	1914221851
VAR_GL_6687	1914221852
VAR_GL_6688	1914221853
VAR_GL_6689	1914221854
VAR_GL_6690	1914221855
VAR_GL_6691	1914221856
VAR_GL_6692	1914221857
VAR_GL_6693	1914221858
VAR_GL_6694	1914221859
VAR_GL_6695	1914221860
VAR_GL_6696	1914221861
VAR_GL_6697	1914221862
VAR_GL_6698	1914221863
VAR_GL_6699	1914221864
VAR_GL_6700	1914221865
VAR_GL_6701	1914221866
VAR_GL_6702	1914221867
VAR_GL_6703	1914221868
VAR_GL_6704	1914221869
VAR_GL_6705	1914221870
VAR_GL_6706	1914221871
VAR_GL_6707	1914221872
VAR_GL_6708	1914221873
VAR_GL_6709	1914221874
VAR_GL_6710	1914221875
VAR_GL_6711	1914221876
VAR_GL_6712	1914221877
VAR_GL_6713	1914221878
VAR_GL_6714	1914221879
VAR_GL_6715	1914221880
VAR_GL_6716	1914221881
VAR_GL_6717	1914221882
VAR_GL_6718	1914221883
VAR_GL_6719	1914221884
VAR_GL_6720	1914221885
VAR_GL_6721	1914221886
VAR_GL_6722	1914221887
VAR_GL_6723	1914221888
VAR_GL_6724	1914221889
VAR_GL_6725	1914221890
VAR_GL_6726	1914221891
VAR_GL_6727	1914221892
VAR_GL_6728	1914221893
VAR_GL_6729	1914221894
VAR_GL_6730	1914221895
VAR_GL_6731	1914221896
VAR_GL_6732	1914221897
VAR_GL_6733	1914221898
VAR_GL_6734	1914221899
VAR_GL_6735	1914221900
VAR_GL_6736	1914221901
VAR_GL_6737	1914221902
VAR_GL_6738	1914221903
VAR_GL_6739	1914221904
VAR_GL_6740	1914221905
VAR_GL_6741	1914221906
VAR_GL_6742	1914221907
VAR_GL_6743	1914221908
VAR_GL_6744	1914221909
VAR_GL_6745	1914221910
VAR_GL_6746	1914221911
VAR_GL_6747	1914221912
VAR_GL_6748	1914221913
VAR_GL_6749	1914221914
VAR_GL_6750	1914221915
VAR_GL_6751	1914221916
VAR_GL_6752	1914221917
VAR_GL_6753	1914221918
VAR_GL_6754	1914221919
VAR_GL_6755	1914221920
VAR_GL_6756	1914221921
VAR_GL_6757	1914221922
VAR_GL_6758	1914221923
VAR_GL_6759	1914221924
VAR_GL_6760	1914221925
VAR_GL_6761	1914221926
VAR_GL_6762	1914221927
VAR_GL_6763	1914221928
VAR_GL_6764	1914221929
VAR_GL_6765	1914221930
VAR_GL_6766	1914221931
VAR_GL_6767	1914221932
VAR_GL_6768	1914221933
VAR_GL_6769	1914221934
VAR_GL_6770	1914221935
VAR_GL_6771	1914221936
VAR_GL_6772	1914221937
VAR_GL_6773	1914221938
VAR_GL_6774	1914221939
VAR_GL_6775	1914221940
VAR_GL_6776	1914221941
VAR_GL_6777	1914221942
VAR_GL_6778	1914221943
VAR_GL_6779	1914221944
VAR_GL_6780	1914221945
VAR_GL_6781	1914221946
VAR_GL_6782	1914221947
VAR_GL_6783	1914221948
VAR_GL_6784	1914221949
VAR_GL_6785	1914221950
VAR_GL_6786	1914221951
VAR_GL_6787	1914221952
VAR_GL_6788	1914221953
VAR_GL_6789	1914221954
VAR_GL_6790	1914221955
VAR_GL_6791	1914221956
VAR_GL_6792	1914221957
VAR_GL_6793	1914221958
VAR_GL_6794	1914221959
VAR_GL_6795	1914221960
VAR_GL_6796	1914221961
VAR_GL_6797	1914221962
VAR_GL_6798	1914221963
VAR_GL_6799	1914221964
VAR_GL_6800	1914221965
VAR_GL_6801	1914221966
VAR_GL_6802	1914221967
VAR_GL_6803	1914221968
VAR_GL_6804	1914221969
VAR_GL_6805	1914221970
VAR_GL_6806	1914221971
VAR_GL_6807	1914221972
VAR_GL_6808	1914221973
VAR_GL_6809	1914221974
VAR_GL_6810	1914221975
VAR_GL_6811	1914221976
VAR_GL_6812	1914221977
VAR_GL_6813	1914221978
VAR_GL_6814	1914221979
VAR_GL_6815	1914221980
VAR_GL_6816	1914221981
VAR_GL_6817	1914221982
VAR_GL_6818	1914221983
VAR_GL_6819	1914221984
VAR_GL_6820	1914221985
VAR_GL_6821	1914221986
VAR_GL_6822	1914221987
VAR_GL_6823	1914221988
VAR_GL_6824	1914221989
VAR_GL_6825	1914221990
VAR_GL_6826	1914221991
VAR_GL_6827	1914221992
VAR_GL_6828	1914221993
VAR_GL_6829	1914221994
VAR_GL_6830	1914221995
VAR_GL_6831	1914221996
VAR_GL_6832	1914221997
VAR_GL_6833	1914221998
VAR_GL_6834	1914221999
VAR_GL_6835	1914222000
VAR_GL_6836	1914222001
VAR_GL_6837	1914222002
VAR_GL_6838	1914222003
VAR_GL_6839	1914222004
VAR_GL_6840	1914222005
VAR_GL_6841	1914222006
VAR_GL_6842	1914222007
VAR_GL_6843	1914222008
VAR_GL_6844	1914222009
VAR_GL_6845	1914222010
VAR_GL_6846	1914222011
VAR_GL_6847	1914222012
VAR_GL_6848	1914222013
VAR_GL_6849	1914222014
VAR_GL_6850	1914222015
VAR_GL_6851	1914222016
VAR_GL_6852	1914222017
VAR_GL_6853	1914222018
VAR_GL_6854	1914222019
VAR_GL_6855	1914222020
VAR_GL_6856	1914222021
VAR_GL_6857	1914222022
VAR_GL_6858	1914222023
VAR_GL_6859	1914222024
VAR_GL_6860	1914222025
VAR_GL_6861	1914222026
VAR_GL_6862	1914222027
VAR_GL_6863	1914222028
VAR_GL_6864	1914222029
VAR_GL_6865	1914222030
VAR_GL_6866	1914222031
VAR_GL_6867	1914222032
VAR_GL_6868	1914222033
VAR_GL_6869	1914222034
VAR_GL_6870	1914222035
VAR_GL_6871	1914222036
VAR_GL_6872	1914222037
VAR_GL_6873	1914222038
VAR_GL_6874	1914222039
VAR_GL_6875	1914222040
VAR_GL_6876	1914222041
VAR_GL_6877	1914222042
VAR_GL_6878	1914222043
VAR_GL_6879	1914222044
VAR_GL_6880	1914222045
VAR_GL_6881	1914222046
VAR_GL_6882	1914222047
VAR_GL_6883	1914222048
VAR_GL_6884	1914222049
VAR_GL_6885	1914222050
VAR_GL_6886	1914222051
VAR_GL_6887	1914222052
VAR_GL_6888	1914222053
VAR_GL_6889	1914222054
VAR_GL_6890	1914222055
VAR_GL_6891	1914222056
VAR_GL_6892	1914222057
VAR_GL_6893	1914222058
VAR_GL_6894	1914222059
VAR_GL_6895	1914222060
VAR_GL_6896	1914222061
VAR_GL_6897	1914222062
VAR_GL_6898	1914222063
VAR_GL_6899	1914222064
VAR_GL_6900	1914222065
VAR_GL_6901	1914222066
VAR_GL_6902	1914222067
VAR_GL_6903	1914222068
VAR_GL_6904	1914222069
VAR_GL_6905	1914222070
VAR_GL_6906	1914222071
VAR_GL_6907	1914222072
VAR_GL_6908	1914222073
VAR_GL_6909	1914222074
VAR_GL_6910	1914222075
VAR_GL_6911	1914222076
VAR_GL_6912	1914222077
VAR_GL_6913	1914222078
VAR_GL_6914	1914222079
VAR_GL_6915	1914222080
VAR_GL_6916	1914222081
VAR_GL_6917	1914222082
VAR_GL_6918	1914222083
VAR_GL_6919	1914222084
VAR_GL_6920	1914222085
VAR_GL_6921	1914222086
VAR_GL_6922	1914222087
VAR_GL_6923	1914222088
VAR_GL_6924	1914222089
VAR_GL_6925	1914222090
VAR_GL_6926	1914222091
VAR_GL_6927	1914222092
VAR_GL_6928	1914222093
VAR_GL_6929	1914222094
VAR_GL_6930	1914222095
VAR_GL_6931	1914222096
VAR_GL_6932	1914222097
VAR_GL_6933	1914222098
VAR_GL_6934	1914222099
VAR_GL_6935	1914222100
VAR_GL_6936	1914222101
VAR_GL_6937	1914222102
VAR_GL_6938	1914222103
VAR_GL_6939	1914222104
VAR_GL_6940	1914222105
VAR_GL_6941	1914222106
VAR_GL_6942	1914222107
VAR_GL_6943	1914222108
VAR_GL_6944	1914222109
VAR_GL_6945	1914222110
VAR_GL_6946	1914222111
VAR_GL_6947	1914222112
VAR_GL_6948	1914222113
VAR_GL_6949	1914222114
VAR_GL_6950	1914222115
VAR_GL_6951	1914222116
VAR_GL_6952	1914222117
VAR_GL_6953	1914222118
VAR_GL_6954	1914222119
VAR_GL_6955	1914222120
VAR_GL_6956	1914222121
VAR_GL_6957	1914222122
VAR_GL_6958	1914222123
VAR_GL_6959	1914222124
VAR_GL_6960	1914222125
VAR_GL_6961	1914222126
VAR_GL_6962	1914222127
VAR_GL_6963	1914222128
VAR_GL_6964	1914222129
VAR_GL_6965	1914222130
VAR_GL_6966	1914222131
VAR_GL_6967	1914222132
VAR_GL_6968	1914222133
VAR_GL_6969	1914222134
VAR_GL_6970	1914222135
VAR_GL_6971	1914222136
VAR_GL_6972	1914222137
VAR_GL_6973	1914222138
VAR_GL_6974	1914222139
VAR_GL_6975	1914222140
VAR_GL_6976	1914222141
VAR_GL_6977	1914222142
VAR_GL_6978	1914222143
VAR_GL_6979	1914222144
VAR_GL_6980	1914222145
VAR_GL_6981	1914222146
VAR_GL_6982	1914222147
VAR_GL_6983	1914222148
VAR_GL_6984	1914222149
VAR_GL_6985	1914222150
VAR_GL_6986	1914222151
VAR_GL_6987	1914222152
VAR_GL_6988	1914222153
VAR_GL_6989	1914222154
VAR_GL_6990	1914222155
VAR_GL_6991	1914222156
VAR_GL_6992	1914222157
VAR_GL_6993	1914222158
VAR_GL_6994	1914222159
VAR_GL_6995	1914222160
VAR_GL_6996	1914222161
VAR_GL_6997	1914222162
VAR_GL_6998	1914222163
VAR_GL_6999	1914222164
VAR_GL_7000	1914222165
VAR_GL_7001	1914222166
VAR_GL_7002	1914222167
VAR_GL_7003	1914222168
VAR_GL_7004	1914222169
VAR_GL_7005	1914222170
VAR_GL_7006	1914222171
VAR_GL_7007	1914222172
VAR_GL_7008	1914222173
VAR_GL_7009	1914222174
VAR_GL_7010	1914222175
VAR_GL_7011	1914222176
VAR_GL_7012	1914222177
VAR_GL_7013	1914222178
VAR_GL_7014	1914222179
VAR_GL_7015	1914222180
VAR_GL_7016	1914222181
VAR_GL_7017	1914222182
VAR_GL_7018	1914222183
VAR_GL_7019	1914222184
VAR_GL_7020	1914222185
VAR_GL_7021	1914222186
VAR_GL_7022	1914222187
VAR_GL_7023	1914222188
VAR_GL_7024	1914222189
VAR_GL_7025	1914222190
VAR_GL_7026	1914222191
VAR_GL_7027	1914222192
VAR_GL_7028	1914222193
VAR_GL_7029	1914222194
VAR_GL_7030	1914222195
VAR_GL_7031	1914222196
VAR_GL_7032	1914222197
VAR_GL_7033	1914222198
VAR_GL_7034	1914222199
VAR_GL_7035	1914222200
VAR_GL_7036	1914222201
VAR_GL_7037	1914222202
VAR_GL_7038	1914222203
VAR_GL_7039	1914222204
VAR_GL_7040	1914222205
VAR_GL_7041	1914222206
VAR_GL_7042	1914222207
VAR_GL_7043	1914222208
VAR_GL_7044	1914222209
VAR_GL_7045	1914222210
VAR_GL_7046	1914222211
VAR_GL_7047	1914222212
VAR_GL_7048	1914222213
VAR_GL_7049	1914222214
VAR_GL_7050	1914222215
VAR_GL_7051	1914222216
VAR_GL_7052	1914222217
VAR_GL_7053	1914222218
VAR_GL_7054	1914222219
VAR_GL_7055	1914222220
VAR_GL_7056	1914222221
VAR_GL_7057	1914222222
VAR_GL_7058	1914222223
VAR_GL_7059	1914222224
VAR_GL_7060	1914222225
VAR_GL_7061	1914222226
VAR_GL_7062	1914222227
VAR_GL_7063	1914222228
VAR_GL_7064	1914222229
VAR_GL_7065	1914222230
VAR_GL_7066	1914222231
VAR_GL_7067	1914222232
VAR_GL_7068	1914222233
VAR_GL_7069	1914222234
VAR_GL_7070	1914222235
VAR_GL_7071	1914222236
VAR_GL_7072	1914222237
VAR_GL_7073	1914222238
VAR_GL_7074	1914222239
VAR_GL_7075	1914222240
VAR_GL_7076	1914222241
VAR_GL_7077	1914222242
VAR_GL_7078	1914222243
VAR_GL_7079	1914222244
VAR_GL_7080	1914222245
VAR_GL_7081	1914222246
VAR_GL_7082	1914222247
VAR_GL_7083	1914222248
VAR_GL_7084	1914222249
VAR_GL_7085	1914222250
VAR_GL_7086	1914222251
VAR_GL_7087	1914222252
VAR_GL_7088	1914222253
VAR_GL_7089	1914222254
VAR_GL_7090	1914222255
VAR_GL_7091	1914222256
VAR_GL_7092	1914222257
VAR_GL_7093	1914222258
VAR_GL_7094	1914222259
VAR_GL_7095	1914222260
VAR_GL_7096	1914222261
VAR_GL_7097	1914222262
VAR_GL_7098	1914222263
VAR_GL_7099	1914222264
VAR_GL_7100	1914222265
VAR_GL_7101	1914222266
VAR_GL_7102	1914222267
VAR_GL_7103	1914222268
VAR_GL_7104	1914222269
VAR_GL_7105	1914222270
VAR_GL_7106	1914222271
VAR_GL_7107	1914222272
VAR_GL_7108	1914222273
VAR_GL_7109	1914222274
VAR_GL_7110	1914222275
VAR_GL_7111	1914222276
VAR_GL_7112	1914222277
VAR_GL_7113	1914222278
VAR_GL_7114	1914222279
VAR_GL_7115	1914222280
VAR_GL_7116	1914222281
VAR_GL_7117	1914222282
VAR_GL_7118	1914222283
VAR_GL_7119	1914222284
VAR_GL_7120	1914222285
VAR_GL_7121	1914222286
VAR_GL_7122	1914222287
VAR_GL_7123	1914222288
VAR_GL_7124	1914222289
VAR_GL_7125	1914222290
VAR_GL_7126	1914222291
VAR_GL_7127	1914222292
VAR_GL_7128	1914222293
VAR_GL_7129	1914222294
VAR_GL_7130	1914222295
VAR_GL_7131	1914222296
VAR_GL_7132	1914222297
VAR_GL_7133	1914222298
VAR_GL_7134	1914222299
VAR_GL_7135	1914222300
VAR_GL_7136	1914222301
VAR_GL_7137	1914222302
VAR_GL_7138	1914222303
VAR_GL_7139	1914222304
VAR_GL_7140	1914222305
VAR_GL_7141	1914222306
VAR_GL_7142	1914222307
VAR_GL_7143	1914222308
VAR_GL_7144	1914222309
VAR_GL_7145	1914222310
VAR_GL_7146	1914222311
VAR_GL_7147	1914222312
VAR_GL_7148	1914222313
VAR_GL_7149	1914222314
VAR_GL_7150	1914222315
VAR_GL_7151	1914222316
VAR_GL_7152	1914222317
VAR_GL_7153	1914222318
VAR_GL_7154	1914222319
VAR_GL_7155	1914222320
VAR_GL_7156	1914222321
VAR_GL_7157	1914222322
VAR_GL_7158	1914222323
VAR_GL_7159	1914222324
VAR_GL_7160	1914222325
VAR_GL_7161	1914222326
VAR_GL_7162	1914222327
VAR_GL_7163	1914222328
VAR_GL_7164	1914222329
VAR_GL_7165	1914222330
VAR_GL_7166	1914222331
VAR_GL_7167	1914222332
VAR_GL_7168	1914222333
VAR_GL_7169	1914222334
VAR_GL_7170	1914222335
VAR_GL_7171	1914222336
VAR_GL_7172	1914222337
VAR_GL_7173	1914222338
VAR_GL_7174	1914222339
VAR_GL_7175	1914222340
VAR_GL_7176	1914222341
VAR_GL_7177	1914222342
VAR_GL_7178	1914222343
VAR_GL_7179	1914222344
VAR_GL_7180	1914222345
VAR_GL_7181	1914222346
VAR_GL_7182	1914222347
VAR_GL_7183	1914222348
VAR_GL_7184	1914222349
VAR_GL_7185	1914222350
VAR_GL_7186	1914222351
VAR_GL_7187	1914222352
VAR_GL_7188	1914222353
VAR_GL_7189	1914222354
VAR_GL_7190	1914222355
VAR_GL_7191	1914222356
VAR_GL_7192	1914222357
VAR_GL_7193	1914222358
VAR_GL_7194	1914222359
VAR_GL_7195	1914222360
VAR_GL_7196	1914222361
VAR_GL_7197	1914222362
VAR_GL_7198	1914222363
VAR_GL_7199	1914222364
VAR_GL_7200	1914222365
VAR_GL_7201	1914222366
VAR_GL_7202	1914222367
VAR_GL_7203	1914222368
VAR_GL_7204	1914222369
VAR_GL_7205	1914222370
VAR_GL_7206	1914222371
VAR_GL_7207	1914222372
VAR_GL_7208	1914222373
VAR_GL_7209	1914222374
VAR_GL_7210	1914222375
VAR_GL_7211	1914222376
VAR_GL_7212	1914222377
VAR_GL_7213	1914222378
VAR_GL_7214	1914222379
VAR_GL_7215	1914222380
VAR_GL_7216	1914222381
VAR_GL_7217	1914222382
VAR_GL_7218	1914222383
VAR_GL_7219	1914222384
VAR_GL_7220	1914222385
VAR_GL_7221	1914222386
VAR_GL_7222	1914222387
VAR_GL_7223	1914222388
VAR_GL_7224	1914222389
VAR_GL_7225	1914222390
VAR_GL_7226	1914222391
VAR_GL_7227	1914222392
VAR_GL_7228	1914222393
VAR_GL_7229	1914222394
VAR_GL_7230	1914222395
VAR_GL_7231	1914222396
VAR_GL_7232	1914222397
VAR_GL_7233	1914222398
VAR_GL_7234	1914222399
VAR_GL_7235	1914222400
VAR_GL_7236	1914222401
VAR_GL_7237	1914222402
VAR_GL_7238	1914222403
VAR_GL_7239	1914222404
VAR_GL_7240	1914222405
VAR_GL_7241	1914222406
VAR_GL_7242	1914222407
VAR_GL_7243	1914222408
VAR_GL_7244	1914222409
VAR_GL_7245	1914222410
VAR_GL_7246	1914222411
VAR_GL_7247	1914222412
VAR_GL_7248	1914222413
VAR_GL_7249	1914222414
VAR_GL_7250	1914222415
VAR_GL_7251	1914222416
VAR_GL_7252	1914222417
VAR_GL_7253	1914222418
VAR_GL_7254	1914222419
VAR_GL_7255	1914222420
VAR_GL_7256	1914222421
VAR_GL_7257	1914222422
VAR_GL_7258	1914222423
VAR_GL_7259	1914222424
VAR_GL_7260	1914222425
VAR_GL_7261	1914222426
VAR_GL_7262	1914222427
VAR_GL_7263	1914222428
VAR_GL_7264	1914222429
VAR_GL_7265	1914222430
VAR_GL_7266	1914222431
VAR_GL_7267	1914222432
VAR_GL_7268	1914222433
VAR_GL_7269	1914222434
VAR_GL_7270	1914222435
VAR_GL_7271	1914222436
VAR_GL_7272	1914222437
VAR_GL_7273	1914222438
VAR_GL_7274	1914222439
VAR_GL_7275	1914222440
VAR_GL_7276	1914222441
VAR_GL_7277	1914222442
VAR_GL_7278	1914222443
VAR_GL_7279	1914222444
VAR_GL_7280	1914222445
VAR_GL_7281	1914222446
VAR_GL_7282	1914222447
VAR_GL_7283	1914222448
VAR_GL_7284	1914222449
VAR_GL_7285	1914222450
VAR_GL_7286	1914222451
VAR_GL_7287	1914222452
VAR_GL_7288	1914222453
VAR_GL_7289	1914222454
VAR_GL_7290	1914222455
VAR_GL_7291	1914222456
VAR_GL_7292	1914222457
VAR_GL_7293	1914222458
VAR_GL_7294	1914222459
VAR_GL_7295	1914222460
VAR_GL_7296	1914222461
VAR_GL_7297	1914222462
VAR_GL_7298	1914222463
VAR_GL_7299	1914222464
VAR_GL_7300	1914222465
VAR_GL_7301	1914222466
VAR_GL_7302	1914222467
VAR_GL_7303	1914222468
VAR_GL_7304	1914222469
VAR_GL_7305	1914222470
VAR_GL_7306	1914222471
VAR_GL_7307	1914222472
VAR_GL_7308	1914222473
VAR_GL_7309	1914222474
VAR_GL_7310	1914222475
VAR_GL_7311	1914222476
VAR_GL_7312	1914222477
VAR_GL_7313	1914222478
VAR_GL_7314	1914222479
VAR_GL_7315	1914222480
VAR_GL_7316	1914222481
VAR_GL_7317	1914222482
VAR_GL_7318	1914222483
VAR_GL_7319	1914222484
VAR_GL_7320	1914222485
VAR_GL_7321	1914222486
VAR_GL_7322	1914222487
VAR_GL_7323	1914222488
VAR_GL_7324	1914222489
VAR_GL_7325	1914222490
VAR_GL_7326	1914222491
VAR_GL_7327	1914222492
VAR_GL_7328	1914222493
VAR_GL_7329	1914222494
VAR_GL_7330	1914222495
VAR_GL_7331	1914222496
VAR_GL_7332	1914222497
VAR_GL_7333	1914222498
VAR_GL_7334	1914222499
VAR_GL_7335	1914222500
VAR_GL_7336	1914222501
VAR_GL_7337	1914222502
VAR_GL_7338	1914222503
VAR_GL_7339	1914222504
VAR_GL_7340	1914222505
VAR_GL_7341	1914222506
VAR_GL_7342	1914222507
VAR_GL_7343	1914222508
VAR_GL_7344	1914222509
VAR_GL_7345	1914222510
VAR_GL_7346	1914222511
VAR_GL_7347	1914222512
VAR_GL_7348	1914222513
VAR_GL_7349	1914222514
VAR_GL_7350	1914222515
VAR_GL_7351	1914222516
VAR_GL_7352	1914222517
VAR_GL_7353	1914222518
VAR_GL_7354	1914222519
VAR_GL_7355	1914222520
VAR_GL_7356	1914222521
VAR_GL_7357	1914222522
VAR_GL_7358	1914222523
VAR_GL_7359	1914222524
VAR_GL_7360	1914222525
VAR_GL_7361	1914222526
VAR_GL_7362	1914222527
VAR_GL_7363	1914222528
VAR_GL_7364	1914222529
VAR_GL_7365	1914222530
VAR_GL_7366	1914222531
VAR_GL_7367	1914222532
VAR_GL_7368	1914222533
VAR_GL_7369	1914222534
VAR_GL_7370	1914222535
VAR_GL_7371	1914222536
VAR_GL_7372	1914222537
VAR_GL_7373	1914222538
VAR_GL_7374	1914222539
VAR_GL_7375	1914222540
VAR_GL_7376	1914222541
VAR_GL_7377	1914222542
VAR_GL_7378	1914222543
VAR_GL_7379	1914222544
VAR_GL_7380	1914222545
VAR_GL_7381	1914222546
VAR_GL_7382	1914222547
VAR_GL_7383	1914222548
VAR_GL_7384	1914222549
VAR_GL_7385	1914222550
VAR_GL_7386	1914222551
VAR_GL_7387	1914222552
VAR_GL_7388	1914222553
VAR_GL_7389	1914222554
VAR_GL_7390	1914222555
VAR_GL_7391	1914222556
VAR_GL_7392	1914222557
VAR_GL_7393	1914222558
VAR_GL_7394	1914222559
VAR_GL_7395	1914222560
VAR_GL_7396	1914222561
VAR_GL_7397	1914222562
VAR_GL_7398	1914222563
VAR_GL_7399	1914222564
VAR_GL_7400	1914222565
VAR_GL_7401	1914222566
VAR_GL_7402	1914222567
VAR_GL_7403	1914222568
VAR_GL_7404	1914222569
VAR_GL_7405	1914222570
VAR_GL_7406	1914222571
VAR_GL_7407	1914222572
VAR_GL_7408	1914222573
VAR_GL_7409	1914222574
VAR_GL_7410	1914222575
VAR_GL_7411	1914222576
VAR_GL_7412	1914222577
VAR_GL_7413	1914222578
VAR_GL_7414	1914222579
VAR_GL_7415	1914222580
VAR_GL_7416	1914222581
VAR_GL_7417	1914222582
VAR_GL_7418	1914222583
VAR_GL_7419	1914222584
VAR_GL_7420	1914222585
VAR_GL_7421	1914222586
VAR_GL_7422	1914222587
VAR_GL_7423	1914222588
VAR_GL_7424	1914222589
VAR_GL_7425	1914222590
VAR_GL_7426	1914222591
VAR_GL_7427	1914222592
VAR_GL_7428	1914222593
VAR_GL_7429	1914222594
VAR_GL_7430	1914222595
VAR_GL_7431	1914222596
VAR_GL_7432	1914222597
VAR_GL_7433	1914222598
VAR_GL_7434	1914222599
VAR_GL_7435	1914222600
VAR_GL_7436	1914222601
VAR_GL_7437	1914222602
VAR_GL_7438	1914222603
VAR_GL_7439	1914222604
VAR_GL_7440	1914222605
VAR_GL_7441	1914222606
VAR_GL_7442	1914222607
VAR_GL_7443	1914222608
VAR_GL_7444	1914222609
VAR_GL_7445	1914222610
VAR_GL_7446	1914222611
VAR_GL_7447	1914222612
VAR_GL_7448	1914222613
VAR_GL_7449	1914222614
VAR_GL_7450	1914222615
VAR_GL_7451	1914222616
VAR_GL_7452	1914222617
VAR_GL_7453	1914222618
VAR_GL_7454	1914222619
VAR_GL_7455	1914222620
VAR_GL_7456	1914222621
VAR_GL_7457	1914222622
VAR_GL_7458	1914222623
VAR_GL_7459	1914222624
VAR_GL_7460	1914222625
VAR_GL_7461	1914222626
VAR_GL_7462	1914222627
VAR_GL_7463	1914222628
VAR_GL_7464	1914222629
VAR_GL_7465	1914222630
VAR_GL_7466	1914222631
VAR_GL_7467	1914222632
VAR_GL_7468	1914222633
VAR_GL_7469	1914222634
VAR_GL_7470	1914222635
VAR_GL_7471	1914222636
VAR_GL_7472	1914222637
VAR_GL_7473	1914222638
VAR_GL_7474	1914222639
VAR_GL_7475	1914222640
VAR_GL_7476	1914222641
VAR_GL_7477	1914222642
VAR_GL_7478	1914222643
VAR_GL_7479	1914222644
VAR_GL_7480	1914222645
VAR_GL_7481	1914222646
VAR_GL_7482	1914222647
VAR_GL_7483	1914222648
VAR_GL_7484	1914222649
VAR_GL_7485	1914222650
VAR_GL_7486	1914222651
VAR_GL_7487	1914222652
VAR_GL_7488	1914222653
VAR_GL_7489	1914222654
VAR_GL_7490	1914222655
VAR_GL_7491	1914222656
VAR_GL_7492	1914222657
VAR_GL_7493	1914222658
VAR_GL_7494	1914222659
VAR_GL_7495	1914222660
VAR_GL_7496	1914222661
VAR_GL_7497	1914222662
VAR_GL_7498	1914222663
VAR_GL_7499	1914222664
VAR_GL_7500	1914222665
VAR_GL_7501	1914222666
VAR_GL_7502	1914222667
VAR_GL_7503	1914222668
VAR_GL_7504	1914222669
VAR_GL_7505	1914222670
VAR_GL_7506	1914222671
VAR_GL_7507	1914222672
VAR_GL_7508	1914222673
VAR_GL_7509	1914222674
VAR_GL_7510	1914222675
VAR_GL_7511	1914222676
VAR_GL_7512	1914222677
VAR_GL_7513	1914222678
VAR_GL_7514	1914222679
VAR_GL_7515	1914222680
VAR_GL_7516	1914222681
VAR_GL_7517	1914222682
VAR_GL_7518	1914222683
VAR_GL_7519	1914222684
VAR_GL_7520	1914222685
VAR_GL_7521	1914222686
VAR_GL_7522	1914222687
VAR_GL_7523	1914222688
VAR_GL_7524	1914222689
VAR_GL_7525	1914222690
VAR_GL_7526	1914222691
VAR_GL_7527	1914222692
VAR_GL_7528	1914222693
VAR_GL_7529	1914222694
VAR_GL_7530	1914222695
VAR_GL_7531	1914222696
VAR_GL_7532	1914222697
VAR_GL_7533	1914222698
VAR_GL_7534	1914222699
VAR_GL_7535	1914222700
VAR_GL_7536	1914222701
VAR_GL_7537	1914222702
VAR_GL_7538	1914222703
VAR_GL_7539	1914222704
VAR_GL_7540	1914222705
VAR_GL_7541	1914222706
VAR_GL_7542	1914222707
VAR_GL_7543	1914222708
VAR_GL_7544	1914222709
VAR_GL_7545	1914222710
VAR_GL_7546	1914222711
VAR_GL_7547	1914222712
VAR_GL_7548	1914222713
VAR_GL_7549	1914222714
VAR_GL_7550	1914222715
VAR_GL_7551	1914222716
VAR_GL_7552	1914222717
VAR_GL_7553	1914222718
VAR_GL_7554	1914222719
VAR_GL_7555	1914222720
VAR_GL_7556	1914222721
VAR_GL_7557	1914222722
VAR_GL_7558	1914222723
VAR_GL_7559	1914222724
VAR_GL_7560	1914222725
VAR_GL_7561	1914222726
VAR_GL_7562	1914222727
VAR_GL_7563	1914222728
VAR_GL_7564	1914222729
VAR_GL_7565	1914222730
VAR_GL_7566	1914222731
VAR_GL_7567	1914222732
VAR_GL_7568	1914222733
VAR_GL_7569	1914222734
VAR_GL_7570	1914222735
VAR_GL_7571	1914222736
VAR_GL_7572	1914222737
VAR_GL_7573	1914222738
VAR_GL_7574	1914222739
VAR_GL_7575	1914222740
VAR_GL_7576	1914222741
VAR_GL_7577	1914222742
VAR_GL_7578	1914222743
VAR_GL_7579	1914222744
VAR_GL_7580	1914222745
VAR_GL_7581	1914222746
VAR_GL_7582	1914222747
VAR_GL_7583	1914222748
VAR_GL_7584	1914222749
VAR_GL_7585	1914222750
VAR_GL_7586	1914222751
VAR_GL_7587	1914222752
VAR_GL_7588	1914222753
VAR_GL_7589	1914222754
VAR_GL_7590	1914222755
VAR_GL_7591	1914222756
VAR_GL_7592	1914222757
VAR_GL_7593	1914222758
VAR_GL_7594	1914222759
VAR_GL_7595	1914222760
VAR_GL_7596	1914222761
VAR_GL_7597	1914222762
VAR_GL_7598	1914222763
VAR_GL_7599	1914222764
VAR_GL_7600	1914222765
VAR_GL_7601	1914222766
VAR_GL_7602	1914222767
VAR_GL_7603	1914222768
VAR_GL_7604	1914222769
VAR_GL_7605	1914222770
VAR_GL_7606	1914222771
VAR_GL_7607	1914222772
VAR_GL_7608	1914222773
VAR_GL_7609	1914222774
VAR_GL_7610	1914222775
VAR_GL_7611	1914222776
VAR_GL_7612	1914222777
VAR_GL_7613	1914222778
VAR_GL_7614	1914222779
VAR_GL_7615	1914222780
VAR_GL_7616	1914222781
VAR_GL_7617	1914222782
VAR_GL_7618	1914222783
VAR_GL_7619	1914222784
VAR_GL_7620	1914222785
VAR_GL_7621	1914222786
VAR_GL_7622	1914222787
VAR_GL_7623	1914222788
VAR_GL_7624	1914222789
VAR_GL_7625	1914222790
VAR_GL_7626	1914222791
VAR_GL_7627	1914222792
VAR_GL_7628	1914222793
VAR_GL_7629	1914222794
VAR_GL_7630	1914222795
VAR_GL_7631	1914222796
VAR_GL_7632	1914222797
VAR_GL_7633	1914222798
VAR_GL_7634	1914222799
VAR_GL_7635	1914222800
VAR_GL_7636	1914222801
VAR_GL_7637	1914222802
VAR_GL_7638	1914222803
VAR_GL_7639	1914222804
VAR_GL_7640	1914222805
VAR_GL_7641	1914222806
VAR_GL_7642	1914222807
VAR_GL_7643	1914222808
VAR_GL_7644	1914222809
VAR_GL_7645	1914222810
VAR_GL_7646	1914222811
VAR_GL_7647	1914222812
VAR_GL_7648	1914222813
VAR_GL_7649	1914222814
VAR_GL_7650	1914222815
VAR_GL_7651	1914222816
VAR_GL_7652	1914222817
VAR_GL_7653	1914222818
VAR_GL_7654	1914222819
VAR_GL_7655	1914222820
VAR_GL_7656	1914222821
VAR_GL_7657	1914222822
VAR_GL_7658	1914222823
VAR_GL_7659	1914222824
VAR_GL_7660	1914222825
VAR_GL_7661	1914222826
VAR_GL_7662	1914222827
VAR_GL_7663	1914222828
VAR_GL_7664	1914222829
VAR_GL_7665	1914222830
VAR_GL_7666	1914222831
VAR_GL_7667	1914222832
VAR_GL_7668	1914222833
VAR_GL_7669	1914222834
VAR_GL_7670	1914222835
VAR_GL_7671	1914222836
VAR_GL_7672	1914222837
VAR_GL_7673	1914222838
VAR_GL_7674	1914222839
VAR_GL_7675	1914222840
VAR_GL_7676	1914222841
VAR_GL_7677	1914222842
VAR_GL_7678	1914222843
VAR_GL_7679	1914222844
VAR_GL_7680	1914222845
VAR_GL_7681	1914222846
VAR_GL_7682	1914222847
VAR_GL_7683	1914222848
VAR_GL_7684	1914222849
VAR_GL_7685	1914222850
VAR_GL_7686	1914222851
VAR_GL_7687	1914222852
VAR_GL_7688	1914222853
VAR_GL_7689	1914222854
VAR_GL_7690	1914222855
VAR_GL_7691	1914222856
VAR_GL_7692	1914222857
VAR_GL_7693	1914222858
VAR_GL_7694	1914222859
VAR_GL_7695	1914222860
VAR_GL_7696	1914222861
VAR_GL_7697	1914222862
VAR_GL_7698	1914222863
VAR_GL_7699	1914222864
VAR_GL_7700	1914222865
VAR_GL_7701	1914222866
VAR_GL_7702	1914222867
VAR_GL_7703	1914222868
VAR_GL_7704	1914222869
VAR_GL_7705	1914222870
VAR_GL_7706	1914222871
VAR_GL_7707	1914222872
VAR_GL_7708	1914222873
VAR_GL_7709	1914222874
VAR_GL_7710	1914222875
VAR_GL_7711	1914222876
VAR_GL_7712	1914222877
VAR_GL_7713	1914222878
VAR_GL_7714	1914222879
VAR_GL_7715	1914222880
VAR_GL_7716	1914222881
VAR_GL_7717	1914222882
VAR_GL_7718	1914222883
VAR_GL_7719	1914222884
VAR_GL_7720	1914222885
VAR_GL_7721	1914222886
VAR_GL_7722	1914222887
VAR_GL_7723	1914222888
VAR_GL_7724	1914222889
VAR_GL_7725	1914222890
VAR_GL_7726	1914222891
VAR_GL_7727	1914222892
VAR_GL_7728	1914222893
VAR_GL_7729	1914222894
VAR_GL_7730	1914222895
VAR_GL_7731	1914222896
VAR_GL_7732	1914222897
VAR_GL_7733	1914222898
VAR_GL_7734	1914222899
VAR_GL_7735	1914222900
VAR_GL_7736	1914222901
VAR_GL_7737	1914222902
VAR_GL_7738	1914222903
VAR_GL_7739	1914222904
VAR_GL_7740	1914222905
VAR_GL_7741	1914222906
VAR_GL_7742	1914222907
VAR_GL_7743	1914222908
VAR_GL_7744	1914222909
VAR_GL_7745	1914222910
VAR_GL_7746	1914222911
VAR_GL_7747	1914222912
VAR_GL_7748	1914222913
VAR_GL_7749	1914222914
VAR_GL_7750	1914222915
VAR_GL_7751	1914222916
VAR_GL_7752	1914222917
VAR_GL_7753	1914222918
VAR_GL_7754	1914222919
VAR_GL_7755	1914222920
VAR_GL_7756	1914222921
VAR_GL_7757	1914222922
VAR_GL_7758	1914222923
VAR_GL_7759	1914222924
VAR_GL_7760	1914222925
VAR_GL_7761	1914222926
VAR_GL_7762	1914222927
VAR_GL_7763	1914222928
VAR_GL_7764	1914222929
VAR_GL_7765	1914222930
VAR_GL_7766	1914222931
VAR_GL_7767	1914222932
VAR_GL_7768	1914222933
VAR_GL_7769	1914222934
VAR_GL_7770	1914222935
VAR_GL_7771	1914222936
VAR_GL_7772	1914222937
VAR_GL_7773	1914222938
VAR_GL_7774	1914222939
VAR_GL_7775	1914222940
VAR_GL_7776	1914222941
VAR_GL_7777	1914222942
VAR_GL_7778	1914222943
VAR_GL_7779	1914222944
VAR_GL_7780	1914222945
VAR_GL_7781	1914222946
VAR_GL_7782	1914222947
VAR_GL_7783	1914222948
VAR_GL_7784	1914222949
VAR_GL_7785	1914222950
VAR_GL_7786	1914222951
VAR_GL_7787	1914222952
VAR_GL_7788	1914222953
VAR_GL_7789	1914222954
VAR_GL_7790	1914222955
VAR_GL_7791	1914222956
VAR_GL_7792	1914222957
VAR_GL_7793	1914222958
VAR_GL_7794	1914222959
VAR_GL_7795	1914222960
VAR_GL_7796	1914222961
VAR_GL_7797	1914222962
VAR_GL_7798	1914222963
VAR_GL_7799	1914222964
VAR_GL_7800	1914222965
VAR_GL_7801	1914222966
VAR_GL_7802	1914222967
VAR_GL_7803	1914222968
VAR_GL_7804	1914222969
VAR_GL_7805	1914222970
VAR_GL_7806	1914222971
VAR_GL_7807	1914222972
VAR_GL_7808	1914222973
VAR_GL_7809	1914222974
VAR_GL_7810	1914222975
VAR_GL_7811	1914222976
VAR_GL_7812	1914222977
VAR_GL_7813	1914222978
VAR_GL_7814	1914222979
VAR_GL_7815	1914222980
VAR_GL_7816	1914222981
VAR_GL_7817	1914222982
VAR_GL_7818	1914222983
VAR_GL_7819	1914222984
VAR_GL_7820	1914222985
VAR_GL_7821	1914222986
VAR_GL_7822	1914222987
VAR_GL_7823	1914222988
VAR_GL_7824	1914222989
VAR_GL_7825	1914222990
VAR_GL_7826	1914222991
VAR_GL_7827	1914222992
VAR_GL_7828	1914222993
VAR_GL_7829	1914222994
VAR_GL_7830	1914222995
VAR_GL_7831	1914222996
VAR_GL_7832	1914222997
VAR_GL_7833	1914222998
VAR_GL_7834	1914222999
VAR_GL_7835	1914223000
VAR_GL_7836	1914223001
VAR_GL_7837	1914223002
VAR_GL_7838	1914223003
VAR_GL_7839	1914223004
VAR_GL_7840	1914223005
VAR_GL_7841	1914223006
VAR_GL_7842	1914223007
VAR_GL_7843	1914223008
VAR_GL_7844	1914223009
VAR_GL_7845	1914223010
VAR_GL_7846	1914223011
VAR_GL_7847	1914223012
VAR_GL_7848	1914223013
VAR_GL_7849	1914223014
VAR_GL_7850	1914223015
VAR_GL_7851	1914223016
VAR_GL_7852	1914223017
VAR_GL_7853	1914223018
VAR_GL_7854	1914223019
VAR_GL_7855	1914223020
VAR_GL_7856	1914223021
VAR_GL_7857	1914223022
VAR_GL_7858	1914223023
VAR_GL_7859	1914223024
VAR_GL_7860	1914223025
VAR_GL_7861	1914223026
VAR_GL_7862	1914223027
VAR_GL_7863	1914223028
VAR_GL_7864	1914223029
VAR_GL_7865	1914223030
VAR_GL_7866	1914223031
VAR_GL_7867	1914223032
VAR_GL_7868	1914223033
VAR_GL_7869	1914223034
VAR_GL_7870	1914223035
VAR_GL_7871	1914223036
VAR_GL_7872	1914223037
VAR_GL_7873	1914223038
VAR_GL_7874	1914223039
VAR_GL_7875	1914223040
VAR_GL_7876	1914223041
VAR_GL_7877	1914223042
VAR_GL_7878	1914223043
VAR_GL_7879	1914223044
VAR_GL_7880	1914223045
VAR_GL_7881	1914223046
VAR_GL_7882	1914223047
VAR_GL_7883	1914223048
VAR_GL_7884	1914223049
VAR_GL_7885	1914223050
VAR_GL_7886	1914223051
VAR_GL_7887	1914223052
VAR_GL_7888	1914223053
VAR_GL_7889	1914223054
VAR_GL_7890	1914223055
VAR_GL_7891	1914223056
VAR_GL_7892	1914223057
VAR_GL_7893	1914223058
VAR_GL_7894	1914223059
VAR_GL_7895	1914223060
VAR_GL_7896	1914223061
VAR_GL_7897	1914223062
VAR_GL_7898	1914223063
VAR_GL_7899	1914223064
VAR_GL_7900	1914223065
VAR_GL_7901	1914223066
VAR_GL_7902	1914223067
VAR_GL_7903	1914223068
VAR_GL_7904	1914223069
VAR_GL_7905	1914223070
VAR_GL_7906	1914223071
VAR_GL_7907	1914223072
VAR_GL_7908	1914223073
VAR_GL_7909	1914223074
VAR_GL_7910	1914223075
VAR_GL_7911	1914223076
VAR_GL_7912	1914223077
VAR_GL_7913	1914223078
VAR_GL_7914	1914223079
VAR_GL_7915	1914223080
VAR_GL_7916	1914223081
VAR_GL_7917	1914223082
VAR_GL_7918	1914223083
VAR_GL_7919	1914223084
VAR_GL_7920	1914223085
VAR_GL_7921	1914223086
VAR_GL_7922	1914223087
VAR_GL_7923	1914223088
VAR_GL_7924	1914223089
VAR_GL_7925	1914223090
VAR_GL_7926	1914223091
VAR_GL_7927	1914223092
VAR_GL_7928	1914223093
VAR_GL_7929	1914223094
VAR_GL_7930	1914223095
VAR_GL_7931	1914223096
VAR_GL_7932	1914223097
VAR_GL_7933	1914223098
VAR_GL_7934	1914223099
VAR_GL_7935	1914223100
VAR_GL_7936	1914223101
VAR_GL_7937	1914223102
VAR_GL_7938	1914223103
VAR_GL_7939	1914223104
VAR_GL_7940	1914223105
VAR_GL_7941	1914223106
VAR_GL_7942	1914223107
VAR_GL_7943	1914223108
VAR_GL_7944	1914223109
VAR_GL_7945	1914223110
VAR_GL_7946	1914223111
VAR_GL_7947	1914223112
VAR_GL_7948	1914223113
VAR_GL_7949	1914223114
VAR_GL_7950	1914223115
VAR_GL_7951	1914223116
VAR_GL_7952	1914223117
VAR_GL_7953	1914223118
VAR_GL_7954	1914223119
VAR_GL_7955	1914223120
VAR_GL_7956	1914223121
VAR_GL_7957	1914223122
VAR_GL_7958	1914223123
VAR_GL_7959	1914223124
VAR_GL_7960	1914223125
VAR_GL_7961	1914223126
VAR_GL_7962	1914223127
VAR_GL_7963	1914223128
VAR_GL_7964	1914223129
VAR_GL_7965	1914223130
VAR_GL_7966	1914223131
VAR_GL_7967	1914223132
VAR_GL_7968	1914223133
VAR_GL_7969	1914223134
VAR_GL_7970	1914223135
VAR_GL_7971	1914223136
VAR_GL_7972	1914223137
VAR_GL_7973	1914223138
VAR_GL_7974	1914223139
VAR_GL_7975	1914223140
VAR_GL_7976	1914223141
VAR_GL_7977	1914223142
VAR_GL_7978	1914223143
VAR_GL_7979	1914223144
VAR_GL_7980	1914223145
VAR_GL_7981	1914223146
VAR_GL_7982	1914223147
VAR_GL_7983	1914223148
VAR_GL_7984	1914223149
VAR_GL_7985	1914223150
VAR_GL_7986	1914223151
VAR_GL_7987	1914223152
VAR_GL_7988	1914223153
VAR_GL_7989	1914223154
VAR_GL_7990	1914223155
VAR_GL_7991	1914223156
VAR_GL_7992	1914223157
VAR_GL_7993	1914223158
VAR_GL_7994	1914223159
VAR_GL_7995	1914223160
VAR_GL_7996	1914223161
VAR_GL_7997	1914223162
VAR_GL_7998	1914223163
VAR_GL_7999	1914223164
VAR_GL_8000	1914223165
VAR_GL_8001	1914223166
VAR_GL_8002	1914223167
VAR_GL_8003	1914223168
VAR_GL_8004	1914223169
VAR_GL_8005	1914223170
VAR_GL_8006	1914223171
VAR_GL_8007	1914223172
VAR_GL_8008	1914223173
VAR_GL_8009	1914223174
VAR_GL_8010	1914223175
VAR_GL_8011	1914223176
VAR_GL_8012	1914223177
VAR_GL_8013	1914223178
VAR_GL_8014	1914223179
VAR_GL_8015	1914223180
VAR_GL_8016	1914223181
VAR_GL_8017	1914223182
VAR_GL_8018	1914223183
VAR_GL_8019	1914223184
VAR_GL_8020	1914223185
VAR_GL_8021	1914223186
VAR_GL_8022	1914223187
VAR_GL_8023	1914223188
VAR_GL_8024	1914223189
VAR_GL_8025	1914223190
VAR_GL_8026	1914223191
VAR_GL_8027	1914223192
VAR_GL_8028	1914223193
VAR_GL_8029	1914223194
VAR_GL_8030	1914223195
VAR_GL_8031	1914223196
VAR_GL_8032	1914223197
VAR_GL_8033	1914223198
VAR_GL_8034	1914223199
VAR_GL_8035	1914223200
VAR_GL_8036	1914223201
VAR_GL_8037	1914223202
VAR_GL_8038	1914223203
VAR_GL_8039	1914223204
VAR_GL_8040	1914223205
VAR_GL_8041	1914223206
VAR_GL_8042	1914223207
VAR_GL_8043	1914223208
VAR_GL_8044	1914223209
VAR_GL_8045	1914223210
VAR_GL_8046	1914223211
VAR_GL_8047	1914223212
VAR_GL_8048	1914223213
VAR_GL_8049	1914223214
VAR_GL_8050	1914223215
VAR_GL_8051	1914223216
VAR_GL_8052	1914223217
VAR_GL_8053	1914223218
VAR_GL_8054	1914223219
VAR_GL_8055	1914223220
VAR_GL_8056	1914223221
VAR_GL_8057	1914223222
VAR_GL_8058	1914223223
VAR_GL_8059	1914223224
VAR_GL_8060	1914223225
VAR_GL_8061	1914223226
VAR_GL_8062	1914223227
VAR_GL_8063	1914223228
VAR_GL_8064	1914223229
VAR_GL_8065	1914223230
VAR_GL_8066	1914223231
VAR_GL_8067	1914223232
VAR_GL_8068	1914223233
VAR_GL_8069	1914223234
VAR_GL_8070	1914223235
VAR_GL_8071	1914223236
VAR_GL_8072	1914223237
VAR_GL_8073	1914223238
VAR_GL_8074	1914223239
VAR_GL_8075	1914223240
VAR_GL_8076	1914223241
VAR_GL_8077	1914223242
VAR_GL_8078	1914223243
VAR_GL_8079	1914223244
VAR_GL_8080	1914223245
VAR_GL_8081	1914223246
VAR_GL_8082	1914223247
VAR_GL_8083	1914223248
VAR_GL_8084	1914223249
VAR_GL_8085	1914223250
VAR_GL_8086	1914223251
VAR_GL_8087	1914223252
VAR_GL_8088	1914223253
VAR_GL_8089	1914223254
VAR_GL_8090	1914223255
VAR_GL_8091	1914223256
VAR_GL_8092	1914223257
VAR_GL_8093	1914223258
VAR_GL_8094	1914223259
VAR_GL_8095	1914223260
VAR_GL_8096	1914223261
VAR_GL_8097	1914223262
VAR_GL_8098	1914223263
VAR_GL_8099	1914223264
VAR_GL_8100	1914223265
VAR_GL_8101	1914223266
VAR_GL_8102	1914223267
VAR_GL_8103	1914223268
VAR_GL_8104	1914223269
VAR_GL_8105	1914223270
VAR_GL_8106	1914223271
VAR_GL_8107	1914223272
VAR_GL_8108	1914223273
VAR_GL_8109	1914223274
VAR_GL_8110	1914223275
VAR_GL_8111	1914223276
VAR_GL_8112	1914223277
VAR_GL_8113	1914223278
VAR_GL_8114	1914223279
VAR_GL_8115	1914223280
VAR_GL_8116	1914223281
VAR_GL_8117	1914223282
VAR_GL_8118	1914223283
VAR_GL_8119	1914223284
VAR_GL_8120	1914223285
VAR_GL_8121	1914223286
VAR_GL_8122	1914223287
VAR_GL_8123	1914223288
VAR_GL_8124	1914223289
VAR_GL_8125	1914223290
VAR_GL_8126	1914223291
VAR_GL_8127	1914223292
VAR_GL_8128	1914223293
VAR_GL_8129	1914223294
VAR_GL_8130	1914223295
VAR_GL_8131	1914223296
VAR_GL_8132	1914223297
VAR_GL_8133	1914223298
VAR_GL_8134	1914223299
VAR_GL_8135	1914223300
VAR_GL_8136	1914223301
VAR_GL_8137	1914223302
VAR_GL_8138	1914223303
VAR_GL_8139	1914223304
VAR_GL_8140	1914223305
VAR_GL_8141	1914223306
VAR_GL_8142	1914223307
VAR_GL_8143	1914223308
VAR_GL_8144	1914223309
VAR_GL_8145	1914223310
VAR_GL_8146	1914223311
VAR_GL_8147	1914223312
VAR_GL_8148	1914223313
VAR_GL_8149	1914223314
VAR_GL_8150	1914223315
VAR_GL_8151	1914223316
VAR_GL_8152	1914223317
VAR_GL_8153	1914223318
VAR_GL_8154	1914223319
VAR_GL_8155	1914223320
VAR_GL_8156	1914223321
VAR_GL_8157	1914223322
VAR_GL_8158	1914223323
VAR_GL_8159	1914223324
VAR_GL_8160	1914223325
VAR_GL_8161	1914223326
VAR_GL_8162	1914223327
VAR_GL_8163	1914223328
VAR_GL_8164	1914223329
VAR_GL_8165	1914223330
VAR_GL_8166	1914223331
VAR_GL_8167	1914223332
VAR_GL_8168	1914223333
VAR_GL_8169	1914223334
VAR_GL_8170	1914223335
VAR_GL_8171	1914223336
VAR_GL_8172	1914223337
VAR_GL_8173	1914223338
VAR_GL_8174	1914223339
VAR_GL_8175	1914223340
VAR_GL_8176	1914223341
VAR_GL_8177	1914223342
VAR_GL_8178	1914223343
VAR_GL_8179	1914223344
VAR_GL_8180	1914223345
VAR_GL_8181	1914223346
VAR_GL_8182	1914223347
VAR_GL_8183	1914223348
VAR_GL_8184	1914223349
VAR_GL_8185	1914223350
VAR_GL_8186	1914223351
VAR_GL_8187	1914223352
VAR_GL_8188	1914223353
VAR_GL_8189	1914223354
VAR_GL_8190	1914223355
VAR_GL_8191	1914223356
VAR_GL_8192	1914223357
VAR_GL_8193	1914223358
VAR_GL_8194	1914223359
VAR_GL_8195	1914223360
VAR_GL_8196	1914223361
VAR_GL_8197	1914223362
VAR_GL_8198	1914223363
VAR_GL_8199	1914223364
VAR_GL_8200	1914223365
VAR_GL_8201	1914223366
VAR_GL_8202	1914223367
VAR_GL_8203	1914223368
VAR_GL_8204	1914223369
VAR_GL_8205	1914223370
VAR_GL_8206	1914223371
VAR_GL_8207	1914223372
VAR_GL_8208	1914223373
VAR_GL_8209	1914223374
VAR_GL_8210	1914223375
VAR_GL_8211	1914223376
VAR_GL_8212	1914223377
VAR_GL_8213	1914223378
VAR_GL_8214	1914223379
VAR_GL_8215	1914223380
VAR_GL_8216	1914223381
VAR_GL_8217	1914223382
VAR_GL_8218	1914223383
VAR_GL_8219	1914223384
VAR_GL_8220	1914223385
VAR_GL_8221	1914223386
VAR_GL_8222	1914223387
VAR_GL_8223	1914223388
VAR_GL_8224	1914223389
VAR_GL_8225	1914223390
VAR_GL_8226	1914223391
VAR_GL_8227	1914223392
VAR_GL_8228	1914223393
VAR_GL_8229	1914223394
VAR_GL_8230	1914223395
VAR_GL_8231	1914223396
VAR_GL_8232	1914223397
VAR_GL_8233	1914223398
VAR_GL_8234	1914223399
VAR_GL_8235	1914223400
VAR_GL_8236	1914223401
VAR_GL_8237	1914223402
VAR_GL_8238	1914223403
VAR_GL_8239	1914223404
VAR_GL_8240	1914223405
VAR_GL_8241	1914223406
VAR_GL_8242	1914223407
VAR_GL_8243	1914223408
VAR_GL_8244	1914223409
VAR_GL_8245	1914223410
VAR_GL_8246	1914223411
VAR_GL_8247	1914223412
VAR_GL_8248	1914223413
VAR_GL_8249	1914223414
VAR_GL_8250	1914223415
VAR_GL_8251	1914223416
VAR_GL_8252	1914223417
VAR_GL_8253	1914223418
VAR_GL_8254	1914223419
VAR_GL_8255	1914223420
VAR_GL_8256	1914223421
VAR_GL_8257	1914223422
VAR_GL_8258	1914223423
VAR_GL_8259	1914223424
VAR_GL_8260	1914223425
VAR_GL_8261	1914223426
VAR_GL_8262	1914223427
VAR_GL_8263	1914223428
VAR_GL_8264	1914223429
VAR_GL_8265	1914223430
VAR_GL_8266	1914223431
VAR_GL_8267	1914223432
VAR_GL_8268	1914223433
VAR_GL_8269	1914223434
VAR_GL_8270	1914223435
VAR_GL_8271	1914223436
VAR_GL_8272	1914223437
VAR_GL_8273	1914223438
VAR_GL_8274	1914223439
VAR_GL_8275	1914223440
VAR_GL_8276	1914223441
VAR_GL_8277	1914223442
VAR_GL_8278	1914223443
VAR_GL_8279	1914223444
VAR_GL_8280	1914223445
VAR_GL_8281	1914223446
VAR_GL_8282	1914223447
VAR_GL_8283	1914223448
VAR_GL_8284	1914223449
VAR_GL_8285	1914223450
VAR_GL_8286	1914223451
VAR_GL_8287	1914223452
VAR_GL_8288	1914223453
VAR_GL_8289	1914223454
VAR_GL_8290	1914223455
VAR_GL_8291	1914223456
VAR_GL_8292	1914223457
VAR_GL_8293	1914223458
VAR_GL_8294	1914223459
VAR_GL_8295	1914223460
VAR_GL_8296	1914223461
VAR_GL_8297	1914223462
VAR_GL_8298	1914223463
VAR_GL_8299	1914223464
VAR_GL_8300	1914223465
VAR_GL_8301	1914223466
VAR_GL_8302	1914223467
VAR_GL_8303	1914223468
VAR_GL_8304	1914223469
VAR_GL_8305	1914223470
VAR_GL_8306	1914223471
VAR_GL_8307	1914223472
VAR_GL_8308	1914223473
VAR_GL_8309	1914223474
VAR_GL_8310	1914223475
VAR_GL_8311	1914223476
VAR_GL_8312	1914223477
VAR_GL_8313	1914223478
VAR_GL_8314	1914223479
VAR_GL_8315	1914223480
VAR_GL_8316	1914223481
VAR_GL_8317	1914223482
VAR_GL_8318	1914223483
VAR_GL_8319	1914223484
VAR_GL_8320	1914223485
VAR_GL_8321	1914223486
VAR_GL_8322	1914223487
VAR_GL_8323	1914223488
VAR_GL_8324	1914223489
VAR_GL_8325	1914223490
VAR_GL_8326	1914223491
VAR_GL_8327	1914223492
VAR_GL_8328	1914223493
VAR_GL_8329	1914223494
VAR_GL_8330	1914223495
VAR_GL_8331	1914223496
VAR_GL_8332	1914223497
VAR_GL_8333	1914223498
VAR_GL_8334	1914223499
VAR_GL_8335	1914223500
VAR_GL_8336	1914223501
VAR_GL_8337	1914223502
VAR_GL_8338	1914223503
VAR_GL_8339	1914223504
VAR_GL_8340	1914223505
VAR_GL_8341	1914223506
VAR_GL_8342	1914223507
VAR_GL_8343	1914223508
VAR_GL_8344	1914223509
VAR_GL_8345	1914223510
VAR_GL_8346	1914223511
VAR_GL_8347	1914223512
VAR_GL_8348	1914223513
VAR_GL_8349	1914223514
VAR_GL_8350	1914223515
VAR_GL_8351	1914223516
VAR_GL_8352	1914223517
VAR_GL_8353	1914223518
VAR_GL_8354	1914223519
VAR_GL_8355	1914223520
VAR_GL_8356	1914223521
VAR_GL_8357	1914223522
VAR_GL_8358	1914223523
VAR_GL_8359	1914223524
VAR_GL_8360	1914223525
VAR_GL_8361	1914223526
VAR_GL_8362	1914223527
VAR_GL_8363	1914223528
VAR_GL_8364	1914223529
VAR_GL_8365	1914223530
VAR_GL_8366	1914223531
VAR_GL_8367	1914223532
VAR_GL_8368	1914223533
VAR_GL_8369	1914223534
VAR_GL_8370	1914223535
VAR_GL_8371	1914223536
VAR_GL_8372	1914223537
VAR_GL_8373	1914223538
VAR_GL_8374	1914223539
VAR_GL_8375	1914223540
VAR_GL_8376	1914223541
VAR_GL_8377	1914223542
VAR_GL_8378	1914223543
VAR_GL_8379	1914223544
VAR_GL_8380	1914223545
VAR_GL_8381	1914223546
VAR_GL_8382	1914223547
VAR_GL_8383	1914223548
VAR_GL_8384	1914223549
VAR_GL_8385	1914223550
VAR_GL_8386	1914223551
VAR_GL_8387	1914223552
VAR_GL_8388	1914223553
VAR_GL_8389	1914223554
VAR_GL_8390	1914223555
VAR_GL_8391	1914223556
VAR_GL_8392	1914223557
VAR_GL_8393	1914223558
VAR_GL_8394	1914223559
VAR_GL_8395	1914223560
VAR_GL_8396	1914223561
VAR_GL_8397	1914223562
VAR_GL_8398	1914223563
VAR_GL_8399	1914223564
VAR_GL_8400	1914223565
VAR_GL_8401	1914223566
VAR_GL_8402	1914223567
VAR_GL_8403	1914223568
VAR_GL_8404	1914223569
VAR_GL_8405	1914223570
VAR_GL_8406	1914223571
VAR_GL_8407	1914223572
VAR_GL_8408	1914223573
VAR_GL_8409	1914223574
VAR_GL_8410	1914223575
VAR_GL_8411	1914223576
VAR_GL_8412	1914223577
VAR_GL_8413	1914223578
VAR_GL_8414	1914223579
VAR_GL_8415	1914223580
VAR_GL_8416	1914223581
VAR_GL_8417	1914223582
VAR_GL_8418	1914223583
VAR_GL_8419	1914223584
VAR_GL_8420	1914223585
VAR_GL_8421	1914223586
VAR_GL_8422	1914223587
VAR_GL_8423	1914223588
VAR_GL_8424	1914223589
VAR_GL_8425	1914223590
VAR_GL_8426	1914223591
VAR_GL_8427	1914223592
VAR_GL_8428	1914223593
VAR_GL_8429	1914223594
VAR_GL_8430	1914223595
VAR_GL_8431	1914223596
VAR_GL_8432	1914223597
VAR_GL_8433	1914223598
VAR_GL_8434	1914223599
VAR_GL_8435	1914223600
VAR_GL_8436	1914223601
VAR_GL_8437	1914223602
VAR_GL_8438	1914223603
VAR_GL_8439	1914223604
VAR_GL_8440	1914223605
VAR_GL_8441	1914223606
VAR_GL_8442	1914223607
VAR_GL_8443	1914223608
VAR_GL_8444	1914223609
VAR_GL_8445	1914223610
VAR_GL_8446	1914223611
VAR_GL_8447	1914223612
VAR_GL_8448	1914223613
VAR_GL_8449	1914223614
VAR_GL_8450	1914223615
VAR_GL_8451	1914223616
VAR_GL_8452	1914223617
VAR_GL_8453	1914223618
VAR_GL_8454	1914223619
VAR_GL_8455	1914223620
VAR_GL_8456	1914223621
VAR_GL_8457	1914223622
VAR_GL_8458	1914223623
VAR_GL_8459	1914223624
VAR_GL_8460	1914223625
VAR_GL_8461	1914223626
VAR_GL_8462	1914223627
VAR_GL_8463	1914223628
VAR_GL_8464	1914223629
VAR_GL_8465	1914223630
VAR_GL_8466	1914223631
VAR_GL_8467	1914223632
VAR_GL_8468	1914223633
VAR_GL_8469	1914223634
VAR_GL_8470	1914223635
VAR_GL_8471	1914223636
VAR_GL_8472	1914223637
VAR_GL_8473	1914223638
VAR_GL_8474	1914223639
VAR_GL_8475	1914223640
VAR_GL_8476	1914223641
VAR_GL_8477	1914223642
VAR_GL_8478	1914223643
VAR_GL_8479	1914223644
VAR_GL_8480	1914223645
VAR_GL_8481	1914223646
VAR_GL_8482	1914223647
VAR_GL_8483	1914223648
VAR_GL_8484	1914223649
VAR_GL_8485	1914223650
VAR_GL_8486	1914223651
VAR_GL_8487	1914223652
VAR_GL_8488	1914223653
VAR_GL_8489	1914223654
VAR_GL_8490	1914223655
VAR_GL_8491	1914223656
VAR_GL_8492	1914223657
VAR_GL_8493	1914223658
VAR_GL_8494	1914223659
VAR_GL_8495	1914223660
VAR_GL_8496	1914223661
VAR_GL_8497	1914223662
VAR_GL_8498	1914223663
VAR_GL_8499	1914223664
VAR_GL_8500	1914223665
VAR_GL_8501	1914223666
VAR_GL_8502	1914223667
VAR_GL_8503	1914223668
VAR_GL_8504	1914223669
VAR_GL_8505	1914223670
VAR_GL_8506	1914223671
VAR_GL_8507	1914223672
VAR_GL_8508	1914223673
VAR_GL_8509	1914223674
VAR_GL_8510	1914223675
VAR_GL_8511	1914223676
VAR_GL_8512	1914223677
VAR_GL_8513	1914223678
VAR_GL_8514	1914223679
VAR_GL_8515	1914223680
VAR_GL_8516	1914223681
VAR_GL_8517	1914223682
VAR_GL_8518	1914223683
VAR_GL_8519	1914223684
VAR_GL_8520	1914223685
VAR_GL_8521	1914223686
VAR_GL_8522	1914223687
VAR_GL_8523	1914223688
VAR_GL_8524	1914223689
VAR_GL_8525	1914223690
VAR_GL_8526	1914223691
VAR_GL_8527	1914223692
VAR_GL_8528	1914223693
VAR_GL_8529	1914223694
VAR_GL_8530	1914223695
VAR_GL_8531	1914223696
VAR_GL_8532	1914223697
VAR_GL_8533	1914223698
VAR_GL_8534	1914223699
VAR_GL_8535	1914223700
VAR_GL_8536	1914223701
VAR_GL_8537	1914223702
VAR_GL_8538	1914223703
VAR_GL_8539	1914223704
VAR_GL_8540	1914223705
VAR_GL_8541	1914223706
VAR_GL_8542	1914223707
VAR_GL_8543	1914223708
VAR_GL_8544	1914223709
VAR_GL_8545	1914223710
VAR_GL_8546	1914223711
VAR_GL_8547	1914223712
VAR_GL_8548	1914223713
VAR_GL_8549	1914223714
VAR_GL_8550	1914223715
VAR_GL_8551	1914223716
VAR_GL_8552	1914223717
VAR_GL_8553	1914223718
VAR_GL_8554	1914223719
VAR_GL_8555	1914223720
VAR_GL_8556	1914223721
VAR_GL_8557	1914223722
VAR_GL_8558	1914223723
VAR_GL_8559	1914223724
VAR_GL_8560	1914223725
VAR_GL_8561	1914223726
VAR_GL_8562	1914223727
VAR_GL_8563	1914223728
VAR_GL_8564	1914223729
VAR_GL_8565	1914223730
VAR_GL_8566	1914223731
VAR_GL_8567	1914223732
VAR_GL_8568	1914223733
VAR_GL_8569	1914223734
VAR_GL_8570	1914223735
VAR_GL_8571	1914223736
VAR_GL_8572	1914223737
VAR_GL_8573	1914223738
VAR_GL_8574	1914223739
VAR_GL_8575	1914223740
VAR_GL_8576	1914223741
VAR_GL_8577	1914223742
VAR_GL_8578	1914223743
VAR_GL_8579	1914223744
VAR_GL_8580	1914223745
VAR_GL_8581	1914223746
VAR_GL_8582	1914223747
VAR_GL_8583	1914223748
VAR_GL_8584	1914223749
VAR_GL_8585	1914223750
VAR_GL_8586	1914223751
VAR_GL_8587	1914223752
VAR_GL_8588	1914223753
VAR_GL_8589	1914223754
VAR_GL_8590	1914223755
VAR_GL_8591	1914223756
VAR_GL_8592	1914223757
VAR_GL_8593	1914223758
VAR_GL_8594	1914223759
VAR_GL_8595	1914223760
VAR_GL_8596	1914223761
VAR_GL_8597	1914223762
VAR_GL_8598	1914223763
VAR_GL_8599	1914223764
VAR_GL_8600	1914223765
VAR_GL_8601	1914223766
VAR_GL_8602	1914223767
VAR_GL_8603	1914223768
VAR_GL_8604	1914223769
VAR_GL_8605	1914223770
VAR_GL_8606	1914223771
VAR_GL_8607	1914223772
VAR_GL_8608	1914223773
VAR_GL_8609	1914223774
VAR_GL_8610	1914223775
VAR_GL_8611	1914223776
VAR_GL_8612	1914223777
VAR_GL_8613	1914223778
VAR_GL_8614	1914223779
VAR_GL_8615	1914223780
VAR_GL_8616	1914223781
VAR_GL_8617	1914223782
VAR_GL_8618	1914223783
VAR_GL_8619	1914223784
VAR_GL_8620	1914223785
VAR_GL_8621	1914223786
VAR_GL_8622	1914223787
VAR_GL_8623	1914223788
VAR_GL_8624	1914223789
VAR_GL_8625	1914223790
VAR_GL_8626	1914223791
VAR_GL_8627	1914223792
VAR_GL_8628	1914223793
VAR_GL_8629	1914223794
VAR_GL_8630	1914223795
VAR_GL_8631	1914223796
VAR_GL_8632	1914223797
VAR_GL_8633	1914223798
VAR_GL_8634	1914223799
VAR_GL_8635	1914223800
VAR_GL_8636	1914223801
VAR_GL_8637	1914223802
VAR_GL_8638	1914223803
VAR_GL_8639	1914223804
VAR_GL_8640	1914223805
VAR_GL_8641	1914223806
VAR_GL_8642	1914223807
VAR_GL_8643	1914223808
VAR_GL_8644	1914223809
VAR_GL_8645	1914223810
VAR_GL_8646	1914223811
VAR_GL_8647	1914223812
VAR_GL_8648	1914223813
VAR_GL_8649	1914223814
VAR_GL_8650	1914223815
VAR_GL_8651	1914223816
VAR_GL_8652	1914223817
VAR_GL_8653	1914223818
VAR_GL_8654	1914223819
VAR_GL_8655	1914223820
VAR_GL_8656	1914223821
VAR_GL_8657	1914223822
VAR_GL_8658	1914223823
VAR_GL_8659	1914223824
VAR_GL_8660	1914223825
VAR_GL_8661	1914223826
VAR_GL_8662	1914223827
VAR_GL_8663	1914223828
VAR_GL_8664	1914223829
VAR_GL_8665	1914223830
VAR_GL_8666	1914223831
VAR_GL_8667	1914223832
VAR_GL_8668	1914223833
VAR_GL_8669	1914223834
VAR_GL_8670	1914223835
VAR_GL_8671	1914223836
VAR_GL_8672	1914223837
VAR_GL_8673	1914223838
VAR_GL_8674	1914223839
VAR_GL_8675	1914223840
VAR_GL_8676	1914223841
VAR_GL_8677	1914223842
VAR_GL_8678	1914223843
VAR_GL_8679	1914223844
VAR_GL_8680	1914223845
VAR_GL_8681	1914223846
VAR_GL_8682	1914223847
VAR_GL_8683	1914223848
VAR_GL_8684	1914223849
VAR_GL_8685	1914223850
VAR_GL_8686	1914223851
VAR_GL_8687	1914223852
VAR_GL_8688	1914223853
VAR_GL_8689	1914223854
VAR_GL_8690	1914223855
VAR_GL_8691	1914223856
VAR_GL_8692	1914223857
VAR_GL_8693	1914223858
VAR_GL_8694	1914223859
VAR_GL_8695	1914223860
VAR_GL_8696	1914223861
VAR_GL_8697	1914223862
VAR_GL_8698	1914223863
VAR_GL_8699	1914223864
VAR_GL_8700	1914223865
VAR_GL_8701	1914223866
VAR_GL_8702	1914223867
VAR_GL_8703	1914223868
VAR_GL_8704	1914223869
VAR_GL_8705	1914223870
VAR_GL_8706	1914223871
VAR_GL_8707	1914223872
VAR_GL_8708	1914223873
VAR_GL_8709	1914223874
VAR_GL_8710	1914223875
VAR_GL_8711	1914223876
VAR_GL_8712	1914223877
VAR_GL_8713	1914223878
VAR_GL_8714	1914223879
VAR_GL_8715	1914223880
VAR_GL_8716	1914223881
VAR_GL_8717	1914223882
VAR_GL_8718	1914223883
VAR_GL_8719	1914223884
VAR_GL_8720	1914223885
VAR_GL_8721	1914223886
VAR_GL_8722	1914223887
VAR_GL_8723	1914223888
VAR_GL_8724	1914223889
VAR_GL_8725	1914223890
VAR_GL_8726	1914223891
VAR_GL_8727	1914223892
VAR_GL_8728	1914223893
VAR_GL_8729	1914223894
VAR_GL_8730	1914223895
VAR_GL_8731	1914223896
VAR_GL_8732	1914223897
VAR_GL_8733	1914223898
VAR_GL_8734	1914223899
VAR_GL_8735	1914223900
VAR_GL_8736	1914223901
VAR_GL_8737	1914223902
VAR_GL_8738	1914223903
VAR_GL_8739	1914223904
VAR_GL_8740	1914223905
VAR_GL_8741	1914223906
VAR_GL_8742	1914223907
VAR_GL_8743	1914223908
VAR_GL_8744	1914223909
VAR_GL_8745	1914223910
VAR_GL_8746	1914223911
VAR_GL_8747	1914223912
VAR_GL_8748	1914223913
VAR_GL_8749	1914223914
VAR_GL_8750	1914223915
VAR_GL_8751	1914223916
VAR_GL_8752	1914223917
VAR_GL_8753	1914223918
VAR_GL_8754	1914223919
VAR_GL_8755	1914223920
VAR_GL_8756	1914223921
VAR_GL_8757	1914223922
VAR_GL_8758	1914223923
VAR_GL_8759	1914223924
VAR_GL_8760	1914223925
VAR_GL_8761	1914223926
VAR_GL_8762	1914223927
VAR_GL_8763	1914223928
VAR_GL_8764	1914223929
VAR_GL_8765	1914223930
VAR_GL_8766	1914223931
VAR_GL_8767	1914223932
VAR_GL_8768	1914223933
VAR_GL_8769	1914223934
VAR_GL_8770	1914223935
VAR_GL_8771	1914223936
VAR_GL_8772	1914223937
VAR_GL_8773	1914223938
VAR_GL_8774	1914223939
VAR_GL_8775	1914223940
VAR_GL_8776	1914223941
VAR_GL_8777	1914223942
VAR_GL_8778	1914223943
VAR_GL_8779	1914223944
VAR_GL_8780	1914223945
VAR_GL_8781	1914223946
VAR_GL_8782	1914223947
VAR_GL_8783	1914223948
VAR_GL_8784	1914223949
VAR_GL_8785	1914223950
VAR_GL_8786	1914223951
VAR_GL_8787	1914223952
VAR_GL_8788	1914223953
VAR_GL_8789	1914223954
VAR_GL_8790	1914223955
VAR_GL_8791	1914223956
VAR_GL_8792	1914223957
VAR_GL_8793	1914223958
VAR_GL_8794	1914223959
VAR_GL_8795	1914223960
VAR_GL_8796	1914223961
VAR_GL_8797	1914223962
VAR_GL_8798	1914223963
VAR_GL_8799	1914223964
VAR_GL_8800	1914223965
VAR_GL_8801	1914223966
VAR_GL_8802	1914223967
VAR_GL_8803	1914223968
VAR_GL_8804	1914223969
VAR_GL_8805	1914223970
VAR_GL_8806	1914223971
VAR_GL_8807	1914223972
VAR_GL_8808	1914223973
VAR_GL_8809	1914223974
VAR_GL_8810	1914223975
VAR_GL_8811	1914223976
VAR_GL_8812	1914223977
VAR_GL_8813	1914223978
VAR_GL_8814	1914223979
VAR_GL_8815	1914223980
VAR_GL_8816	1914223981
VAR_GL_8817	1914223982
VAR_GL_8818	1914223983
VAR_GL_8819	1914223984
VAR_GL_8820	1914223985
VAR_GL_8821	1914223986
VAR_GL_8822	1914223987
VAR_GL_8823	1914223988
VAR_GL_8824	1914223989
VAR_GL_8825	1914223990
VAR_GL_8826	1914223991
VAR_GL_8827	1914223992
VAR_GL_8828	1914223993
VAR_GL_8829	1914223994
VAR_GL_8830	1914223995
VAR_GL_8831	1914223996
VAR_GL_8832	1914223997
VAR_GL_8833	1914223998
VAR_GL_8834	1914223999
VAR_GL_8835	1914224000
VAR_GL_8836	1914224001
VAR_GL_8837	1914224002
VAR_GL_8838	1914224003
VAR_GL_8839	1914224004
VAR_GL_8840	1914224005
VAR_GL_8841	1914224006
VAR_GL_8842	1914224007
VAR_GL_8843	1914224008
VAR_GL_8844	1914224009
VAR_GL_8845	1914224010
VAR_GL_8846	1914224011
VAR_GL_8847	1914224012
VAR_GL_8848	1914224013
VAR_GL_8849	1914224014
VAR_GL_8850	1914224015
VAR_GL_8851	1914224016
VAR_GL_8852	1914224017
VAR_GL_8853	1914224018
VAR_GL_8854	1914224019
VAR_GL_8855	1914224020
VAR_GL_8856	1914224021
VAR_GL_8857	1914224022
VAR_GL_8858	1914224023
VAR_GL_8859	1914224024
VAR_GL_8860	1914224025
VAR_GL_8861	1914224026
VAR_GL_8862	1914224027
VAR_GL_8863	1914224028
VAR_GL_8864	1914224029
VAR_GL_8865	1914224030
VAR_GL_8866	1914224031
VAR_GL_8867	1914224032
VAR_GL_8868	1914224033
VAR_GL_8869	1914224034
VAR_GL_8870	1914224035
VAR_GL_8871	1914224036
VAR_GL_8872	1914224037
VAR_GL_8873	1914224038
VAR_GL_8874	1914224039
VAR_GL_8875	1914224040
VAR_GL_8876	1914224041
VAR_GL_8877	1914224042
VAR_GL_8878	1914224043
VAR_GL_8879	1914224044
VAR_GL_8880	1914224045
VAR_GL_8881	1914224046
VAR_GL_8882	1914224047
VAR_GL_8883	1914224048
VAR_GL_8884	1914224049
VAR_GL_8885	1914224050
VAR_GL_8886	1914224051
VAR_GL_8887	1914224052
VAR_GL_8888	1914224053
VAR_GL_8889	1914224054
VAR_GL_8890	1914224055
VAR_GL_8891	1914224056
VAR_GL_8892	1914224057
VAR_GL_8893	1914224058
VAR_GL_8894	1914224059
VAR_GL_8895	1914224060
VAR_GL_8896	1914224061
VAR_GL_8897	1914224062
VAR_GL_8898	1914224063
VAR_GL_8899	1914224064
VAR_GL_8900	1914224065
VAR_GL_8901	1914224066
VAR_GL_8902	1914224067
VAR_GL_8903	1914224068
VAR_GL_8904	1914224069
VAR_GL_8905	1914224070
VAR_GL_8906	1914224071
VAR_GL_8907	1914224072
VAR_GL_8908	1914224073
VAR_GL_8909	1914224074
VAR_GL_8910	1914224075
VAR_GL_8911	1914224076
VAR_GL_8912	1914224077
VAR_GL_8913	1914224078
VAR_GL_8914	1914224079
VAR_GL_8915	1914224080
VAR_GL_8916	1914224081
VAR_GL_8917	1914224082
VAR_GL_8918	1914224083
VAR_GL_8919	1914224084
VAR_GL_8920	1914224085
VAR_GL_8921	1914224086
VAR_GL_8922	1914224087
VAR_GL_8923	1914224088
VAR_GL_8924	1914224089
VAR_GL_8925	1914224090
VAR_GL_8926	1914224091
VAR_GL_8927	1914224092
VAR_GL_8928	1914224093
VAR_GL_8929	1914224094
VAR_GL_8930	1914224095
VAR_GL_8931	1914224096
VAR_GL_8932	1914224097
VAR_GL_8933	1914224098
VAR_GL_8934	1914224099
VAR_GL_8935	1914224100
VAR_GL_8936	1914224101
VAR_GL_8937	1914224102
VAR_GL_8938	1914224103
VAR_GL_8939	1914224104
VAR_GL_8940	1914224105
VAR_GL_8941	1914224106
VAR_GL_8942	1914224107
VAR_GL_8943	1914224108
VAR_GL_8944	1914224109
VAR_GL_8945	1914224110
VAR_GL_8946	1914224111
VAR_GL_8947	1914224112
VAR_GL_8948	1914224113
VAR_GL_8949	1914224114
VAR_GL_8950	1914224115
VAR_GL_8951	1914224116
VAR_GL_8952	1914224117
VAR_GL_8953	1914224118
VAR_GL_8954	1914224119
VAR_GL_8955	1914224120
VAR_GL_8956	1914224121
VAR_GL_8957	1914224122
VAR_GL_8958	1914224123
VAR_GL_8959	1914224124
VAR_GL_8960	1914224125
VAR_GL_8961	1914224126
VAR_GL_8962	1914224127
VAR_GL_8963	1914224128
VAR_GL_8964	1914224129
VAR_GL_8965	1914224130
VAR_GL_8966	1914224131
VAR_GL_8967	1914224132
VAR_GL_8968	1914224133
VAR_GL_8969	1914224134
VAR_GL_8970	1914224135
VAR_GL_8971	1914224136
VAR_GL_8972	1914224137
VAR_GL_8973	1914224138
VAR_GL_8974	1914224139
VAR_GL_8975	1914224140
VAR_GL_8976	1914224141
VAR_GL_8977	1914224142
VAR_GL_8978	1914224143
VAR_GL_8979	1914224144
VAR_GL_8980	1914224145
VAR_GL_8981	1914224146
VAR_GL_8982	1914224147
VAR_GL_8983	1914224148
VAR_GL_8984	1914224149
VAR_GL_8985	1914224150
VAR_GL_8986	1914224151
VAR_GL_8987	1914224152
VAR_GL_8988	1914224153
VAR_GL_8989	1914224154
VAR_GL_8990	1914224155
VAR_GL_8991	1914224156
VAR_GL_8992	1914224157
VAR_GL_8993	1914224158
VAR_GL_8994	1914224159
VAR_GL_8995	1914224160
VAR_GL_8996	1914224161
VAR_GL_8997	1914224162
VAR_GL_8998	1914224163
VAR_GL_8999	1914224164
VAR_GL_9000	1914224165
VAR_GL_9001	1914224166
VAR_GL_9002	1914224167
VAR_GL_9003	1914224168
VAR_GL_9004	1914224169
VAR_GL_9005	1914224170
VAR_GL_9006	1914224171
VAR_GL_9007	1914224172
VAR_GL_9008	1914224173
VAR_GL_9009	1914224174
VAR_GL_9010	1914224175
VAR_GL_9011	1914224176
VAR_GL_9012	1914224177
VAR_GL_9013	1914224178
VAR_GL_9014	1914224179
VAR_GL_9015	1914224180
VAR_GL_9016	1914224181
VAR_GL_9017	1914224182
VAR_GL_9018	1914224183
VAR_GL_9019	1914224184
VAR_GL_9020	1914224185
VAR_GL_9021	1914224186
VAR_GL_9022	1914224187
VAR_GL_9023	1914224188
VAR_GL_9024	1914224189
VAR_GL_9025	1914224190
VAR_GL_9026	1914224191
VAR_GL_9027	1914224192
VAR_GL_9028	1914224193
VAR_GL_9029	1914224194
VAR_GL_9030	1914224195
VAR_GL_9031	1914224196
VAR_GL_9032	1914224197
VAR_GL_9033	1914224198
VAR_GL_9034	1914224199
VAR_GL_9035	1914224200
VAR_GL_9036	1914224201
VAR_GL_9037	1914224202
VAR_GL_9038	1914224203
VAR_GL_9039	1914224204
VAR_GL_9040	1914224205
VAR_GL_9041	1914224206
VAR_GL_9042	1914224207
VAR_GL_9043	1914224208
VAR_GL_9044	1914224209
VAR_GL_9045	1914224210
VAR_GL_9046	1914224211
VAR_GL_9047	1914224212
VAR_GL_9048	1914224213
VAR_GL_9049	1914224214
VAR_GL_9050	1914224215
VAR_GL_9051	1914224216
VAR_GL_9052	1914224217
VAR_GL_9053	1914224218
VAR_GL_9054	1914224219
VAR_GL_9055	1914224220
VAR_GL_9056	1914224221
VAR_GL_9057	1914224222
VAR_GL_9058	1914224223
VAR_GL_9059	1914224224
VAR_GL_9060	1914224225
VAR_GL_9061	1914224226
VAR_GL_9062	1914224227
VAR_GL_9063	1914224228
VAR_GL_9064	1914224229
VAR_GL_9065	1914224230
VAR_GL_9066	1914224231
VAR_GL_9067	1914224232
VAR_GL_9068	1914224233
VAR_GL_9069	1914224234
VAR_GL_9070	1914224235
VAR_GL_9071	1914224236
VAR_GL_9072	1914224237
VAR_GL_9073	1914224238
VAR_GL_9074	1914224239
VAR_GL_9075	1914224240
VAR_GL_9076	1914224241
VAR_GL_9077	1914224242
VAR_GL_9078	1914224243
VAR_GL_9079	1914224244
VAR_GL_9080	1914224245
VAR_GL_9081	1914224246
VAR_GL_9082	1914224247
VAR_GL_9083	1914224248
VAR_GL_9084	1914224249
VAR_GL_9085	1914224250
VAR_GL_9086	1914224251
VAR_GL_9087	1914224252
VAR_GL_9088	1914224253
VAR_GL_9089	1914224254
VAR_GL_9090	1914224255
VAR_GL_9091	1914224256
VAR_GL_9092	1914224257
VAR_GL_9093	1914224258
VAR_GL_9094	1914224259
VAR_GL_9095	1914224260
VAR_GL_9096	1914224261
VAR_GL_9097	1914224262
VAR_GL_9098	1914224263
VAR_GL_9099	1914224264
VAR_GL_9100	1914224265
VAR_GL_9101	1914224266
VAR_GL_9102	1914224267
VAR_GL_9103	1914224268
VAR_GL_9104	1914224269
VAR_GL_9105	1914224270
VAR_GL_9106	1914224271
VAR_GL_9107	1914224272
VAR_GL_9108	1914224273
VAR_GL_9109	1914224274
VAR_GL_9110	1914224275
VAR_GL_9111	1914224276
VAR_GL_9112	1914224277
VAR_GL_9113	1914224278
VAR_GL_9114	1914224279
VAR_GL_9115	1914224280
VAR_GL_9116	1914224281
VAR_GL_9117	1914224282
VAR_GL_9118	1914224283
VAR_GL_9119	1914224284
VAR_GL_9120	1914224285
VAR_GL_9121	1914224286
VAR_GL_9122	1914224287
VAR_GL_9123	1914224288
VAR_GL_9124	1914224289
VAR_GL_9125	1914224290
VAR_GL_9126	1914224291
VAR_GL_9127	1914224292
VAR_GL_9128	1914224293
VAR_GL_9129	1914224294
VAR_GL_9130	1914224295
VAR_GL_9131	1914224296
VAR_GL_9132	1914224297
VAR_GL_9133	1914224298
VAR_GL_9134	1914224299
VAR_GL_9135	1914224300
VAR_GL_9136	1914224301
VAR_GL_9137	1914224302
VAR_GL_9138	1914224303
VAR_GL_9139	1914224304
VAR_GL_9140	1914224305
VAR_GL_9141	1914224306
VAR_GL_9142	1914224307
VAR_GL_9143	1914224308
VAR_GL_9144	1914224309
VAR_GL_9145	1914224310
VAR_GL_9146	1914224311
VAR_GL_9147	1914224312
VAR_GL_9148	1914224313
VAR_GL_9149	1914224314
VAR_GL_9150	1914224315
VAR_GL_9151	1914224316
VAR_GL_9152	1914224317
VAR_GL_9153	1914224318
VAR_GL_9154	1914224319
VAR_GL_9155	1914224320
VAR_GL_9156	1914224321
VAR_GL_9157	1914224322
VAR_GL_9158	1914224323
VAR_GL_9159	1914224324
VAR_GL_9160	1914224325
VAR_GL_9161	1914224326
VAR_GL_9162	1914224327
VAR_GL_9163	1914224328
VAR_GL_9164	1914224329
VAR_GL_9165	1914224330
VAR_GL_9166	1914224331
VAR_GL_9167	1914224332
VAR_GL_9168	1914224333
VAR_GL_9169	1914224334
VAR_GL_9170	1914224335
VAR_GL_9171	1914224336
VAR_GL_9172	1914224337
VAR_GL_9173	1914224338
VAR_GL_9174	1914224339
VAR_GL_9175	1914224340
VAR_GL_9176	1914224341
VAR_GL_9177	1914224342
VAR_GL_9178	1914224343
VAR_GL_9179	1914224344
VAR_GL_9180	1914224345
VAR_GL_9181	1914224346
VAR_GL_9182	1914224347
VAR_GL_9183	1914224348
VAR_GL_9184	1914224349
VAR_GL_9185	1914224350
VAR_GL_9186	1914224351
VAR_GL_9187	1914224352
VAR_GL_9188	1914224353
VAR_GL_9189	1914224354
VAR_GL_9190	1914224355
VAR_GL_9191	1914224356
VAR_GL_9192	1914224357
VAR_GL_9193	1914224358
VAR_GL_9194	1914224359
VAR_GL_9195	1914224360
VAR_GL_9196	1914224361
VAR_GL_9197	1914224362
VAR_GL_9198	1914224363
VAR_GL_9199	1914224364
VAR_GL_9200	1914224365
VAR_GL_9201	1914224366
VAR_GL_9202	1914224367
VAR_GL_9203	1914224368
VAR_GL_9204	1914224369
VAR_GL_9205	1914224370
VAR_GL_9206	1914224371
VAR_GL_9207	1914224372
VAR_GL_9208	1914224373
VAR_GL_9209	1914224374
VAR_GL_9210	1914224375
VAR_GL_9211	1914224376
VAR_GL_9212	1914224377
VAR_GL_9213	1914224378
VAR_GL_9214	1914224379
VAR_GL_9215	1914224380
VAR_GL_9216	1914224381
VAR_GL_9217	1914224382
VAR_GL_9218	1914224383
VAR_GL_9219	1914224384
VAR_GL_9220	1914224385
VAR_GL_9221	1914224386
VAR_GL_9222	1914224387
VAR_GL_9223	1914224388
VAR_GL_9224	1914224389
VAR_GL_9225	1914224390
VAR_GL_9226	1914224391
VAR_GL_9227	1914224392
VAR_GL_9228	1914224393
VAR_GL_9229	1914224394
VAR_GL_9230	1914224395
VAR_GL_9231	1914224396
VAR_GL_9232	1914224397
VAR_GL_9233	1914224398
VAR_GL_9234	1914224399
VAR_GL_9235	1914224400
VAR_GL_9236	1914224401
VAR_GL_9237	1914224402
VAR_GL_9238	1914224403
VAR_GL_9239	1914224404
VAR_GL_9240	1914224405
VAR_GL_9241	1914224406
VAR_GL_9242	1914224407
VAR_GL_9243	1914224408
VAR_GL_9244	1914224409
VAR_GL_9245	1914224410
VAR_GL_9246	1914224411
VAR_GL_9247	1914224412
VAR_GL_9248	1914224413
VAR_GL_9249	1914224414
VAR_GL_9250	1914224415
VAR_GL_9251	1914224416
VAR_GL_9252	1914224417
VAR_GL_9253	1914224418
VAR_GL_9254	1914224419
VAR_GL_9255	1914224420
VAR_GL_9256	1914224421
VAR_GL_9257	1914224422
VAR_GL_9258	1914224423
VAR_GL_9259	1914224424
VAR_GL_9260	1914224425
VAR_GL_9261	1914224426
VAR_GL_9262	1914224427
VAR_GL_9263	1914224428
VAR_GL_9264	1914224429
VAR_GL_9265	1914224430
VAR_GL_9266	1914224431
VAR_GL_9267	1914224432
VAR_GL_9268	1914224433
VAR_GL_9269	1914224434
VAR_GL_9270	1914224435
VAR_GL_9271	1914224436
VAR_GL_9272	1914224437
VAR_GL_9273	1914224438
VAR_GL_9274	1914224439
VAR_GL_9275	1914224440
VAR_GL_9276	1914224441
VAR_GL_9277	1914224442
VAR_GL_9278	1914224443
VAR_GL_9279	1914224444
VAR_GL_9280	1914224445
VAR_GL_9281	1914224446
VAR_GL_9282	1914224447
VAR_GL_9283	1914224448
VAR_GL_9284	1914224449
VAR_GL_9285	1914224450
VAR_GL_9286	1914224451
VAR_GL_9287	1914224452
VAR_GL_9288	1914224453
VAR_GL_9289	1914224454
VAR_GL_9290	1914224455
VAR_GL_9291	1914224456
VAR_GL_9292	1914224457
VAR_GL_9293	1914224458
VAR_GL_9294	1914224459
VAR_GL_9295	1914224460
VAR_GL_9296	1914224461
VAR_GL_9297	1914224462
VAR_GL_9298	1914224463
VAR_GL_9299	1914224464
VAR_GL_9300	1914224465
VAR_GL_9301	1914224466
VAR_GL_9302	1914224467
VAR_GL_9303	1914224468
VAR_GL_9304	1914224469
VAR_GL_9305	1914224470
VAR_GL_9306	1914224471
VAR_GL_9307	1914224472
VAR_GL_9308	1914224473
VAR_GL_9309	1914224474
VAR_GL_9310	1914224475
VAR_GL_9311	1914224476
VAR_GL_9312	1914224477
VAR_GL_9313	1914224478
VAR_GL_9314	1914224479
VAR_GL_9315	1914224480
VAR_GL_9316	1914224481
VAR_GL_9317	1914224482
VAR_GL_9318	1914224483
VAR_GL_9319	1914224484
VAR_GL_9320	1914224485
VAR_GL_9321	1914224486
VAR_GL_9322	1914224487
VAR_GL_9323	1914224488
VAR_GL_9324	1914224489
VAR_GL_9325	1914224490
VAR_GL_9326	1914224491
VAR_GL_9327	1914224492
VAR_GL_9328	1914224493
VAR_GL_9329	1914224494
VAR_GL_9330	1914224495
VAR_GL_9331	1914224496
VAR_GL_9332	1914224497
VAR_GL_9333	1914224498
VAR_GL_9334	1914224499
VAR_GL_9335	1914224500
VAR_GL_9336	1914224501
VAR_GL_9337	1914224502
VAR_GL_9338	1914224503
VAR_GL_9339	1914224504
VAR_GL_9340	1914224505
VAR_GL_9341	1914224506
VAR_GL_9342	1914224507
VAR_GL_9343	1914224508
VAR_GL_9344	1914224509
VAR_GL_9345	1914224510
VAR_GL_9346	1914224511
VAR_GL_9347	1914224512
VAR_GL_9348	1914224513
VAR_GL_9349	1914224514
VAR_GL_9350	1914224515
VAR_GL_9351	1914224516
VAR_GL_9352	1914224517
VAR_GL_9353	1914224518
VAR_GL_9354	1914224519
VAR_GL_9355	1914224520
VAR_GL_9356	1914224521
VAR_GL_9357	1914224522
VAR_GL_9358	1914224523
VAR_GL_9359	1914224524
VAR_GL_9360	1914224525
VAR_GL_9361	1914224526
VAR_GL_9362	1914224527
VAR_GL_9363	1914224528
VAR_GL_9364	1914224529
VAR_GL_9365	1914224530
VAR_GL_9366	1914224531
VAR_GL_9367	1914224532
VAR_GL_9368	1914224533
VAR_GL_9369	1914224534
VAR_GL_9370	1914224535
VAR_GL_9371	1914224536
VAR_GL_9372	1914224537
VAR_GL_9373	1914224538
VAR_GL_9374	1914224539
VAR_GL_9375	1914224540
VAR_GL_9376	1914224541
VAR_GL_9377	1914224542
VAR_GL_9378	1914224543
VAR_GL_9379	1914224544
VAR_GL_9380	1914224545
VAR_GL_9381	1914224546
VAR_GL_9382	1914224547
VAR_GL_9383	1914224548
VAR_GL_9384	1914224549
VAR_GL_9385	1914224550
VAR_GL_9386	1914224551
VAR_GL_9387	1914224552
VAR_GL_9388	1914224553
VAR_GL_9389	1914224554
VAR_GL_9390	1914224555
VAR_GL_9391	1914224556
VAR_GL_9392	1914224557
VAR_GL_9393	1914224558
VAR_GL_9394	1914224559
VAR_GL_9395	1914224560
VAR_GL_9396	1914224561
VAR_GL_9397	1914224562
VAR_GL_9398	1914224563
VAR_GL_9399	1914224564
VAR_GL_9400	1914224565
VAR_GL_9401	1914224566
VAR_GL_9402	1914224567
VAR_GL_9403	1914224568
VAR_GL_9404	1914224569
VAR_GL_9405	1914224570
VAR_GL_9406	1914224571
VAR_GL_9407	1914224572
VAR_GL_9408	1914224573
VAR_GL_9409	1914224574
VAR_GL_9410	1914224575
VAR_GL_9411	1914224576
VAR_GL_9412	1914224577
VAR_GL_9413	1914224578
VAR_GL_9414	1914224579
VAR_GL_9415	1914224580
VAR_GL_9416	1914224581
VAR_GL_9417	1914224582
VAR_GL_9418	1914224583
VAR_GL_9419	1914224584
VAR_GL_9420	1914224585
VAR_GL_9421	1914224586
VAR_GL_9422	1914224587
VAR_GL_9423	1914224588
VAR_GL_9424	1914224589
VAR_GL_9425	1914224590
VAR_GL_9426	1914224591
VAR_GL_9427	1914224592
VAR_GL_9428	1914224593
VAR_GL_9429	1914224594
VAR_GL_9430	1914224595
VAR_GL_9431	1914224596
VAR_GL_9432	1914224597
VAR_GL_9433	1914224598
VAR_GL_9434	1914224599
VAR_GL_9435	1914224600
VAR_GL_9436	1914224601
VAR_GL_9437	1914224602
VAR_GL_9438	1914224603
VAR_GL_9439	1914224604
VAR_GL_9440	1914224605
VAR_GL_9441	1914224606
VAR_GL_9442	1914224607
VAR_GL_9443	1914224608
VAR_GL_9444	1914224609
VAR_GL_9445	1914224610
VAR_GL_9446	1914224611
VAR_GL_9447	1914224612
VAR_GL_9448	1914224613
VAR_GL_9449	1914224614
VAR_GL_9450	1914224615
VAR_GL_9451	1914224616
VAR_GL_9452	1914224617
VAR_GL_9453	1914224618
VAR_GL_9454	1914224619
VAR_GL_9455	1914224620
VAR_GL_9456	1914224621
VAR_GL_9457	1914224622
VAR_GL_9458	1914224623
VAR_GL_9459	1914224624
VAR_GL_9460	1914224625
VAR_GL_9461	1914224626
VAR_GL_9462	1914224627
VAR_GL_9463	1914224628
VAR_GL_9464	1914224629
VAR_GL_9465	1914224630
VAR_GL_9466	1914224631
VAR_GL_9467	1914224632
VAR_GL_9468	1914224633
VAR_GL_9469	1914224634
VAR_GL_9470	1914224635
VAR_GL_9471	1914224636
VAR_GL_9472	1914224637
VAR_GL_9473	1914224638
VAR_GL_9474	1914224639
VAR_GL_9475	1914224640
VAR_GL_9476	1914224641
VAR_GL_9477	1914224642
VAR_GL_9478	1914224643
VAR_GL_9479	1914224644
VAR_GL_9480	1914224645
VAR_GL_9481	1914224646
VAR_GL_9482	1914224647
VAR_GL_9483	1914224648
VAR_GL_9484	1914224649
VAR_GL_9485	1914224650
VAR_GL_9486	1914224651
VAR_GL_9487	1914224652
VAR_GL_9488	1914224653
VAR_GL_9489	1914224654
VAR_GL_9490	1914224655
VAR_GL_9491	1914224656
VAR_GL_9492	1914224657
VAR_GL_9493	1914224658
VAR_GL_9494	1914224659
VAR_GL_9495	1914224660
VAR_GL_9496	1914224661
VAR_GL_9497	1914224662
VAR_GL_9498	1914224663
VAR_GL_9499	1914224664
VAR_GL_9500	1914224665
VAR_GL_9501	1914224666
VAR_GL_9502	1914224667
VAR_GL_9503	1914224668
VAR_GL_9504	1914224669
VAR_GL_9505	1914224670
VAR_GL_9506	1914224671
VAR_GL_9507	1914224672
VAR_GL_9508	1914224673
VAR_GL_9509	1914224674
VAR_GL_9510	1914224675
VAR_GL_9511	1914224676
VAR_GL_9512	1914224677
VAR_GL_9513	1914224678
VAR_GL_9514	1914224679
VAR_GL_9515	1914224680
VAR_GL_9516	1914224681
VAR_GL_9517	1914224682
VAR_GL_9518	1914224683
VAR_GL_9519	1914224684
VAR_GL_9520	1914224685
VAR_GL_9521	1914224686
VAR_GL_9522	1914224687
VAR_GL_9523	1914224688
VAR_GL_9524	1914224689
VAR_GL_9525	1914224690
VAR_GL_9526	1914224691
VAR_GL_9527	1914224692
VAR_GL_9528	1914224693
VAR_GL_9529	1914224694
VAR_GL_9530	1914224695
VAR_GL_9531	1914224696
VAR_GL_9532	1914224697
VAR_GL_9533	1914224698
VAR_GL_9534	1914224699
VAR_GL_9535	1914224700
VAR_GL_9536	1914224701
VAR_GL_9537	1914224702
VAR_GL_9538	1914224703
VAR_GL_9539	1914224704
VAR_GL_9540	1914224705
VAR_GL_9541	1914224706
VAR_GL_9542	1914224707
VAR_GL_9543	1914224708
VAR_GL_9544	1914224709
VAR_GL_9545	1914224710
VAR_GL_9546	1914224711
VAR_GL_9547	1914224712
VAR_GL_9548	1914224713
VAR_GL_9549	1914224714
VAR_GL_9550	1914224715
VAR_GL_9551	1914224716
VAR_GL_9552	1914224717
VAR_GL_9553	1914224718
VAR_GL_9554	1914224719
VAR_GL_9555	1914224720
VAR_GL_9556	1914224721
VAR_GL_9557	1914224722
VAR_GL_9558	1914224723
VAR_GL_9559	1914224724
VAR_GL_9560	1914224725
VAR_GL_9561	1914224726
VAR_GL_9562	1914224727
VAR_GL_9563	1914224728
VAR_GL_9564	1914224729
VAR_GL_9565	1914224730
VAR_GL_9566	1914224731
VAR_GL_9567	1914224732
VAR_GL_9568	1914224733
VAR_GL_9569	1914224734
VAR_GL_9570	1914224735
VAR_GL_9571	1914224736
VAR_GL_9572	1914224737
VAR_GL_9573	1914224738
VAR_GL_9574	1914224739
VAR_GL_9575	1914224740
VAR_GL_9576	1914224741
VAR_GL_9577	1914224742
VAR_GL_9578	1914224743
VAR_GL_9579	1914224744
VAR_GL_9580	1914224745
VAR_GL_9581	1914224746
VAR_GL_9582	1914224747
VAR_GL_9583	1914224748
VAR_GL_9584	1914224749
VAR_GL_9585	1914224750
VAR_GL_9586	1914224751
VAR_GL_9587	1914224752
VAR_GL_9588	1914224753
VAR_GL_9589	1914224754
VAR_GL_9590	1914224755
VAR_GL_9591	1914224756
VAR_GL_9592	1914224757
VAR_GL_9593	1914224758
VAR_GL_9594	1914224759
VAR_GL_9595	1914224760
VAR_GL_9596	1914224761
VAR_GL_9597	1914224762
VAR_GL_9598	1914224763
VAR_GL_9599	1914224764
VAR_GL_9600	1914224765
VAR_GL_9601	1914224766
VAR_GL_9602	1914224767
VAR_GL_9603	1914224768
VAR_GL_9604	1914224769
VAR_GL_9605	1914224770
VAR_GL_9606	1914224771
VAR_GL_9607	1914224772
VAR_GL_9608	1914224773
VAR_GL_9609	1914224774
VAR_GL_9610	1914224775
VAR_GL_9611	1914224776
VAR_GL_9612	1914224777
VAR_GL_9613	1914224778
VAR_GL_9614	1914224779
VAR_GL_9615	1914224780
VAR_GL_9616	1914224781
VAR_GL_9617	1914224782
VAR_GL_9618	1914224783
VAR_GL_9619	1914224784
VAR_GL_9620	1914224785
VAR_GL_9621	1914224786
VAR_GL_9622	1914224787
VAR_GL_9623	1914224788
VAR_GL_9624	1914224789
VAR_GL_9625	1914224790
VAR_GL_9626	1914224791
VAR_GL_9627	1914224792
VAR_GL_9628	1914224793
VAR_GL_9629	1914224794
VAR_GL_9630	1914224795
VAR_GL_9631	1914224796
VAR_GL_9632	1914224797
VAR_GL_9633	1914224798
VAR_GL_9634	1914224799
VAR_GL_9635	1914224800
VAR_GL_9636	1914224801
VAR_GL_9637	1914224802
VAR_GL_9638	1914224803
VAR_GL_9639	1914224804
VAR_GL_9640	1914224805
VAR_GL_9641	1914224806
VAR_GL_9642	1914224807
VAR_GL_9643	1914224808
VAR_GL_9644	1914224809
VAR_GL_9645	1914224810
VAR_GL_9646	1914224811
VAR_GL_9647	1914224812
VAR_GL_9648	1914224813
VAR_GL_9649	1914224814
VAR_GL_9650	1914224815
VAR_GL_9651	1914224816
VAR_GL_9652	1914224817
VAR_GL_9653	1914224818
VAR_GL_9654	1914224819
VAR_GL_9655	1914224820
VAR_GL_9656	1914224821
VAR_GL_9657	1914224822
VAR_GL_9658	1914224823
VAR_GL_9659	1914224824
VAR_GL_9660	1914224825
VAR_GL_9661	1914224826
VAR_GL_9662	1914224827
VAR_GL_9663	1914224828
VAR_GL_9664	1914224829
VAR_GL_9665	1914224830
VAR_GL_9666	1914224831
VAR_GL_9667	1914224832
VAR_GL_9668	1914224833
VAR_GL_9669	1914224834
VAR_GL_9670	1914224835
VAR_GL_9671	1914224836
VAR_GL_9672	1914224837
VAR_GL_9673	1914224838
VAR_GL_9674	1914224839
VAR_GL_9675	1914224840
VAR_GL_9676	1914224841
VAR_GL_9677	1914224842
VAR_GL_9678	1914224843
VAR_GL_9679	1914224844
VAR_GL_9680	1914224845
VAR_GL_9681	1914224846
VAR_GL_9682	1914224847
VAR_GL_9683	1914224848
VAR_GL_9684	1914224849
VAR_GL_9685	1914224850
VAR_GL_9686	1914224851
VAR_GL_9687	1914224852
VAR_GL_9688	1914224853
VAR_GL_9689	1914224854
VAR_GL_9690	1914224855
VAR_GL_9691	1914224856
VAR_GL_9692	1914224857
VAR_GL_9693	1914224858
VAR_GL_9694	1914224859
VAR_GL_9695	1914224860
VAR_GL_9696	1914224861
VAR_GL_9697	1914224862
VAR_GL_9698	1914224863
VAR_GL_9699	1914224864
VAR_GL_9700	1914224865
VAR_GL_9701	1914224866
VAR_GL_9702	1914224867
VAR_GL_9703	1914224868
VAR_GL_9704	1914224869
VAR_GL_9705	1914224870
VAR_GL_9706	1914224871
VAR_GL_9707	1914224872
VAR_GL_9708	1914224873
VAR_GL_9709	1914224874
VAR_GL_9710	1914224875
VAR_GL_9711	1914224876
VAR_GL_9712	1914224877
VAR_GL_9713	1914224878
VAR_GL_9714	1914224879
VAR_GL_9715	1914224880
VAR_GL_9716	1914224881
VAR_GL_9717	1914224882
VAR_GL_9718	1914224883
VAR_GL_9719	1914224884
VAR_GL_9720	1914224885
VAR_GL_9721	1914224886
VAR_GL_9722	1914224887
VAR_GL_9723	1914224888
VAR_GL_9724	1914224889
VAR_GL_9725	1914224890
VAR_GL_9726	1914224891
VAR_GL_9727	1914224892
VAR_GL_9728	1914224893
VAR_GL_9729	1914224894
VAR_GL_9730	1914224895
VAR_GL_9731	1914224896
VAR_GL_9732	1914224897
VAR_GL_9733	1914224898
VAR_GL_9734	1914224899
VAR_GL_9735	1914224900
VAR_GL_9736	1914224901
VAR_GL_9737	1914224902
VAR_GL_9738	1914224903
VAR_GL_9739	1914224904
VAR_GL_9740	1914224905
VAR_GL_9741	1914224906
VAR_GL_9742	1914224907
VAR_GL_9743	1914224908
VAR_GL_9744	1914224909
VAR_GL_9745	1914224910
VAR_GL_9746	1914224911
VAR_GL_9747	1914224912
VAR_GL_9748	1914224913
VAR_GL_9749	1914224914
VAR_GL_9750	1914224915
VAR_GL_9751	1914224916
VAR_GL_9752	1914224917
VAR_GL_9753	1914224918
VAR_GL_9754	1914224919
VAR_GL_9755	1914224920
VAR_GL_9756	1914224921
VAR_GL_9757	1914224922
VAR_GL_9758	1914224923
VAR_GL_9759	1914224924
VAR_GL_9760	1914224925
VAR_GL_9761	1914224926
VAR_GL_9762	1914224927
VAR_GL_9763	1914224928
VAR_GL_9764	1914224929
VAR_GL_9765	1914224930
VAR_GL_9766	1914224931
VAR_GL_9767	1914224932
VAR_GL_9768	1914224933
VAR_GL_9769	1914224934
VAR_GL_9770	1914224935
VAR_GL_9771	1914224936
VAR_GL_9772	1914224937
VAR_GL_9773	1914224938
VAR_GL_9774	1914224939
VAR_GL_9775	1914224940
VAR_GL_9776	1914224941
VAR_GL_9777	1914224942
VAR_GL_9778	1914224943
VAR_GL_9779	1914224944
VAR_GL_9780	1914224945
VAR_GL_9781	1914224946
VAR_GL_9782	1914224947
VAR_GL_9783	1914224948
VAR_GL_9784	1914224949
VAR_GL_9785	1914224950
VAR_GL_9786	1914224951
VAR_GL_9787	1914224952
VAR_GL_9788	1914224953
VAR_GL_9789	1914224954
VAR_GL_9790	1914224955
VAR_GL_9791	1914224956
VAR_GL_9792	1914224957
VAR_GL_9793	1914224958
VAR_GL_9794	1914224959
VAR_GL_9795	1914224960
VAR_GL_9796	1914224961
VAR_GL_9797	1914224962
VAR_GL_9798	1914224963
VAR_GL_9799	1914224964
VAR_GL_9800	1914224965
VAR_GL_9801	1914224966
VAR_GL_9802	1914224967
VAR_GL_9803	1914224968
VAR_GL_9804	1914224969
VAR_GL_9805	1914224970
VAR_GL_9806	1914224971
VAR_GL_9807	1914224972
VAR_GL_9808	1914224973
VAR_GL_9809	1914224974
VAR_GL_9810	1914224975
VAR_GL_9811	1914224976
VAR_GL_9812	1914224977
VAR_GL_9813	1914224978
VAR_GL_9814	1914224979
VAR_GL_9815	1914224980
VAR_GL_9816	1914224981
VAR_GL_9817	1914224982
VAR_GL_9818	1914224983
VAR_GL_9819	1914224984
VAR_GL_9820	1914224985
VAR_GL_9821	1914224986
VAR_GL_9822	1914224987
VAR_GL_9823	1914224988
VAR_GL_9824	1914224989
VAR_GL_9825	1914224990
VAR_GL_9826	1914224991
VAR_GL_9827	1914224992
VAR_GL_9828	1914224993
VAR_GL_9829	1914224994
VAR_GL_9830	1914224995
VAR_GL_9831	1914224996
VAR_GL_9832	1914224997
VAR_GL_9833	1914224998
VAR_GL_9834	1914224999
VAR_GL_9835	1914225000
VAR_GL_9836	1914225001
VAR_GL_9837	1914225002
VAR_GL_9838	1914225003
VAR_GL_9839	1914225004
VAR_GL_9840	1914225005
VAR_GL_9841	1914225006
VAR_GL_9842	1914225007
VAR_GL_9843	1914225008
VAR_GL_9844	1914225009
VAR_GL_9845	1914225010
VAR_GL_9846	1914225011
VAR_GL_9847	1914225012
VAR_GL_9848	1914225013
VAR_GL_9849	1914225014
VAR_GL_9850	1914225015
VAR_GL_9851	1914225016
VAR_GL_9852	1914225017
VAR_GL_9853	1914225018
VAR_GL_9854	1914225019
VAR_GL_9855	1914225020
VAR_GL_9856	1914225021
VAR_GL_9857	1914225022
VAR_GL_9858	1914225023
VAR_GL_9859	1914225024
VAR_GL_9860	1914225025
VAR_GL_9861	1914225026
VAR_GL_9862	1914225027
VAR_GL_9863	1914225028
VAR_GL_9864	1914225029
VAR_GL_9865	1914225030
VAR_GL_9866	1914225031
VAR_GL_9867	1914225032
VAR_GL_9868	1914225033
VAR_GL_9869	1914225034
VAR_GL_9870	1914225035
VAR_GL_9871	1914225036
VAR_GL_9872	1914225037
VAR_GL_9873	1914225038
VAR_GL_9874	1914225039
VAR_GL_9875	1914225040
VAR_GL_9876	1914225041
VAR_GL_9877	1914225042
VAR_GL_9878	1914225043
VAR_GL_9879	1914225044
VAR_GL_9880	1914225045
VAR_GL_9881	1914225046
VAR_GL_9882	1914225047
VAR_GL_9883	1914225048
VAR_GL_9884	1914225049
VAR_GL_9885	1914225050
VAR_GL_9886	1914225051
VAR_GL_9887	1914225052
VAR_GL_9888	1914225053
VAR_GL_9889	1914225054
VAR_GL_9890	1914225055
VAR_GL_9891	1914225056
VAR_GL_9892	1914225057
VAR_GL_9893	1914225058
VAR_GL_9894	1914225059
VAR_GL_9895	1914225060
VAR_GL_9896	1914225061
VAR_GL_9897	1914225062
VAR_GL_9898	1914225063
VAR_GL_9899	1914225064
VAR_GL_9900	1914225065
VAR_GL_9901	1914225066
VAR_GL_9902	1914225067
VAR_GL_9903	1914225068
VAR_GL_9904	1914225069
VAR_GL_9905	1914225070
VAR_GL_9906	1914225071
VAR_GL_9907	1914225072
VAR_GL_9908	1914225073
VAR_GL_9909	1914225074
VAR_GL_9910	1914225075
VAR_GL_9911	1914225076
VAR_GL_9912	1914225077
VAR_GL_9913	1914225078
VAR_GL_9914	1914225079
VAR_GL_9915	1914225080
VAR_GL_9916	1914225081
VAR_GL_9917	1914225082
VAR_GL_9918	1914225083
VAR_GL_9919	1914225084
VAR_GL_9920	1914225085
VAR_GL_9921	1914225086
VAR_GL_9922	1914225087
VAR_GL_9923	1914225088
VAR_GL_9924	1914225089
VAR_GL_9925	1914225090
VAR_GL_9926	1914225091
VAR_GL_9927	1914225092
VAR_GL_9928	1914225093
VAR_GL_9929	1914225094
VAR_GL_9930	1914225095
VAR_GL_9931	1914225096
VAR_GL_9932	1914225097
VAR_GL_9933	1914225098
VAR_GL_9934	1914225099
VAR_GL_9935	1914225100
VAR_GL_9936	1914225101
VAR_GL_9937	1914225102
VAR_GL_9938	1914225103
VAR_GL_9939	1914225104
VAR_GL_9940	1914225105
VAR_GL_9941	1914225106
VAR_GL_9942	1914225107
VAR_GL_9943	1914225108
VAR_GL_9944	1914225109
VAR_GL_9945	1914225110
VAR_GL_9946	1914225111
VAR_GL_9947	1914225112
VAR_GL_9948	1914225113
VAR_GL_9949	1914225114
VAR_GL_9950	1914225115
VAR_GL_9951	1914225116
VAR_GL_9952	1914225117
VAR_GL_9953	1914225118
VAR_GL_9954	1914225119
VAR_GL_9955	1914225120
VAR_GL_9956	1914225121
VAR_GL_9957	1914225122
VAR_GL_9958	1914225123
VAR_GL_9959	1914225124
VAR_GL_9960	1914225125
VAR_GL_9961	1914225126
VAR_GL_9962	1914225127
VAR_GL_9963	1914225128
VAR_GL_9964	1914225129
VAR_GL_9965	1914225130
VAR_GL_9966	1914225131
VAR_GL_9967	1914225132
VAR_GL_9968	1914225133
VAR_GL_9969	1914225134
VAR_GL_9970	1914225135
VAR_GL_9971	1914225136
VAR_GL_9972	1914225137
VAR_GL_9973	1914225138
VAR_GL_9974	1914225139
VAR_GL_9975	1914225140
VAR_GL_9976	1914225141
VAR_GL_9977	1914225142
VAR_GL_9978	1914225143
VAR_GL_9979	1914225144
VAR_GL_9980	1914225145
VAR_GL_9981	1914225146
VAR_GL_9982	1914225147
VAR_GL_9983	1914225148
VAR_GL_9984	1914225149
VAR_GL_9985	1914225150
VAR_GL_9986	1914225151
VAR_GL_9987	1914225152
VAR_GL_9988	1914225153
VAR_GL_9989	1914225154
VAR_GL_9990	1914225155
VAR_GL_9991	1914225156
VAR_GL_9992	1914225157
VAR_GL_9993	1914225158
VAR_GL_9994	1914225159
VAR_GL_9995	1914225160
VAR_GL_9996	1914225161
VAR_GL_9997	1914225162
VAR_GL_9998	1914225163
VAR_GL_9999	1914225164
VAR_GL_10000	1914225165
VAR_GL_10001	1914225166
VAR_GL_10002	1914225167
VAR_GL_10003	1914225168
VAR_GL_10004	1914225169
VAR_GL_10005	1914225170
VAR_GL_10006	1914225171
VAR_GL_10007	1914225172
VAR_GL_10008	1914225173
VAR_GL_10009	1914225174
VAR_GL_10010	1914225175
VAR_GL_10011	1914225176
VAR_GL_10012	1914225177
VAR_GL_10013	1914225178
VAR_GL_10014	1914225179
VAR_GL_10015	1914225180
VAR_GL_10016	1914225181
VAR_GL_10017	1914225182
VAR_GL_10018	1914225183
VAR_GL_10019	1914225184
VAR_GL_10020	1914225185
VAR_GL_10021	1914225186
VAR_GL_10022	1914225187
VAR_GL_10023	1914225188
VAR_GL_10024	1914225189
VAR_GL_10025	1914225190
VAR_GL_10026	1914225191
VAR_GL_10027	1914225192
VAR_GL_10028	1914225193
VAR_GL_10029	1914225194
VAR_GL_10030	1914225195
VAR_GL_10031	1914225196
VAR_GL_10032	1914225197
VAR_GL_10033	1914225198
VAR_GL_10034	1914225199
VAR_GL_10035	1914225200
VAR_GL_10036	1914225201
VAR_GL_10037	1914225202
VAR_GL_10038	1914225203
VAR_GL_10039	1914225204
VAR_GL_10040	1914225205
VAR_GL_10041	1914225206
VAR_GL_10042	1914225207
VAR_GL_10043	1914225208
VAR_GL_10044	1914225209
VAR_GL_10045	1914225210
VAR_GL_10046	1914225211
VAR_GL_10047	1914225212
VAR_GL_10048	1914225213
VAR_GL_10049	1914225214
VAR_GL_10050	1914225215
VAR_GL_10051	1914225216
VAR_GL_10052	1914225217
VAR_GL_10053	1914225218
VAR_GL_10054	1914225219
VAR_GL_10055	1914225220
VAR_GL_10056	1914225221
VAR_GL_10057	1914225222
VAR_GL_10058	1914225223
VAR_GL_10059	1914225224
VAR_GL_10060	1914225225
VAR_GL_10061	1914225226
VAR_GL_10062	1914225227
VAR_GL_10063	1914225228
VAR_GL_10064	1914225229
VAR_GL_10065	1914225230
VAR_GL_10066	1914225231
VAR_GL_10067	1914225232
VAR_GL_10068	1914225233
VAR_GL_10069	1914225234
VAR_GL_10070	1914225235
VAR_GL_10071	1914225236
VAR_GL_10072	1914225237
VAR_GL_10073	1914225238
VAR_GL_10074	1914225239
VAR_GL_10075	1914225240
VAR_GL_10076	1914225241
VAR_GL_10077	1914225242
VAR_GL_10078	1914225243
VAR_GL_10079	1914225244
VAR_GL_10080	1914225245
VAR_GL_10081	1914225246
VAR_GL_10082	1914225247
VAR_GL_10083	1914225248
VAR_GL_10084	1914225249
VAR_GL_10085	1914225250
VAR_GL_10086	1914225251
VAR_GL_10087	1914225252
VAR_GL_10088	1914225253
VAR_GL_10089	1914225254
VAR_GL_10090	1914225255
VAR_GL_10091	1914225256
VAR_GL_10092	1914225257
VAR_GL_10093	1914225258
VAR_GL_10094	1914225259
VAR_GL_10095	1914225260
VAR_GL_10096	1914225261
VAR_GL_10097	1914225262
VAR_GL_10098	1914225263
VAR_GL_10099	1914225264
VAR_GL_10100	1914225265
VAR_GL_10101	1914225266
VAR_GL_10102	1914225267
VAR_GL_10103	1914225268
VAR_GL_10104	1914225269
VAR_GL_10105	1914225270
VAR_GL_10106	1914225271
VAR_GL_10107	1914225272
VAR_GL_10108	1914225273
VAR_GL_10109	1914225274
VAR_GL_10110	1914225275
VAR_GL_10111	1914225276
VAR_GL_10112	1914225277
VAR_GL_10113	1914225278
VAR_GL_10114	1914225279
VAR_GL_10115	1914225280
VAR_GL_10116	1914225281
VAR_GL_10117	1914225282
VAR_GL_10118	1914225283
VAR_GL_10119	1914225284
VAR_GL_10120	1914225285
VAR_GL_10121	1914225286
VAR_GL_10122	1914225287
VAR_GL_10123	1914225288
VAR_GL_10124	1914225289
VAR_GL_10125	1914225290
VAR_GL_10126	1914225291
VAR_GL_10127	1914225292
VAR_GL_10128	1914225293
VAR_GL_10129	1914225294
VAR_GL_10130	1914225295
VAR_GL_10131	1914225296
VAR_GL_10132	1914225297
VAR_GL_10133	1914225298
VAR_GL_10134	1914225299
VAR_GL_10135	1914225300
VAR_GL_10136	1914225301
VAR_GL_10137	1914225302
VAR_GL_10138	1914225303
VAR_GL_10139	1914225304
VAR_GL_10140	1914225305
VAR_GL_10141	1914225306
VAR_GL_10142	1914225307
VAR_GL_10143	1914225308
VAR_GL_10144	1914225309
VAR_GL_10145	1914225310
VAR_GL_10146	1914225311
VAR_GL_10147	1914225312
VAR_GL_10148	1914225313
VAR_GL_10149	1914225314
VAR_GL_10150	1914225315
VAR_GL_10151	1914225316
VAR_GL_10152	1914225317
VAR_GL_10153	1914225318
VAR_GL_10154	1914225319
VAR_GL_10155	1914225320
VAR_GL_10156	1914225321
VAR_GL_10157	1914225322
VAR_GL_10158	1914225323
VAR_GL_10159	1914225324
VAR_GL_10160	1914225325
VAR_GL_10161	1914225326
VAR_GL_10162	1914225327
VAR_GL_10163	1914225328
VAR_GL_10164	1914225329
VAR_GL_10165	1914225330
VAR_GL_10166	1914225331
VAR_GL_10167	1914225332
VAR_GL_10168	1914225333
VAR_GL_10169	1914225334
VAR_GL_10170	1914225335
VAR_GL_10171	1914225336
VAR_GL_10172	1914225337
VAR_GL_10173	1914225338
VAR_GL_10174	1914225339
VAR_GL_10175	1914225340
VAR_GL_10176	1914225341
VAR_GL_10177	1914225342
VAR_GL_10178	1914225343
VAR_GL_10179	1914225344
VAR_GL_10180	1914225345
VAR_GL_10181	1914225346
VAR_GL_10182	1914225347
VAR_GL_10183	1914225348
VAR_GL_10184	1914225349
VAR_GL_10185	1914225350
VAR_GL_10186	1914225351
VAR_GL_10187	1914225352
VAR_GL_10188	1914225353
VAR_GL_10189	1914225354
VAR_GL_10190	1914225355
VAR_GL_10191	1914225356
VAR_GL_10192	1914225357
VAR_GL_10193	1914225358
VAR_GL_10194	1914225359
VAR_GL_10195	1914225360
VAR_GL_10196	1914225361
VAR_GL_10197	1914225362
VAR_GL_10198	1914225363
VAR_GL_10199	1914225364
VAR_GL_10200	1914225365
VAR_GL_10201	1914225366
VAR_GL_10202	1914225367
VAR_GL_10203	1914225368
VAR_GL_10204	1914225369
VAR_GL_10205	1914225370
VAR_GL_10206	1914225371
VAR_GL_10207	1914225372
VAR_GL_10208	1914225373
VAR_GL_10209	1914225374
VAR_GL_10210	1914225375
VAR_GL_10211	1914225376
VAR_GL_10212	1914225377
VAR_GL_10213	1914225378
VAR_GL_10214	1914225379
VAR_GL_10215	1914225380
VAR_GL_10216	1914225381
VAR_GL_10217	1914225382
VAR_GL_10218	1914225383
VAR_GL_10219	1914225384
VAR_GL_10220	1914225385
VAR_GL_10221	1914225386
VAR_GL_10222	1914225387
VAR_GL_10223	1914225388
VAR_GL_10224	1914225389
VAR_GL_10225	1914225390
VAR_GL_10226	1914225391
VAR_GL_10227	1914225392
VAR_GL_10228	1914225393
VAR_GL_10229	1914225394
VAR_GL_10230	1914225395
VAR_GL_10231	1914225396
VAR_GL_10232	1914225397
VAR_GL_10233	1914225398
VAR_GL_10234	1914225399
VAR_GL_10235	1914225400
VAR_GL_10236	1914225401
VAR_GL_10237	1914225402
VAR_GL_10238	1914225403
VAR_GL_10239	1914225404
VAR_GL_10240	1914225405
VAR_GL_10241	1914225406
VAR_GL_10242	1914225407
VAR_GL_10243	1914225408
VAR_GL_10244	1914225409
VAR_GL_10245	1914225410
VAR_GL_10246	1914225411
VAR_GL_10247	1914225412
VAR_GL_10248	1914225413
VAR_GL_10249	1914225414
VAR_GL_10250	1914225415
VAR_GL_10251	1914225416
VAR_GL_10252	1914225417
VAR_GL_10253	1914225418
VAR_GL_10254	1914225419
VAR_GL_10255	1914225420
VAR_GL_10256	1914225421
VAR_GL_10257	1914225422
VAR_GL_10258	1914225423
VAR_GL_10259	1914225424
VAR_GL_10260	1914225425
VAR_GL_10261	1914225426
VAR_GL_10262	1914225427
VAR_GL_10263	1914225428
VAR_GL_10264	1914225429
VAR_GL_10265	1914225430
VAR_GL_10266	1914225431
VAR_GL_10267	1914225432
VAR_GL_10268	1914225433
VAR_GL_10269	1914225434
VAR_GL_10270	1914225435
VAR_GL_10271	1914225436
VAR_GL_10272	1914225437
VAR_GL_10273	1914225438
VAR_GL_10274	1914225439
VAR_GL_10275	1914225440
VAR_GL_10276	1914225441
VAR_GL_10277	1914225442
VAR_GL_10278	1914225443
VAR_GL_10279	1914225444
VAR_GL_10280	1914225445
VAR_GL_10281	1914225446
VAR_GL_10282	1914225447
VAR_GL_10283	1914225448
VAR_GL_10284	1914225449
VAR_GL_10285	1914225450
VAR_GL_10286	1914225451
VAR_GL_10287	1914225452
VAR_GL_10288	1914225453
VAR_GL_10289	1914225454
VAR_GL_10290	1914225455
VAR_GL_10291	1914225456
VAR_GL_10292	1914225457
VAR_GL_10293	1914225458
VAR_GL_10294	1914225459
VAR_GL_10295	1914225460
VAR_GL_10296	1914225461
VAR_GL_10297	1914225462
VAR_GL_10298	1914225463
VAR_GL_10299	1914225464
VAR_GL_10300	1914225465
VAR_GL_10301	1914225466
VAR_GL_10302	1914225467
VAR_GL_10303	1914225468
VAR_GL_10304	1914225469
VAR_GL_10305	1914225470
VAR_GL_10306	1914225471
VAR_GL_10307	1914225472
VAR_GL_10308	1914225473
VAR_GL_10309	1914225474
VAR_GL_10310	1914225475
VAR_GL_10311	1914225476
VAR_GL_10312	1914225477
VAR_GL_10313	1914225478
VAR_GL_10314	1914225479
VAR_GL_10315	1914225480
VAR_GL_10316	1914225481
VAR_GL_10317	1914225482
VAR_GL_10318	1914225483
VAR_GL_10319	1914225484
VAR_GL_10320	1914225485
VAR_GL_10321	1914225486
VAR_GL_10322	1914225487
VAR_GL_10323	1914225488
VAR_GL_10324	1914225489
VAR_GL_10325	1914225490
VAR_GL_10326	1914225491
VAR_GL_10327	1914225492
VAR_GL_10328	1914225493
VAR_GL_10329	1914225494
VAR_GL_10330	1914225495
VAR_GL_10331	1914225496
VAR_GL_10332	1914225497
VAR_GL_10333	1914225498
VAR_GL_10334	1914225499
VAR_GL_10335	1914225500
VAR_GL_10336	1914225501
VAR_GL_10337	1914225502
VAR_GL_10338	1914225503
VAR_GL_10339	1914225504
VAR_GL_10340	1914225505
VAR_GL_10341	1914225506
VAR_GL_10342	1914225507
VAR_GL_10343	1914225508
VAR_GL_10344	1914225509
VAR_GL_10345	1914225510
VAR_GL_10346	1914225511
VAR_GL_10347	1914225512
VAR_GL_10348	1914225513
VAR_GL_10349	1914225514
VAR_GL_10350	1914225515
VAR_GL_10351	1914225516
VAR_GL_10352	1914225517
VAR_GL_10353	1914225518
VAR_GL_10354	1914225519
VAR_GL_10355	1914225520
VAR_GL_10356	1914225521
VAR_GL_10357	1914225522
VAR_GL_10358	1914225523
VAR_GL_10359	1914225524
VAR_GL_10360	1914225525
VAR_GL_10361	1914225526
VAR_GL_10362	1914225527
VAR_GL_10363	1914225528
VAR_GL_10364	1914225529
VAR_GL_10365	1914225530
VAR_GL_10366	1914225531
VAR_GL_10367	1914225532
VAR_GL_10368	1914225533
VAR_GL_10369	1914225534
VAR_GL_10370	1914225535
VAR_GL_10371	1914225536
VAR_GL_10372	1914225537
VAR_GL_10373	1914225538
VAR_GL_10374	1914225539
VAR_GL_10375	1914225540
VAR_GL_10376	1914225541
VAR_GL_10377	1914225542
VAR_GL_10378	1914225543
VAR_GL_10379	1914225544
VAR_GL_10380	1914225545
VAR_GL_10381	1914225546
VAR_GL_10382	1914225547
VAR_GL_10383	1914225548
VAR_GL_10384	1914225549
VAR_GL_10385	1914225550
VAR_GL_10386	1914225551
VAR_GL_10387	1914225552
VAR_GL_10388	1914225553
VAR_GL_10389	1914225554
VAR_GL_10390	1914225555
VAR_GL_10391	1914225556
VAR_GL_10392	1914225557
VAR_GL_10393	1914225558
VAR_GL_10394	1914225559
VAR_GL_10395	1914225560
VAR_GL_10396	1914225561
VAR_GL_10397	1914225562
VAR_GL_10398	1914225563
VAR_GL_10399	1914225564
VAR_GL_10400	1914225565
VAR_GL_10401	1914225566
VAR_GL_10402	1914225567
VAR_GL_10403	1914225568
VAR_GL_10404	1914225569
VAR_GL_10405	1914225570
VAR_GL_10406	1914225571
VAR_GL_10407	1914225572
VAR_GL_10408	1914225573
VAR_GL_10409	1914225574
VAR_GL_10410	1914225575
VAR_GL_10411	1914225576
VAR_GL_10412	1914225577
VAR_GL_10413	1914225578
VAR_GL_10414	1914225579
VAR_GL_10415	1914225580
VAR_GL_10416	1914225581
VAR_GL_10417	1914225582
VAR_GL_10418	1914225583
VAR_GL_10419	1914225584
VAR_GL_10420	1914225585
VAR_GL_10421	1914225586
VAR_GL_10422	1914225587
VAR_GL_10423	1914225588
VAR_GL_10424	1914225589
VAR_GL_10425	1914225590
VAR_GL_10426	1914225591
VAR_GL_10427	1914225592
VAR_GL_10428	1914225593
VAR_GL_10429	1914225594
VAR_GL_10430	1914225595
VAR_GL_10431	1914225596
VAR_GL_10432	1914225597
VAR_GL_10433	1914225598
VAR_GL_10434	1914225599
VAR_GL_10435	1914225600
VAR_GL_10436	1914225601
VAR_GL_10437	1914225602
VAR_GL_10438	1914225603
VAR_GL_10439	1914225604
VAR_GL_10440	1914225605
VAR_GL_10441	1914225606
VAR_GL_10442	1914225607
VAR_GL_10443	1914225608
VAR_GL_10444	1914225609
VAR_GL_10445	1914225610
VAR_GL_10446	1914225611
VAR_GL_10447	1914225612
VAR_GL_10448	1914225613
VAR_GL_10449	1914225614
VAR_GL_10450	1914225615
VAR_GL_10451	1914225616
VAR_GL_10452	1914225617
VAR_GL_10453	1914225618
VAR_GL_10454	1914225619
VAR_GL_10455	1914225620
VAR_GL_10456	1914225621
VAR_GL_10457	1914225622
VAR_GL_10458	1914225623
VAR_GL_10459	1914225624
VAR_GL_10460	1914225625
VAR_GL_10461	1914225626
VAR_GL_10462	1914225627
VAR_GL_10463	1914225628
VAR_GL_10464	1914225629
VAR_GL_10465	1914225630
VAR_GL_10466	1914225631
VAR_GL_10467	1914225632
VAR_GL_10468	1914225633
VAR_GL_10469	1914225634
VAR_GL_10470	1914225635
VAR_GL_10471	1914225636
VAR_GL_10472	1914225637
VAR_GL_10473	1914225638
VAR_GL_10474	1914225639
VAR_GL_10475	1914225640
VAR_GL_10476	1914225641
VAR_GL_10477	1914225642
VAR_GL_10478	1914225643
VAR_GL_10479	1914225644
VAR_GL_10480	1914225645
VAR_GL_10481	1914225646
VAR_GL_10482	1914225647
VAR_GL_10483	1914225648
VAR_GL_10484	1914225649
VAR_GL_10485	1914225650
VAR_GL_10486	1914225651
VAR_GL_10487	1914225652
VAR_GL_10488	1914225653
VAR_GL_10489	1914225654
VAR_GL_10490	1914225655
VAR_GL_10491	1914225656
VAR_GL_10492	1914225657
VAR_GL_10493	1914225658
VAR_GL_10494	1914225659
VAR_GL_10495	1914225660
VAR_GL_10496	1914225661
VAR_GL_10497	1914225662
VAR_GL_10498	1914225663
VAR_GL_10499	1914225664
VAR_GL_10500	1914225665
VAR_GL_10501	1914225666
VAR_GL_10502	1914225667
VAR_GL_10503	1914225668
VAR_GL_10504	1914225669
VAR_GL_10505	1914225670
VAR_GL_10506	1914225671
VAR_GL_10507	1914225672
VAR_GL_10508	1914225673
VAR_GL_10509	1914225674
VAR_GL_10510	1914225675
VAR_GL_10511	1914225676
VAR_GL_10512	1914225677
VAR_GL_10513	1914225678
VAR_GL_10514	1914225679
VAR_GL_10515	1914225680
VAR_GL_10516	1914225681
VAR_GL_10517	1914225682
VAR_GL_10518	1914225683
VAR_GL_10519	1914225684
VAR_GL_10520	1914225685
VAR_GL_10521	1914225686
VAR_GL_10522	1914225687
VAR_GL_10523	1914225688
VAR_GL_10524	1914225689
VAR_GL_10525	1914225690
VAR_GL_10526	1914225691
VAR_GL_10527	1914225692
VAR_GL_10528	1914225693
VAR_GL_10529	1914225694
VAR_GL_10530	1914225695
VAR_GL_10531	1914225696
VAR_GL_10532	1914225697
VAR_GL_10533	1914225698
VAR_GL_10534	1914225699
VAR_GL_10535	1914225700
VAR_GL_10536	1914225701
VAR_GL_10537	1914225702
VAR_GL_10538	1914225703
VAR_GL_10539	1914225704
VAR_GL_10540	1914225705
VAR_GL_10541	1914225706
VAR_GL_10542	1914225707
VAR_GL_10543	1914225708
VAR_GL_10544	1914225709
VAR_GL_10545	1914225710
VAR_GL_10546	1914225711
VAR_GL_10547	1914225712
VAR_GL_10548	1914225713
VAR_GL_10549	1914225714
VAR_GL_10550	1914225715
VAR_GL_10551	1914225716
VAR_GL_10552	1914225717
VAR_GL_10553	1914225718
VAR_GL_10554	1914225719
VAR_GL_10555	1914225720
VAR_GL_10556	1914225721
VAR_GL_10557	1914225722
VAR_GL_10558	1914225723
VAR_GL_10559	1914225724
VAR_GL_10560	1914225725
VAR_GL_10561	1914225726
VAR_GL_10562	1914225727
VAR_GL_10563	1914225728
VAR_GL_10564	1914225729
VAR_GL_10565	1914225730
VAR_GL_10566	1914225731
VAR_GL_10567	1914225732
VAR_GL_10568	1914225733
VAR_GL_10569	1914225734
VAR_GL_10570	1914225735
VAR_GL_10571	1914225736
VAR_GL_10572	1914225737
VAR_GL_10573	1914225738
VAR_GL_10574	1914225739
VAR_GL_10575	1914225740
VAR_GL_10576	1914225741
VAR_GL_10577	1914225742
VAR_GL_10578	1914225743
VAR_GL_10579	1914225744
VAR_GL_10580	1914225745
VAR_GL_10581	1914225746
VAR_GL_10582	1914225747
VAR_GL_10583	1914225748
VAR_GL_10584	1914225749
VAR_GL_10585	1914225750
VAR_GL_10586	1914225751
VAR_GL_10587	1914225752
VAR_GL_10588	1914225753
VAR_GL_10589	1914225754
VAR_GL_10590	1914225755
VAR_GL_10591	1914225756
VAR_GL_10592	1914225757
VAR_GL_10593	1914225758
VAR_GL_10594	1914225759
VAR_GL_10595	1914225760
VAR_GL_10596	1914225761
VAR_GL_10597	1914225762
VAR_GL_10598	1914225763
VAR_GL_10599	1914225764
VAR_GL_10600	1914225765
VAR_GL_10601	1914225766
VAR_GL_10602	1914225767
VAR_GL_10603	1914225768
VAR_GL_10604	1914225769
VAR_GL_10605	1914225770
VAR_GL_10606	1914225771
VAR_GL_10607	1914225772
VAR_GL_10608	1914225773
VAR_GL_10609	1914225774
VAR_GL_10610	1914225775
VAR_GL_10611	1914225776
VAR_GL_10612	1914225777
VAR_GL_10613	1914225778
VAR_GL_10614	1914225779
VAR_GL_10615	1914225780
VAR_GL_10616	1914225781
VAR_GL_10617	1914225782
VAR_GL_10618	1914225783
VAR_GL_10619	1914225784
VAR_GL_10620	1914225785
VAR_GL_10621	1914225786
VAR_GL_10622	1914225787
VAR_GL_10623	1914225788
VAR_GL_10624	1914225789
VAR_GL_10625	1914225790
VAR_GL_10626	1914225791
VAR_GL_10627	1914225792
VAR_GL_10628	1914225793
VAR_GL_10629	1914225794
VAR_GL_10630	1914225795
VAR_GL_10631	1914225796
VAR_GL_10632	1914225797
VAR_GL_10633	1914225798
VAR_GL_10634	1914225799
VAR_GL_10635	1914225800
VAR_GL_10636	1914225801
VAR_GL_10637	1914225802
VAR_GL_10638	1914225803
VAR_GL_10639	1914225804
VAR_GL_10640	1914225805
VAR_GL_10641	1914225806
VAR_GL_10642	1914225807
VAR_GL_10643	1914225808
VAR_GL_10644	1914225809
VAR_GL_10645	1914225810
VAR_GL_10646	1914225811
VAR_GL_10647	1914225812
VAR_GL_10648	1914225813
VAR_GL_10649	1914225814
VAR_GL_10650	1914225815
VAR_GL_10651	1914225816
VAR_GL_10652	1914225817
VAR_GL_10653	1914225818
VAR_GL_10654	1914225819
VAR_GL_10655	1914225820
VAR_GL_10656	1914225821
VAR_GL_10657	1914225822
VAR_GL_10658	1914225823
VAR_GL_10659	1914225824
VAR_GL_10660	1914225825
VAR_GL_10661	1914225826
VAR_GL_10662	1914225827
VAR_GL_10663	1914225828
VAR_GL_10664	1914225829
VAR_GL_10665	1914225830
VAR_GL_10666	1914225831
VAR_GL_10667	1914225832
VAR_GL_10668	1914225833
VAR_GL_10669	1914225834
VAR_GL_10670	1914225835
VAR_GL_10671	1914225836
VAR_GL_10672	1914225837
VAR_GL_10673	1914225838
VAR_GL_10674	1914225839
VAR_GL_10675	1914225840
VAR_GL_10676	1914225841
VAR_GL_10677	1914225842
VAR_GL_10678	1914225843
VAR_GL_10679	1914225844
VAR_GL_10680	1914225845
VAR_GL_10681	1914225846
VAR_GL_10682	1914225847
VAR_GL_10683	1914225848
VAR_GL_10684	1914225849
VAR_GL_10685	1914225850
VAR_GL_10686	1914225851
VAR_GL_10687	1914225852
VAR_GL_10688	1914225853
VAR_GL_10689	1914225854
VAR_GL_10690	1914225855
VAR_GL_10691	1914225856
VAR_GL_10692	1914225857
VAR_GL_10693	1914225858
VAR_GL_10694	1914225859
VAR_GL_10695	1914225860
VAR_GL_10696	1914225861
VAR_GL_10697	1914225862
VAR_GL_10698	1914225863
VAR_GL_10699	1914225864
VAR_GL_10700	1914225865
VAR_GL_10701	1914225866
VAR_GL_10702	1914225867
VAR_GL_10703	1914225868
VAR_GL_10704	1914225869
VAR_GL_10705	1914225870
VAR_GL_10706	1914225871
VAR_GL_10707	1914225872
VAR_GL_10708	1914225873
VAR_GL_10709	1914225874
VAR_GL_10710	1914225875
VAR_GL_10711	1914225876
VAR_GL_10712	1914225877
VAR_GL_10713	1914225878
VAR_GL_10714	1914225879
VAR_GL_10715	1914225880
VAR_GL_10716	1914225881
VAR_GL_10717	1914225882
VAR_GL_10718	1914225883
VAR_GL_10719	1914225884
VAR_GL_10720	1914225885
VAR_GL_10721	1914225886
VAR_GL_10722	1914225887
VAR_GL_10723	1914225888
VAR_GL_10724	1914225889
VAR_GL_10725	1914225890
VAR_GL_10726	1914225891
VAR_GL_10727	1914225892
VAR_GL_10728	1914225893
VAR_GL_10729	1914225894
VAR_GL_10730	1914225895
VAR_GL_10731	1914225896
VAR_GL_10732	1914225897
VAR_GL_10733	1914225898
VAR_GL_10734	1914225899
VAR_GL_10735	1914225900
VAR_GL_10736	1914225901
VAR_GL_10737	1914225902
VAR_GL_10738	1914225903
VAR_GL_10739	1914225904
VAR_GL_10740	1914225905
VAR_GL_10741	1914225906
VAR_GL_10742	1914225907
VAR_GL_10743	1914225908
VAR_GL_10744	1914225909
VAR_GL_10745	1914225910
VAR_GL_10746	1914225911
VAR_GL_10747	1914225912
VAR_GL_10748	1914225913
VAR_GL_10749	1914225914
VAR_GL_10750	1914225915
VAR_GL_10751	1914225916
VAR_GL_10752	1914225917
VAR_GL_10753	1914225918
VAR_GL_10754	1914225919
VAR_GL_10755	1914225920
VAR_GL_10756	1914225921
VAR_GL_10757	1914225922
VAR_GL_10758	1914225923
VAR_GL_10759	1914225924
VAR_GL_10760	1914225925
VAR_GL_10761	1914225926
VAR_GL_10762	1914225927
VAR_GL_10763	1914225928
VAR_GL_10764	1914225929
VAR_GL_10765	1914225930
VAR_GL_10766	1914225931
VAR_GL_10767	1914225932
VAR_GL_10768	1914225933
VAR_GL_10769	1914225934
VAR_GL_10770	1914225935
VAR_GL_10771	1914225936
VAR_GL_10772	1914225937
VAR_GL_10773	1914225938
VAR_GL_10774	1914225939
VAR_GL_10775	1914225940
VAR_GL_10776	1914225941
VAR_GL_10777	1914225942
VAR_GL_10778	1914225943
VAR_GL_10779	1914225944
VAR_GL_10780	1914225945
VAR_GL_10781	1914225946
VAR_GL_10782	1914225947
VAR_GL_10783	1914225948
VAR_GL_10784	1914225949
VAR_GL_10785	1914225950
VAR_GL_10786	1914225951
VAR_GL_10787	1914225952
VAR_GL_10788	1914225953
VAR_GL_10789	1914225954
VAR_GL_10790	1914225955
VAR_GL_10791	1914225956
VAR_GL_10792	1914225957
VAR_GL_10793	1914225958
VAR_GL_10794	1914225959
VAR_GL_10795	1914225960
VAR_GL_10796	1914225961
VAR_GL_10797	1914225962
VAR_GL_10798	1914225963
VAR_GL_10799	1914225964
VAR_GL_10800	1914225965
VAR_GL_10801	1914225966
VAR_GL_10802	1914225967
VAR_GL_10803	1914225968
VAR_GL_10804	1914225969
VAR_GL_10805	1914225970
VAR_GL_10806	1914225971
VAR_GL_10807	1914225972
VAR_GL_10808	1914225973
VAR_GL_10809	1914225974
VAR_GL_10810	1914225975
VAR_GL_10811	1914225976
VAR_GL_10812	1914225977
VAR_GL_10813	1914225978
VAR_GL_10814	1914225979
VAR_GL_10815	1914225980
VAR_GL_10816	1914225981
VAR_GL_10817	1914225982
VAR_GL_10818	1914225983
VAR_GL_10819	1914225984
VAR_GL_10820	1914225985
VAR_GL_10821	1914225986
VAR_GL_10822	1914225987
VAR_GL_10823	1914225988
VAR_GL_10824	1914225989
VAR_GL_10825	1914225990
VAR_GL_10826	1914225991
VAR_GL_10827	1914225992
VAR_GL_10828	1914225993
VAR_GL_10829	1914225994
VAR_GL_10830	1914225995
VAR_GL_10831	1914225996
VAR_GL_10832	1914225997
VAR_GL_10833	1914225998
VAR_GL_10834	1914225999
VAR_GL_10835	1914226000
VAR_GL_10836	1914226001
VAR_GL_10837	1914226002
VAR_GL_10838	1914226003
VAR_GL_10839	1914226004
VAR_GL_10840	1914226005
VAR_GL_10841	1914226006
VAR_GL_10842	1914226007
VAR_GL_10843	1914226008
VAR_GL_10844	1914226009
VAR_GL_10845	1914226010
VAR_GL_10846	1914226011
VAR_GL_10847	1914226012
VAR_GL_10848	1914226013
VAR_GL_10849	1914226014
VAR_GL_10850	1914226015
VAR_GL_10851	1914226016
VAR_GL_10852	1914226017
VAR_GL_10853	1914226018
VAR_GL_10854	1914226019
VAR_GL_10855	1914226020
VAR_GL_10856	1914226021
VAR_GL_10857	1914226022
VAR_GL_10858	1914226023
VAR_GL_10859	1914226024
VAR_GL_10860	1914226025
VAR_GL_10861	1914226026
VAR_GL_10862	1914226027
VAR_GL_10863	1914226028
VAR_GL_10864	1914226029
VAR_GL_10865	1914226030
VAR_GL_10866	1914226031
VAR_GL_10867	1914226032
VAR_GL_10868	1914226033
VAR_GL_10869	1914226034
VAR_GL_10870	1914226035
VAR_GL_10871	1914226036
VAR_GL_10872	1914226037
VAR_GL_10873	1914226038
VAR_GL_10874	1914226039
VAR_GL_10875	1914226040
VAR_GL_10876	1914226041
VAR_GL_10877	1914226042
VAR_GL_10878	1914226043
VAR_GL_10879	1914226044
VAR_GL_10880	1914226045
VAR_GL_10881	1914226046
VAR_GL_10882	1914226047
VAR_GL_10883	1914226048
VAR_GL_10884	1914226049
VAR_GL_10885	1914226050
VAR_GL_10886	1914226051
VAR_GL_10887	1914226052
VAR_GL_10888	1914226053
VAR_GL_10889	1914226054
VAR_GL_10890	1914226055
VAR_GL_10891	1914226056
VAR_GL_10892	1914226057
VAR_GL_10893	1914226058
VAR_GL_10894	1914226059
VAR_GL_10895	1914226060
VAR_GL_10896	1914226061
VAR_GL_10897	1914226062
VAR_GL_10898	1914226063
VAR_GL_10899	1914226064
VAR_GL_10900	1914226065
VAR_GL_10901	1914226066
VAR_GL_10902	1914226067
VAR_GL_10903	1914226068
VAR_GL_10904	1914226069
VAR_GL_10905	1914226070
VAR_GL_10906	1914226071
VAR_GL_10907	1914226072
VAR_GL_10908	1914226073
VAR_GL_10909	1914226074
VAR_GL_10910	1914226075
VAR_GL_10911	1914226076
VAR_GL_10912	1914226077
VAR_GL_10913	1914226078
VAR_GL_10914	1914226079
VAR_GL_10915	1914226080
VAR_GL_10916	1914226081
VAR_GL_10917	1914226082
VAR_GL_10918	1914226083
VAR_GL_10919	1914226084
VAR_GL_10920	1914226085
VAR_GL_10921	1914226086
VAR_GL_10922	1914226087
VAR_GL_10923	1914226088
VAR_GL_10924	1914226089
VAR_GL_10925	1914226090
VAR_GL_10926	1914226091
VAR_GL_10927	1914226092
VAR_GL_10928	1914226093
VAR_GL_10929	1914226094
VAR_GL_10930	1914226095
VAR_GL_10931	1914226096
VAR_GL_10932	1914226097
VAR_GL_10933	1914226098
VAR_GL_10934	1914226099
VAR_GL_10935	1914226100
VAR_GL_10936	1914226101
VAR_GL_10937	1914226102
VAR_GL_10938	1914226103
VAR_GL_10939	1914226104
VAR_GL_10940	1914226105
VAR_GL_10941	1914226106
VAR_GL_10942	1914226107
VAR_GL_10943	1914226108
VAR_GL_10944	1914226109
VAR_GL_10945	1914226110
VAR_GL_10946	1914226111
VAR_GL_10947	1914226112
VAR_GL_10948	1914226113
VAR_GL_10949	1914226114
VAR_GL_10950	1914226115
VAR_GL_10951	1914226116
VAR_GL_10952	1914226117
VAR_GL_10953	1914226118
VAR_GL_10954	1914226119
VAR_GL_10955	1914226120
VAR_GL_10956	1914226121
VAR_GL_10957	1914226122
VAR_GL_10958	1914226123
VAR_GL_10959	1914226124
VAR_GL_10960	1914226125
VAR_GL_10961	1914226126
VAR_GL_10962	1914226127
VAR_GL_10963	1914226128
VAR_GL_10964	1914226129
VAR_GL_10965	1914226130
VAR_GL_10966	1914226131
VAR_GL_10967	1914226132
VAR_GL_10968	1914226133
VAR_GL_10969	1914226134
VAR_GL_10970	1914226135
VAR_GL_10971	1914226136
VAR_GL_10972	1914226137
VAR_GL_10973	1914226138
VAR_GL_10974	1914226139
VAR_GL_10975	1914226140
VAR_GL_10976	1914226141
VAR_GL_10977	1914226142
VAR_GL_10978	1914226143
VAR_GL_10979	1914226144
VAR_GL_10980	1914226145
VAR_GL_10981	1914226146
VAR_GL_10982	1914226147
VAR_GL_10983	1914226148
VAR_GL_10984	1914226149
VAR_GL_10985	1914226150
VAR_GL_10986	1914226151
VAR_GL_10987	1914226152
VAR_GL_10988	1914226153
VAR_GL_10989	1914226154
VAR_GL_10990	1914226155
VAR_GL_10991	1914226156
VAR_GL_10992	1914226157
VAR_GL_10993	1914226158
VAR_GL_10994	1914226159
VAR_GL_10995	1914226160
VAR_GL_10996	1914226161
VAR_GL_10997	1914226162
VAR_GL_10998	1914226163
VAR_GL_10999	1914226164
VAR_GL_11000	1914226165
VAR_GL_11001	1914226166
VAR_GL_11002	1914226167
VAR_GL_11003	1914226168
VAR_GL_11004	1914226169
VAR_GL_11005	1914226170
VAR_GL_11006	1914226171
VAR_GL_11007	1914226172
VAR_GL_11008	1914226173
VAR_GL_11009	1914226174
VAR_GL_11010	1914226175
VAR_GL_11011	1914226176
VAR_GL_11012	1914226177
VAR_GL_11013	1914226178
VAR_GL_11014	1914226179
VAR_GL_11015	1914226180
VAR_GL_11016	1914226181
VAR_GL_11017	1914226182
VAR_GL_11018	1914226183
VAR_GL_11019	1914226184
VAR_GL_11020	1914226185
VAR_GL_11021	1914226186
VAR_GL_11022	1914226187
VAR_GL_11023	1914226188
VAR_GL_11024	1914226189
VAR_GL_11025	1914226190
VAR_GL_11026	1914226191
VAR_GL_11027	1914226192
VAR_GL_11028	1914226193
VAR_GL_11029	1914226194
VAR_GL_11030	1914226195
VAR_GL_11031	1914226196
VAR_GL_11032	1914226197
VAR_GL_11033	1914226198
VAR_GL_11034	1914226199
VAR_GL_11035	1914226200
VAR_GL_11036	1914226201
VAR_GL_11037	1914226202
VAR_GL_11038	1914226203
VAR_GL_11039	1914226204
VAR_GL_11040	1914226205
VAR_GL_11041	1914226206
VAR_GL_11042	1914226207
VAR_GL_11043	1914226208
VAR_GL_11044	1914226209
VAR_GL_11045	1914226210
VAR_GL_11046	1914226211
VAR_GL_11047	1914226212
VAR_GL_11048	1914226213
VAR_GL_11049	1914226214
VAR_GL_11050	1914226215
VAR_GL_11051	1914226216
VAR_GL_11052	1914226217
VAR_GL_11053	1914226218
VAR_GL_11054	1914226219
VAR_GL_11055	1914226220
VAR_GL_11056	1914226221
VAR_GL_11057	1914226222
VAR_GL_11058	1914226223
VAR_GL_11059	1914226224
VAR_GL_11060	1914226225
VAR_GL_11061	1914226226
VAR_GL_11062	1914226227
VAR_GL_11063	1914226228
VAR_GL_11064	1914226229
VAR_GL_11065	1914226230
VAR_GL_11066	1914226231
VAR_GL_11067	1914226232
VAR_GL_11068	1914226233
VAR_GL_11069	1914226234
VAR_GL_11070	1914226235
VAR_GL_11071	1914226236
VAR_GL_11072	1914226237
VAR_GL_11073	1914226238
VAR_GL_11074	1914226239
VAR_GL_11075	1914226240
VAR_GL_11076	1914226241
VAR_GL_11077	1914226242
VAR_GL_11078	1914226243
VAR_GL_11079	1914226244
VAR_GL_11080	1914226245
VAR_GL_11081	1914226246
VAR_GL_11082	1914226247
VAR_GL_11083	1914226248
VAR_GL_11084	1914226249
VAR_GL_11085	1914226250
VAR_GL_11086	1914226251
VAR_GL_11087	1914226252
VAR_GL_11088	1914226253
VAR_GL_11089	1914226254
VAR_GL_11090	1914226255
VAR_GL_11091	1914226256
VAR_GL_11092	1914226257
VAR_GL_11093	1914226258
VAR_GL_11094	1914226259
VAR_GL_11095	1914226260
VAR_GL_11096	1914226261
VAR_GL_11097	1914226262
VAR_GL_11098	1914226263
VAR_GL_11099	1914226264
VAR_GL_11100	1914226265
VAR_GL_11101	1914226266
VAR_GL_11102	1914226267
VAR_GL_11103	1914226268
VAR_GL_11104	1914226269
VAR_GL_11105	1914226270
VAR_GL_11106	1914226271
VAR_GL_11107	1914226272
VAR_GL_11108	1914226273
VAR_GL_11109	1914226274
VAR_GL_11110	1914226275
VAR_GL_11111	1914226276
VAR_GL_11112	1914226277
VAR_GL_11113	1914226278
VAR_GL_11114	1914226279
VAR_GL_11115	1914226280
VAR_GL_11116	1914226281
VAR_GL_11117	1914226282
VAR_GL_11118	1914226283
VAR_GL_11119	1914226284
VAR_GL_11120	1914226285
VAR_GL_11121	1914226286
VAR_GL_11122	1914226287
VAR_GL_11123	1914226288
VAR_GL_11124	1914226289
VAR_GL_11125	1914226290
VAR_GL_11126	1914226291
VAR_GL_11127	1914226292
VAR_GL_11128	1914226293
VAR_GL_11129	1914226294
VAR_GL_11130	1914226295
VAR_GL_11131	1914226296
VAR_GL_11132	1914226297
VAR_GL_11133	1914226298
VAR_GL_11134	1914226299
VAR_GL_11135	1914226300
VAR_GL_11136	1914226301
VAR_GL_11137	1914226302
VAR_GL_11138	1914226303
VAR_GL_11139	1914226304
VAR_GL_11140	1914226305
VAR_GL_11141	1914226306
VAR_GL_11142	1914226307
VAR_GL_11143	1914226308
VAR_GL_11144	1914226309
VAR_GL_11145	1914226310
VAR_GL_11146	1914226311
VAR_GL_11147	1914226312
VAR_GL_11148	1914226313
VAR_GL_11149	1914226314
VAR_GL_11150	1914226315
VAR_GL_11151	1914226316
VAR_GL_11152	1914226317
VAR_GL_11153	1914226318
VAR_GL_11154	1914226319
VAR_GL_11155	1914226320
VAR_GL_11156	1914226321
VAR_GL_11157	1914226322
VAR_GL_11158	1914226323
VAR_GL_11159	1914226324
VAR_GL_11160	1914226325
VAR_GL_11161	1914226326
VAR_GL_11162	1914226327
VAR_GL_11163	1914226328
VAR_GL_11164	1914226329
VAR_GL_11165	1914226330
VAR_GL_11166	1914226331
VAR_GL_11167	1914226332
VAR_GL_11168	1914226333
VAR_GL_11169	1914226334
VAR_GL_11170	1914226335
VAR_GL_11171	1914226336
VAR_GL_11172	1914226337
VAR_GL_11173	1914226338
VAR_GL_11174	1914226339
VAR_GL_11175	1914226340
VAR_GL_11176	1914226341
VAR_GL_11177	1914226342
VAR_GL_11178	1914226343
VAR_GL_11179	1914226344
VAR_GL_11180	1914226345
VAR_GL_11181	1914226346
VAR_GL_11182	1914226347
VAR_GL_11183	1914226348
VAR_GL_11184	1914226349
VAR_GL_11185	1914226350
VAR_GL_11186	1914226351
VAR_GL_11187	1914226352
VAR_GL_11188	1914226353
VAR_GL_11189	1914226354
VAR_GL_11190	1914226355
VAR_GL_11191	1914226356
VAR_GL_11192	1914226357
VAR_GL_11193	1914226358
VAR_GL_11194	1914226359
VAR_GL_11195	1914226360
VAR_GL_11196	1914226361
VAR_GL_11197	1914226362
VAR_GL_11198	1914226363
VAR_GL_11199	1914226364
VAR_GL_11200	1914226365
VAR_GL_11201	1914226366
VAR_GL_11202	1914226367
VAR_GL_11203	1914226368
VAR_GL_11204	1914226369
VAR_GL_11205	1914226370
VAR_GL_11206	1914226371
VAR_GL_11207	1914226372
VAR_GL_11208	1914226373
VAR_GL_11209	1914226374
VAR_GL_11210	1914226375
VAR_GL_11211	1914226376
VAR_GL_11212	1914226377
VAR_GL_11213	1914226378
VAR_GL_11214	1914226379
VAR_GL_11215	1914226380
VAR_GL_11216	1914226381
VAR_GL_11217	1914226382
VAR_GL_11218	1914226383
VAR_GL_11219	1914226384
VAR_GL_11220	1914226385
VAR_GL_11221	1914226386
VAR_GL_11222	1914226387
VAR_GL_11223	1914226388
VAR_GL_11224	1914226389
VAR_GL_11225	1914226390
VAR_GL_11226	1914226391
VAR_GL_11227	1914226392
VAR_GL_11228	1914226393
VAR_GL_11229	1914226394
VAR_GL_11230	1914226395
VAR_GL_11231	1914226396
VAR_GL_11232	1914226397
VAR_GL_11233	1914226398
VAR_GL_11234	1914226399
VAR_GL_11235	1914226400
VAR_GL_11236	1914226401
VAR_GL_11237	1914226402
VAR_GL_11238	1914226403
VAR_GL_11239	1914226404
VAR_GL_11240	1914226405
VAR_GL_11241	1914226406
VAR_GL_11242	1914226407
VAR_GL_11243	1914226408
VAR_GL_11244	1914226409
VAR_GL_11245	1914226410
VAR_GL_11246	1914226411
VAR_GL_11247	1914226412
VAR_GL_11248	1914226413
VAR_GL_11249	1914226414
VAR_GL_11250	1914226415
VAR_GL_11251	1914226416
VAR_GL_11252	1914226417
VAR_GL_11253	1914226418
VAR_GL_11254	1914226419
VAR_GL_11255	1914226420
VAR_GL_11256	1914226421
VAR_GL_11257	1914226422
VAR_GL_11258	1914226423
VAR_GL_11259	1914226424
VAR_GL_11260	1914226425
VAR_GL_11261	1914226426
VAR_GL_11262	1914226427
VAR_GL_11263	1914226428
VAR_GL_11264	1914226429
VAR_GL_11265	1914226430
VAR_GL_11266	1914226431
VAR_GL_11267	1914226432
VAR_GL_11268	1914226433
VAR_GL_11269	1914226434
VAR_GL_11270	1914226435
VAR_GL_11271	1914226436
VAR_GL_11272	1914226437
VAR_GL_11273	1914226438
VAR_GL_11274	1914226439
VAR_GL_11275	1914226440
VAR_GL_11276	1914226441
VAR_GL_11277	1914226442
VAR_GL_11278	1914226443
VAR_GL_11279	1914226444
VAR_GL_11280	1914226445
VAR_GL_11281	1914226446
VAR_GL_11282	1914226447
VAR_GL_11283	1914226448
VAR_GL_11284	1914226449
VAR_GL_11285	1914226450
VAR_GL_11286	1914226451
VAR_GL_11287	1914226452
VAR_GL_11288	1914226453
VAR_GL_11289	1914226454
VAR_GL_11290	1914226455
VAR_GL_11291	1914226456
VAR_GL_11292	1914226457
VAR_GL_11293	1914226458
VAR_GL_11294	1914226459
VAR_GL_11295	1914226460
VAR_GL_11296	1914226461
VAR_GL_11297	1914226462
VAR_GL_11298	1914226463
VAR_GL_11299	1914226464
VAR_GL_11300	1914226465
VAR_GL_11301	1914226466
VAR_GL_11302	1914226467
VAR_GL_11303	1914226468
VAR_GL_11304	1914226469
VAR_GL_11305	1914226470
VAR_GL_11306	1914226471
VAR_GL_11307	1914226472
VAR_GL_11308	1914226473
VAR_GL_11309	1914226474
VAR_GL_11310	1914226475
VAR_GL_11311	1914226476
VAR_GL_11312	1914226477
VAR_GL_11313	1914226478
VAR_GL_11314	1914226479
VAR_GL_11315	1914226480
VAR_GL_11316	1914226481
VAR_GL_11317	1914226482
VAR_GL_11318	1914226483
VAR_GL_11319	1914226484
VAR_GL_11320	1914226485
VAR_GL_11321	1914226486
VAR_GL_11322	1914226487
VAR_GL_11323	1914226488
VAR_GL_11324	1914226489
VAR_GL_11325	1914226490
VAR_GL_11326	1914226491
VAR_GL_11327	1914226492
VAR_GL_11328	1914226493
VAR_GL_11329	1914226494
VAR_GL_11330	1914226495
VAR_GL_11331	1914226496
VAR_GL_11332	1914226497
VAR_GL_11333	1914226498
VAR_GL_11334	1914226499
VAR_GL_11335	1914226500
VAR_GL_11336	1914226501
VAR_GL_11337	1914226502
VAR_GL_11338	1914226503
VAR_GL_11339	1914226504
VAR_GL_11340	1914226505
VAR_GL_11341	1914226506
VAR_GL_11342	1914226507
VAR_GL_11343	1914226508
VAR_GL_11344	1914226509
VAR_GL_11345	1914226510
VAR_GL_11346	1914226511
VAR_GL_11347	1914226512
VAR_GL_11348	1914226513
VAR_GL_11349	1914226514
VAR_GL_11350	1914226515
VAR_GL_11351	1914226516
VAR_GL_11352	1914226517
VAR_GL_11353	1914226518
VAR_GL_11354	1914226519
VAR_GL_11355	1914226520
VAR_GL_11356	1914226521
VAR_GL_11357	1914226522
VAR_GL_11358	1914226523
VAR_GL_11359	1914226524
VAR_GL_11360	1914226525
VAR_GL_11361	1914226526
VAR_GL_11362	1914226527
VAR_GL_11363	1914226528
VAR_GL_11364	1914226529
VAR_GL_11365	1914226530
VAR_GL_11366	1914226531
VAR_GL_11367	1914226532
VAR_GL_11368	1914226533
VAR_GL_11369	1914226534
VAR_GL_11370	1914226535
VAR_GL_11371	1914226536
VAR_GL_11372	1914226537
VAR_GL_11373	1914226538
VAR_GL_11374	1914226539
VAR_GL_11375	1914226540
VAR_GL_11376	1914226541
VAR_GL_11377	1914226542
VAR_GL_11378	1914226543
VAR_GL_11379	1914226544
VAR_GL_11380	1914226545
VAR_GL_11381	1914226546
VAR_GL_11382	1914226547
VAR_GL_11383	1914226548
VAR_GL_11384	1914226549
VAR_GL_11385	1914226550
VAR_GL_11386	1914226551
VAR_GL_11387	1914226552
VAR_GL_11388	1914226553
VAR_GL_11389	1914226554
VAR_GL_11390	1914226555
VAR_GL_11391	1914226556
VAR_GL_11392	1914226557
VAR_GL_11393	1914226558
VAR_GL_11394	1914226559
VAR_GL_11395	1914226560
VAR_GL_11396	1914226561
VAR_GL_11397	1914226562
VAR_GL_11398	1914226563
VAR_GL_11399	1914226564
VAR_GL_11400	1914226565
VAR_GL_11401	1914226566
VAR_GL_11402	1914226567
VAR_GL_11403	1914226568
VAR_GL_11404	1914226569
VAR_GL_11405	1914226570
VAR_GL_11406	1914226571
VAR_GL_11407	1914226572
VAR_GL_11408	1914226573
VAR_GL_11409	1914226574
VAR_GL_11410	1914226575
VAR_GL_11411	1914226576
VAR_GL_11412	1914226577
VAR_GL_11413	1914226578
VAR_GL_11414	1914226579
VAR_GL_11415	1914226580
VAR_GL_11416	1914226581
VAR_GL_11417	1914226582
VAR_GL_11418	1914226583
VAR_GL_11419	1914226584
VAR_GL_11420	1914226585
VAR_GL_11421	1914226586
VAR_GL_11422	1914226587
VAR_GL_11423	1914226588
VAR_GL_11424	1914226589
VAR_GL_11425	1914226590
VAR_GL_11426	1914226591
VAR_GL_11427	1914226592
VAR_GL_11428	1914226593
VAR_GL_11429	1914226594
VAR_GL_11430	1914226595
VAR_GL_11431	1914226596
VAR_GL_11432	1914226597
VAR_GL_11433	1914226598
VAR_GL_11434	1914226599
VAR_GL_11435	1914226600
VAR_GL_11436	1914226601
VAR_GL_11437	1914226602
VAR_GL_11438	1914226603
VAR_GL_11439	1914226604
VAR_GL_11440	1914226605
VAR_GL_11441	1914226606
VAR_GL_11442	1914226607
VAR_GL_11443	1914226608
VAR_GL_11444	1914226609
VAR_GL_11445	1914226610
VAR_GL_11446	1914226611
VAR_GL_11447	1914226612
VAR_GL_11448	1914226613
VAR_GL_11449	1914226614
VAR_GL_11450	1914226615
VAR_GL_11451	1914226616
VAR_GL_11452	1914226617
VAR_GL_11453	1914226618
VAR_GL_11454	1914226619
VAR_GL_11455	1914226620
VAR_GL_11456	1914226621
VAR_GL_11457	1914226622
VAR_GL_11458	1914226623
VAR_GL_11459	1914226624
VAR_GL_11460	1914226625
VAR_GL_11461	1914226626
VAR_GL_11462	1914226627
VAR_GL_11463	1914226628
VAR_GL_11464	1914226629
VAR_GL_11465	1914226630
VAR_GL_11466	1914226631
VAR_GL_11467	1914226632
VAR_GL_11468	1914226633
VAR_GL_11469	1914226634
VAR_GL_11470	1914226635
VAR_GL_11471	1914226636
VAR_GL_11472	1914226637
VAR_GL_11473	1914226638
VAR_GL_11474	1914226639
VAR_GL_11475	1914226640
VAR_GL_11476	1914226641
VAR_GL_11477	1914226642
VAR_GL_11478	1914226643
VAR_GL_11479	1914226644
VAR_GL_11480	1914226645
VAR_GL_11481	1914226646
VAR_GL_11482	1914226647
VAR_GL_11483	1914226648
VAR_GL_11484	1914226649
VAR_GL_11485	1914226650
VAR_GL_11486	1914226651
VAR_GL_11487	1914226652
VAR_GL_11488	1914226653
VAR_GL_11489	1914226654
VAR_GL_11490	1914226655
VAR_GL_11491	1914226656
VAR_GL_11492	1914226657
VAR_GL_11493	1914226658
VAR_GL_11494	1914226659
VAR_GL_11495	1914226660
VAR_GL_11496	1914226661
VAR_GL_11497	1914226662
VAR_GL_11498	1914226663
VAR_GL_11499	1914226664
VAR_GL_11500	1914226665
VAR_GL_11501	1914226666
VAR_GL_11502	1914226667
VAR_GL_11503	1914226668
VAR_GL_11504	1914226669
VAR_GL_11505	1914226670
VAR_GL_11506	1914226671
VAR_GL_11507	1914226672
VAR_GL_11508	1914226673
VAR_GL_11509	1914226674
VAR_GL_11510	1914226675
VAR_GL_11511	1914226676
VAR_GL_11512	1914226677
VAR_GL_11513	1914226678
VAR_GL_11514	1914226679
VAR_GL_11515	1914226680
VAR_GL_11516	1914226681
VAR_GL_11517	1914226682
VAR_GL_11518	1914226683
VAR_GL_11519	1914226684
VAR_GL_11520	1914226685
VAR_GL_11521	1914226686
VAR_GL_11522	1914226687
VAR_GL_11523	1914226688
VAR_GL_11524	1914226689
VAR_GL_11525	1914226690
VAR_GL_11526	1914226691
VAR_GL_11527	1914226692
VAR_GL_11528	1914226693
VAR_GL_11529	1914226694
VAR_GL_11530	1914226695
VAR_GL_11531	1914226696
VAR_GL_11532	1914226697
VAR_GL_11533	1914226698
VAR_GL_11534	1914226699
VAR_GL_11535	1914226700
VAR_GL_11536	1914226701
VAR_GL_11537	1914226702
VAR_GL_11538	1914226703
VAR_GL_11539	1914226704
VAR_GL_11540	1914226705
VAR_GL_11541	1914226706
VAR_GL_11542	1914226707
VAR_GL_11543	1914226708
VAR_GL_11544	1914226709
VAR_GL_11545	1914226710
VAR_GL_11546	1914226711
VAR_GL_11547	1914226712
VAR_GL_11548	1914226713
VAR_GL_11549	1914226714
VAR_GL_11550	1914226715
VAR_GL_11551	1914226716
VAR_GL_11552	1914226717
VAR_GL_11553	1914226718
VAR_GL_11554	1914226719
VAR_GL_11555	1914226720
VAR_GL_11556	1914226721
VAR_GL_11557	1914226722
VAR_GL_11558	1914226723
VAR_GL_11559	1914226724
VAR_GL_11560	1914226725
VAR_GL_11561	1914226726
VAR_GL_11562	1914226727
VAR_GL_11563	1914226728
VAR_GL_11564	1914226729
VAR_GL_11565	1914226730
VAR_GL_11566	1914226731
VAR_GL_11567	1914226732
VAR_GL_11568	1914226733
VAR_GL_11569	1914226734
VAR_GL_11570	1914226735
VAR_GL_11571	1914226736
VAR_GL_11572	1914226737
VAR_GL_11573	1914226738
VAR_GL_11574	1914226739
VAR_GL_11575	1914226740
VAR_GL_11576	1914226741
VAR_GL_11577	1914226742
VAR_GL_11578	1914226743
VAR_GL_11579	1914226744
VAR_GL_11580	1914226745
VAR_GL_11581	1914226746
VAR_GL_11582	1914226747
VAR_GL_11583	1914226748
VAR_GL_11584	1914226749
VAR_GL_11585	1914226750
VAR_GL_11586	1914226751
VAR_GL_11587	1914226752
VAR_GL_11588	1914226753
VAR_GL_11589	1914226754
VAR_GL_11590	1914226755
VAR_GL_11591	1914226756
VAR_GL_11592	1914226757
VAR_GL_11593	1914226758
VAR_GL_11594	1914226759
VAR_GL_11595	1914226760
VAR_GL_11596	1914226761
VAR_GL_11597	1914226762
VAR_GL_11598	1914226763
VAR_GL_11599	1914226764
VAR_GL_11600	1914226765
VAR_GL_11601	1914226766
VAR_GL_11602	1914226767
VAR_GL_11603	1914226768
VAR_GL_11604	1914226769
VAR_GL_11605	1914226770
VAR_GL_11606	1914226771
VAR_GL_11607	1914226772
VAR_GL_11608	1914226773
VAR_GL_11609	1914226774
VAR_GL_11610	1914226775
VAR_GL_11611	1914226776
VAR_GL_11612	1914226777
VAR_GL_11613	1914226778
VAR_GL_11614	1914226779
VAR_GL_11615	1914226780
VAR_GL_11616	1914226781
VAR_GL_11617	1914226782
VAR_GL_11618	1914226783
VAR_GL_11619	1914226784
VAR_GL_11620	1914226785
VAR_GL_11621	1914226786
VAR_GL_11622	1914226787
VAR_GL_11623	1914226788
VAR_GL_11624	1914226789
VAR_GL_11625	1914226790
VAR_GL_11626	1914226791
VAR_GL_11627	1914226792
VAR_GL_11628	1914226793
VAR_GL_11629	1914226794
VAR_GL_11630	1914226795
VAR_GL_11631	1914226796
VAR_GL_11632	1914226797
VAR_GL_11633	1914226798
VAR_GL_11634	1914226799
VAR_GL_11635	1914226800
VAR_GL_11636	1914226801
VAR_GL_11637	1914226802
VAR_GL_11638	1914226803
VAR_GL_11639	1914226804
VAR_GL_11640	1914226805
VAR_GL_11641	1914226806
VAR_GL_11642	1914226807
VAR_GL_11643	1914226808
VAR_GL_11644	1914226809
VAR_GL_11645	1914226810
VAR_GL_11646	1914226811
VAR_GL_11647	1914226812
VAR_GL_11648	1914226813
VAR_GL_11649	1914226814
VAR_GL_11650	1914226815
VAR_GL_11651	1914226816
VAR_GL_11652	1914226817
VAR_GL_11653	1914226818
VAR_GL_11654	1914226819
VAR_GL_11655	1914226820
VAR_GL_11656	1914226821
VAR_GL_11657	1914226822
VAR_GL_11658	1914226823
VAR_GL_11659	1914226824
VAR_GL_11660	1914226825
VAR_GL_11661	1914226826
VAR_GL_11662	1914226827
VAR_GL_11663	1914226828
VAR_GL_11664	1914226829
VAR_GL_11665	1914226830
VAR_GL_11666	1914226831
VAR_GL_11667	1914226832
VAR_GL_11668	1914226833
VAR_GL_11669	1914226834
VAR_GL_11670	1914226835
VAR_GL_11671	1914226836
VAR_GL_11672	1914226837
VAR_GL_11673	1914226838
VAR_GL_11674	1914226839
VAR_GL_11675	1914226840
VAR_GL_11676	1914226841
VAR_GL_11677	1914226842
VAR_GL_11678	1914226843
VAR_GL_11679	1914226844
VAR_GL_11680	1914226845
VAR_GL_11681	1914226846
VAR_GL_11682	1914226847
VAR_GL_11683	1914226848
VAR_GL_11684	1914226849
VAR_GL_11685	1914226850
VAR_GL_11686	1914226851
VAR_GL_11687	1914226852
VAR_GL_11688	1914226853
VAR_GL_11689	1914226854
VAR_GL_11690	1914226855
VAR_GL_11691	1914226856
VAR_GL_11692	1914226857
VAR_GL_11693	1914226858
VAR_GL_11694	1914226859
VAR_GL_11695	1914226860
VAR_GL_11696	1914226861
VAR_GL_11697	1914226862
VAR_GL_11698	1914226863
VAR_GL_11699	1914226864
VAR_GL_11700	1914226865
VAR_GL_11701	1914226866
VAR_GL_11702	1914226867
VAR_GL_11703	1914226868
VAR_GL_11704	1914226869
VAR_GL_11705	1914226870
VAR_GL_11706	1914226871
VAR_GL_11707	1914226872
VAR_GL_11708	1914226873
VAR_GL_11709	1914226874
VAR_GL_11710	1914226875
VAR_GL_11711	1914226876
VAR_GL_11712	1914226877
VAR_GL_11713	1914226878
VAR_GL_11714	1914226879
VAR_GL_11715	1914226880
VAR_GL_11716	1914226881
VAR_GL_11717	1914226882
VAR_GL_11718	1914226883
VAR_GL_11719	1914226884
VAR_GL_11720	1914226885
VAR_GL_11721	1914226886
VAR_GL_11722	1914226887
VAR_GL_11723	1914226888
VAR_GL_11724	1914226889
VAR_GL_11725	1914226890
VAR_GL_11726	1914226891
VAR_GL_11727	1914226892
VAR_GL_11728	1914226893
VAR_GL_11729	1914226894
VAR_GL_11730	1914226895
VAR_GL_11731	1914226896
VAR_GL_11732	1914226897
VAR_GL_11733	1914226898
VAR_GL_11734	1914226899
VAR_GL_11735	1914226900
VAR_GL_11736	1914226901
VAR_GL_11737	1914226902
VAR_GL_11738	1914226903
VAR_GL_11739	1914226904
VAR_GL_11740	1914226905
VAR_GL_11741	1914226906
VAR_GL_11742	1914226907
VAR_GL_11743	1914226908
VAR_GL_11744	1914226909
VAR_GL_11745	1914226910
VAR_GL_11746	1914226911
VAR_GL_11747	1914226912
VAR_GL_11748	1914226913
VAR_GL_11749	1914226914
VAR_GL_11750	1914226915
VAR_GL_11751	1914226916
VAR_GL_11752	1914226917
VAR_GL_11753	1914226918
VAR_GL_11754	1914226919
VAR_GL_11755	1914226920
VAR_GL_11756	1914226921
VAR_GL_11757	1914226922
VAR_GL_11758	1914226923
VAR_GL_11759	1914226924
VAR_GL_11760	1914226925
VAR_GL_11761	1914226926
VAR_GL_11762	1914226927
VAR_GL_11763	1914226928
VAR_GL_11764	1914226929
VAR_GL_11765	1914226930
VAR_GL_11766	1914226931
VAR_GL_11767	1914226932
VAR_GL_11768	1914226933
VAR_GL_11769	1914226934
VAR_GL_11770	1914226935
VAR_GL_11771	1914226936
VAR_GL_11772	1914226937
VAR_GL_11773	1914226938
VAR_GL_11774	1914226939
VAR_GL_11775	1914226940
VAR_GL_11776	1914226941
VAR_GL_11777	1914226942
VAR_GL_11778	1914226943
VAR_GL_11779	1914226944
VAR_GL_11780	1914226945
VAR_GL_11781	1914226946
VAR_GL_11782	1914226947
VAR_GL_11783	1914226948
VAR_GL_11784	1914226949
VAR_GL_11785	1914226950
VAR_GL_11786	1914226951
VAR_GL_11787	1914226952
VAR_GL_11788	1914226953
VAR_GL_11789	1914226954
VAR_GL_11790	1914226955
VAR_GL_11791	1914226956
VAR_GL_11792	1914226957
VAR_GL_11793	1914226958
VAR_GL_11794	1914226959
VAR_GL_11795	1914226960
VAR_GL_11796	1914226961
VAR_GL_11797	1914226962
VAR_GL_11798	1914226963
VAR_GL_11799	1914226964
VAR_GL_11800	1914226965
VAR_GL_11801	1914226966
VAR_GL_11802	1914226967
VAR_GL_11803	1914226968
VAR_GL_11804	1914226969
VAR_GL_11805	1914226970
VAR_GL_11806	1914226971
VAR_GL_11807	1914226972
VAR_GL_11808	1914226973
VAR_GL_11809	1914226974
VAR_GL_11810	1914226975
VAR_GL_11811	1914226976
VAR_GL_11812	1914226977
VAR_GL_11813	1914226978
VAR_GL_11814	1914226979
VAR_GL_11815	1914226980
VAR_GL_11816	1914226981
VAR_GL_11817	1914226982
VAR_GL_11818	1914226983
VAR_GL_11819	1914226984
VAR_GL_11820	1914226985
VAR_GL_11821	1914226986
VAR_GL_11822	1914226987
VAR_GL_11823	1914226988
VAR_GL_11824	1914226989
VAR_GL_11825	1914226990
VAR_GL_11826	1914226991
VAR_GL_11827	1914226992
VAR_GL_11828	1914226993
VAR_GL_11829	1914226994
VAR_GL_11830	1914226995
VAR_GL_11831	1914226996
VAR_GL_11832	1914226997
VAR_GL_11833	1914226998
VAR_GL_11834	1914226999
VAR_GL_11835	1914227000
VAR_GL_11836	1914227001
VAR_GL_11837	1914227002
VAR_GL_11838	1914227003
VAR_GL_11839	1914227004
VAR_GL_11840	1914227005
VAR_GL_11841	1914227006
VAR_GL_11842	1914227007
VAR_GL_11843	1914227008
VAR_GL_11844	1914227009
VAR_GL_11845	1914227010
VAR_GL_11846	1914227011
VAR_GL_11847	1914227012
VAR_GL_11848	1914227013
VAR_GL_11849	1914227014
VAR_GL_11850	1914227015
VAR_GL_11851	1914227016
VAR_GL_11852	1914227017
VAR_GL_11853	1914227018
VAR_GL_11854	1914227019
VAR_GL_11855	1914227020
VAR_GL_11856	1914227021
VAR_GL_11857	1914227022
VAR_GL_11858	1914227023
VAR_GL_11859	1914227024
VAR_GL_11860	1914227025
VAR_GL_11861	1914227026
VAR_GL_11862	1914227027
VAR_GL_11863	1914227028
VAR_GL_11864	1914227029
VAR_GL_11865	1914227030
VAR_GL_11866	1914227031
VAR_GL_11867	1914227032
VAR_GL_11868	1914227033
VAR_GL_11869	1914227034
VAR_GL_11870	1914227035
VAR_GL_11871	1914227036
VAR_GL_11872	1914227037
VAR_GL_11873	1914227038
VAR_GL_11874	1914227039
VAR_GL_11875	1914227040
VAR_GL_11876	1914227041
VAR_GL_11877	1914227042
VAR_GL_11878	1914227043
VAR_GL_11879	1914227044
VAR_GL_11880	1914227045
VAR_GL_11881	1914227046
VAR_GL_11882	1914227047
VAR_GL_11883	1914227048
VAR_GL_11884	1914227049
VAR_GL_11885	1914227050
VAR_GL_11886	1914227051
VAR_GL_11887	1914227052
VAR_GL_11888	1914227053
VAR_GL_11889	1914227054
VAR_GL_11890	1914227055
VAR_GL_11891	1914227056
VAR_GL_11892	1914227057
VAR_GL_11893	1914227058
VAR_GL_11894	1914227059
VAR_GL_11895	1914227060
VAR_GL_11896	1914227061
VAR_GL_11897	1914227062
VAR_GL_11898	1914227063
VAR_GL_11899	1914227064
VAR_GL_11900	1914227065
VAR_GL_11901	1914227066
VAR_GL_11902	1914227067
VAR_GL_11903	1914227068
VAR_GL_11904	1914227069
VAR_GL_11905	1914227070
VAR_GL_11906	1914227071
VAR_GL_11907	1914227072
VAR_GL_11908	1914227073
VAR_GL_11909	1914227074
VAR_GL_11910	1914227075
VAR_GL_11911	1914227076
VAR_GL_11912	1914227077
VAR_GL_11913	1914227078
VAR_GL_11914	1914227079
VAR_GL_11915	1914227080
VAR_GL_11916	1914227081
VAR_GL_11917	1914227082
VAR_GL_11918	1914227083
VAR_GL_11919	1914227084
VAR_GL_11920	1914227085
VAR_GL_11921	1914227086
VAR_GL_11922	1914227087
VAR_GL_11923	1914227088
VAR_GL_11924	1914227089
VAR_GL_11925	1914227090
VAR_GL_11926	1914227091
VAR_GL_11927	1914227092
VAR_GL_11928	1914227093
VAR_GL_11929	1914227094
VAR_GL_11930	1914227095
VAR_GL_11931	1914227096
VAR_GL_11932	1914227097
VAR_GL_11933	1914227098
VAR_GL_11934	1914227099
VAR_GL_11935	1914227100
VAR_GL_11936	1914227101
VAR_GL_11937	1914227102
VAR_GL_11938	1914227103
VAR_GL_11939	1914227104
VAR_GL_11940	1914227105
VAR_GL_11941	1914227106
VAR_GL_11942	1914227107
VAR_GL_11943	1914227108
VAR_GL_11944	1914227109
VAR_GL_11945	1914227110
VAR_GL_11946	1914227111
VAR_GL_11947	1914227112
VAR_GL_11948	1914227113
VAR_GL_11949	1914227114
VAR_GL_11950	1914227115
VAR_GL_11951	1914227116
VAR_GL_11952	1914227117
VAR_GL_11953	1914227118
VAR_GL_11954	1914227119
VAR_GL_11955	1914227120
VAR_GL_11956	1914227121
VAR_GL_11957	1914227122
VAR_GL_11958	1914227123
VAR_GL_11959	1914227124
VAR_GL_11960	1914227125
VAR_GL_11961	1914227126
VAR_GL_11962	1914227127
VAR_GL_11963	1914227128
VAR_GL_11964	1914227129
VAR_GL_11965	1914227130
VAR_GL_11966	1914227131
VAR_GL_11967	1914227132
VAR_GL_11968	1914227133
VAR_GL_11969	1914227134
VAR_GL_11970	1914227135
VAR_GL_11971	1914227136
VAR_GL_11972	1914227137
VAR_GL_11973	1914227138
VAR_GL_11974	1914227139
VAR_GL_11975	1914227140
VAR_GL_11976	1914227141
VAR_GL_11977	1914227142
VAR_GL_11978	1914227143
VAR_GL_11979	1914227144
VAR_GL_11980	1914227145
VAR_GL_11981	1914227146
VAR_GL_11982	1914227147
VAR_GL_11983	1914227148
VAR_GL_11984	1914227149
VAR_GL_11985	1914227150
VAR_GL_11986	1914227151
VAR_GL_11987	1914227152
VAR_GL_11988	1914227153
VAR_GL_11989	1914227154
VAR_GL_11990	1914227155
VAR_GL_11991	1914227156
VAR_GL_11992	1914227157
VAR_GL_11993	1914227158
VAR_GL_11994	1914227159
VAR_GL_11995	1914227160
VAR_GL_11996	1914227161
VAR_GL_11997	1914227162
VAR_GL_11998	1914227163
VAR_GL_11999	1914227164
VAR_GL_12000	1914227165
VAR_GL_12001	1914227166
VAR_GL_12002	1914227167
VAR_GL_12003	1914227168
VAR_GL_12004	1914227169
VAR_GL_12005	1914227170
VAR_GL_12006	1914227171
VAR_GL_12007	1914227172
VAR_GL_12008	1914227173
VAR_GL_12009	1914227174
VAR_GL_12010	1914227175
VAR_GL_12011	1914227176
VAR_GL_12012	1914227177
VAR_GL_12013	1914227178
VAR_GL_12014	1914227179
VAR_GL_12015	1914227180
VAR_GL_12016	1914227181
VAR_GL_12017	1914227182
VAR_GL_12018	1914227183
VAR_GL_12019	1914227184
VAR_GL_12020	1914227185
VAR_GL_12021	1914227186
VAR_GL_12022	1914227187
VAR_GL_12023	1914227188
VAR_GL_12024	1914227189
VAR_GL_12025	1914227190
VAR_GL_12026	1914227191
VAR_GL_12027	1914227192
VAR_GL_12028	1914227193
VAR_GL_12029	1914227194
VAR_GL_12030	1914227195
VAR_GL_12031	1914227196
VAR_GL_12032	1914227197
VAR_GL_12033	1914227198
VAR_GL_12034	1914227199
VAR_GL_12035	1914227200
VAR_GL_12036	1914227201
VAR_GL_12037	1914227202
VAR_GL_12038	1914227203
VAR_GL_12039	1914227204
VAR_GL_12040	1914227205
VAR_GL_12041	1914227206
VAR_GL_12042	1914227207
VAR_GL_12043	1914227208
VAR_GL_12044	1914227209
VAR_GL_12045	1914227210
VAR_GL_12046	1914227211
VAR_GL_12047	1914227212
VAR_GL_12048	1914227213
VAR_GL_12049	1914227214
VAR_GL_12050	1914227215
VAR_GL_12051	1914227216
VAR_GL_12052	1914227217
VAR_GL_12053	1914227218
VAR_GL_12054	1914227219
VAR_GL_12055	1914227220
VAR_GL_12056	1914227221
VAR_GL_12057	1914227222
VAR_GL_12058	1914227223
VAR_GL_12059	1914227224
VAR_GL_12060	1914227225
VAR_GL_12061	1914227226
VAR_GL_12062	1914227227
VAR_GL_12063	1914227228
VAR_GL_12064	1914227229
VAR_GL_12065	1914227230
VAR_GL_12066	1914227231
VAR_GL_12067	1914227232
VAR_GL_12068	1914227233
VAR_GL_12069	1914227234
VAR_GL_12070	1914227235
VAR_GL_12071	1914227236
VAR_GL_12072	1914227237
VAR_GL_12073	1914227238
VAR_GL_12074	1914227239
VAR_GL_12075	1914227240
VAR_GL_12076	1914227241
VAR_GL_12077	1914227242
VAR_GL_12078	1914227243
VAR_GL_12079	1914227244
VAR_GL_12080	1914227245
VAR_GL_12081	1914227246
VAR_GL_12082	1914227247
VAR_GL_12083	1914227248
VAR_GL_12084	1914227249
VAR_GL_12085	1914227250
VAR_GL_12086	1914227251
VAR_GL_12087	1914227252
VAR_GL_12088	1914227253
VAR_GL_12089	1914227254
VAR_GL_12090	1914227255
VAR_GL_12091	1914227256
VAR_GL_12092	1914227257
VAR_GL_12093	1914227258
VAR_GL_12094	1914227259
VAR_GL_12095	1914227260
VAR_GL_12096	1914227261
VAR_GL_12097	1914227262
VAR_GL_12098	1914227263
VAR_GL_12099	1914227264
VAR_GL_12100	1914227265
VAR_GL_12101	1914227266
VAR_GL_12102	1914227267
VAR_GL_12103	1914227268
VAR_GL_12104	1914227269
VAR_GL_12105	1914227270
VAR_GL_12106	1914227271
VAR_GL_12107	1914227272
VAR_GL_12108	1914227273
VAR_GL_12109	1914227274
VAR_GL_12110	1914227275
VAR_GL_12111	1914227276
VAR_GL_12112	1914227277
VAR_GL_12113	1914227278
VAR_GL_12114	1914227279
VAR_GL_12115	1914227280
VAR_GL_12116	1914227281
VAR_GL_12117	1914227282
VAR_GL_12118	1914227283
VAR_GL_12119	1914227284
VAR_GL_12120	1914227285
VAR_GL_12121	1914227286
VAR_GL_12122	1914227287
VAR_GL_12123	1914227288
VAR_GL_12124	1914227289
VAR_GL_12125	1914227290
VAR_GL_12126	1914227291
VAR_GL_12127	1914227292
VAR_GL_12128	1914227293
VAR_GL_12129	1914227294
VAR_GL_12130	1914227295
VAR_GL_12131	1914227296
VAR_GL_12132	1914227297
VAR_GL_12133	1914227298
VAR_GL_12134	1914227299
VAR_GL_12135	1914227300
VAR_GL_12136	1914227301
VAR_GL_12137	1914227302
VAR_GL_12138	1914227303
VAR_GL_12139	1914227304
VAR_GL_12140	1914227305
VAR_GL_12141	1914227306
VAR_GL_12142	1914227307
VAR_GL_12143	1914227308
VAR_GL_12144	1914227309
VAR_GL_12145	1914227310
VAR_GL_12146	1914227311
VAR_GL_12147	1914227312
VAR_GL_12148	1914227313
VAR_GL_12149	1914227314
VAR_GL_12150	1914227315
VAR_GL_12151	1914227316
VAR_GL_12152	1914227317
VAR_GL_12153	1914227318
VAR_GL_12154	1914227319
VAR_GL_12155	1914227320
VAR_GL_12156	1914227321
VAR_GL_12157	1914227322
VAR_GL_12158	1914227323
VAR_GL_12159	1914227324
VAR_GL_12160	1914227325
VAR_GL_12161	1914227326
VAR_GL_12162	1914227327
VAR_GL_12163	1914227328
VAR_GL_12164	1914227329
VAR_GL_12165	1914227330
VAR_GL_12166	1914227331
VAR_GL_12167	1914227332
VAR_GL_12168	1914227333
VAR_GL_12169	1914227334
VAR_GL_12170	1914227335
VAR_GL_12171	1914227336
VAR_GL_12172	1914227337
VAR_GL_12173	1914227338
VAR_GL_12174	1914227339
VAR_GL_12175	1914227340
VAR_GL_12176	1914227341
VAR_GL_12177	1914227342
VAR_GL_12178	1914227343
VAR_GL_12179	1914227344
VAR_GL_12180	1914227345
VAR_GL_12181	1914227346
VAR_GL_12182	1914227347
VAR_GL_12183	1914227348
VAR_GL_12184	1914227349
VAR_GL_12185	1914227350
VAR_GL_12186	1914227351
VAR_GL_12187	1914227352
VAR_GL_12188	1914227353
VAR_GL_12189	1914227354
VAR_GL_12190	1914227355
VAR_GL_12191	1914227356
VAR_GL_12192	1914227357
VAR_GL_12193	1914227358
VAR_GL_12194	1914227359
VAR_GL_12195	1914227360
VAR_GL_12196	1914227361
VAR_GL_12197	1914227362
VAR_GL_12198	1914227363
VAR_GL_12199	1914227364
VAR_GL_12200	1914227365
VAR_GL_12201	1914227366
VAR_GL_12202	1914227367
VAR_GL_12203	1914227368
VAR_GL_12204	1914227369
VAR_GL_12205	1914227370
VAR_GL_12206	1914227371
VAR_GL_12207	1914227372
VAR_GL_12208	1914227373
VAR_GL_12209	1914227374
VAR_GL_12210	1914227375
VAR_GL_12211	1914227376
VAR_GL_12212	1914227377
VAR_GL_12213	1914227378
VAR_GL_12214	1914227379
VAR_GL_12215	1914227380
VAR_GL_12216	1914227381
VAR_GL_12217	1914227382
VAR_GL_12218	1914227383
VAR_GL_12219	1914227384
VAR_GL_12220	1914227385
VAR_GL_12221	1914227386
VAR_GL_12222	1914227387
VAR_GL_12223	1914227388
VAR_GL_12224	1914227389
VAR_GL_12225	1914227390
VAR_GL_12226	1914227391
VAR_GL_12227	1914227392
VAR_GL_12228	1914227393
VAR_GL_12229	1914227394
VAR_GL_12230	1914227395
VAR_GL_12231	1914227396
VAR_GL_12232	1914227397
VAR_GL_12233	1914227398
VAR_GL_12234	1914227399
VAR_GL_12235	1914227400
VAR_GL_12236	1914227401
VAR_GL_12237	1914227402
VAR_GL_12238	1914227403
VAR_GL_12239	1914227404
VAR_GL_12240	1914227405
VAR_GL_12241	1914227406
VAR_GL_12242	1914227407
VAR_GL_12243	1914227408
VAR_GL_12244	1914227409
VAR_GL_12245	1914227410
VAR_GL_12246	1914227411
VAR_GL_12247	1914227412
VAR_GL_12248	1914227413
VAR_GL_12249	1914227414
VAR_GL_12250	1914227415
VAR_GL_12251	1914227416
VAR_GL_12252	1914227417
VAR_GL_12253	1914227418
VAR_GL_12254	1914227419
VAR_GL_12255	1914227420
VAR_GL_12256	1914227421
VAR_GL_12257	1914227422
VAR_GL_12258	1914227423
VAR_GL_12259	1914227424
VAR_GL_12260	1914227425
VAR_GL_12261	1914227426
VAR_GL_12262	1914227427
VAR_GL_12263	1914227428
VAR_GL_12264	1914227429
VAR_GL_12265	1914227430
VAR_GL_12266	1914227431
VAR_GL_12267	1914227432
VAR_GL_12268	1914227433
VAR_GL_12269	1914227434
VAR_GL_12270	1914227435
VAR_GL_12271	1914227436
VAR_GL_12272	1914227437
VAR_GL_12273	1914227438
VAR_GL_12274	1914227439
VAR_GL_12275	1914227440
VAR_GL_12276	1914227441
VAR_GL_12277	1914227442
VAR_GL_12278	1914227443
VAR_GL_12279	1914227444
VAR_GL_12280	1914227445
VAR_GL_12281	1914227446
VAR_GL_12282	1914227447
VAR_GL_12283	1914227448
VAR_GL_12284	1914227449
VAR_GL_12285	1914227450
VAR_GL_12286	1914227451
VAR_GL_12287	1914227452
VAR_GL_12288	1914227453
VAR_GL_12289	1914227454
VAR_GL_12290	1914227455
VAR_GL_12291	1914227456
VAR_GL_12292	1914227457
VAR_GL_12293	1914227458
VAR_GL_12294	1914227459
VAR_GL_12295	1914227460
VAR_GL_12296	1914227461
VAR_GL_12297	1914227462
VAR_GL_12298	1914227463
VAR_GL_12299	1914227464
VAR_GL_12300	1914227465
VAR_GL_12301	1914227466
VAR_GL_12302	1914227467
VAR_GL_12303	1914227468
VAR_GL_12304	1914227469
VAR_GL_12305	1914227470
VAR_GL_12306	1914227471
VAR_GL_12307	1914227472
VAR_GL_12308	1914227473
VAR_GL_12309	1914227474
VAR_GL_12310	1914227475
VAR_GL_12311	1914227476
VAR_GL_12312	1914227477
VAR_GL_12313	1914227478
VAR_GL_12314	1914227479
VAR_GL_12315	1914227480
VAR_GL_12316	1914227481
VAR_GL_12317	1914227482
VAR_GL_12318	1914227483
VAR_GL_12319	1914227484
VAR_GL_12320	1914227485
VAR_GL_12321	1914227486
VAR_GL_12322	1914227487
VAR_GL_12323	1914227488
VAR_GL_12324	1914227489
VAR_GL_12325	1914227490
VAR_GL_12326	1914227491
VAR_GL_12327	1914227492
VAR_GL_12328	1914227493
VAR_GL_12329	1914227494
VAR_GL_12330	1914227495
VAR_GL_12331	1914227496
VAR_GL_12332	1914227497
VAR_GL_12333	1914227498
VAR_GL_12334	1914227499
VAR_GL_12335	1914227500
VAR_GL_12336	1914227501
VAR_GL_12337	1914227502
VAR_GL_12338	1914227503
VAR_GL_12339	1914227504
VAR_GL_12340	1914227505
VAR_GL_12341	1914227506
VAR_GL_12342	1914227507
VAR_GL_12343	1914227508
VAR_GL_12344	1914227509
VAR_GL_12345	1914227510
VAR_GL_12346	1914227511
VAR_GL_12347	1914227512
VAR_GL_12348	1914227513
VAR_GL_12349	1914227514
VAR_GL_12350	1914227515
VAR_GL_12351	1914227516
VAR_GL_12352	1914227517
VAR_GL_12353	1914227518
VAR_GL_12354	1914227519
VAR_GL_12355	1914227520
VAR_GL_12356	1914227521
VAR_GL_12357	1914227522
VAR_GL_12358	1914227523
VAR_GL_12359	1914227524
VAR_GL_12360	1914227525
VAR_GL_12361	1914227526
VAR_GL_12362	1914227527
VAR_GL_12363	1914227528
VAR_GL_12364	1914227529
VAR_GL_12365	1914227530
VAR_GL_12366	1914227531
VAR_GL_12367	1914227532
VAR_GL_12368	1914227533
VAR_GL_12369	1914227534
VAR_GL_12370	1914227535
VAR_GL_12371	1914227536
VAR_GL_12372	1914227537
VAR_GL_12373	1914227538
VAR_GL_12374	1914227539
VAR_GL_12375	1914227540
VAR_GL_12376	1914227541
VAR_GL_12377	1914227542
VAR_GL_12378	1914227543
VAR_GL_12379	1914227544
VAR_GL_12380	1914227545
VAR_GL_12381	1914227546
VAR_GL_12382	1914227547
VAR_GL_12383	1914227548
VAR_GL_12384	1914227549
VAR_GL_12385	1914227550
VAR_GL_12386	1914227551
VAR_GL_12387	1914227552
VAR_GL_12388	1914227553
VAR_GL_12389	1914227554
VAR_GL_12390	1914227555
VAR_GL_12391	1914227556
VAR_GL_12392	1914227557
VAR_GL_12393	1914227558
VAR_GL_12394	1914227559
VAR_GL_12395	1914227560
VAR_GL_12396	1914227561
VAR_GL_12397	1914227562
VAR_GL_12398	1914227563
VAR_GL_12399	1914227564
VAR_GL_12400	1914227565
VAR_GL_12401	1914227566
VAR_GL_12402	1914227567
VAR_GL_12403	1914227568
VAR_GL_12404	1914227569
VAR_GL_12405	1914227570
VAR_GL_12406	1914227571
VAR_GL_12407	1914227572
VAR_GL_12408	1914227573
VAR_GL_12409	1914227574
VAR_GL_12410	1914227575
VAR_GL_12411	1914227576
VAR_GL_12412	1914227577
VAR_GL_12413	1914227578
VAR_GL_12414	1914227579
VAR_GL_12415	1914227580
VAR_GL_12416	1914227581
VAR_GL_12417	1914227582
VAR_GL_12418	1914227583
VAR_GL_12419	1914227584
VAR_GL_12420	1914227585
VAR_GL_12421	1914227586
VAR_GL_12422	1914227587
VAR_GL_12423	1914227588
VAR_GL_12424	1914227589
VAR_GL_12425	1914227590
VAR_GL_12426	1914227591
VAR_GL_12427	1914227592
VAR_GL_12428	1914227593
VAR_GL_12429	1914227594
VAR_GL_12430	1914227595
VAR_GL_12431	1914227596
VAR_GL_12432	1914227597
VAR_GL_12433	1914227598
VAR_GL_12434	1914227599
VAR_GL_12435	1914227600
VAR_GL_12436	1914227601
VAR_GL_12437	1914227602
VAR_GL_12438	1914227603
VAR_GL_12439	1914227604
VAR_GL_12440	1914227605
VAR_GL_12441	1914227606
VAR_GL_12442	1914227607
VAR_GL_12443	1914227608
VAR_GL_12444	1914227609
VAR_GL_12445	1914227610
VAR_GL_12446	1914227611
VAR_GL_12447	1914227612
VAR_GL_12448	1914227613
VAR_GL_12449	1914227614
VAR_GL_12450	1914227615
VAR_GL_12451	1914227616
VAR_GL_12452	1914227617
VAR_GL_12453	1914227618
VAR_GL_12454	1914227619
VAR_GL_12455	1914227620
VAR_GL_12456	1914227621
VAR_GL_12457	1914227622
VAR_GL_12458	1914227623
VAR_GL_12459	1914227624
VAR_GL_12460	1914227625
VAR_GL_12461	1914227626
VAR_GL_12462	1914227627
VAR_GL_12463	1914227628
VAR_GL_12464	1914227629
VAR_GL_12465	1914227630
VAR_GL_12466	1914227631
VAR_GL_12467	1914227632
VAR_GL_12468	1914227633
VAR_GL_12469	1914227634
VAR_GL_12470	1914227635
VAR_GL_12471	1914227636
VAR_GL_12472	1914227637
VAR_GL_12473	1914227638
VAR_GL_12474	1914227639
VAR_GL_12475	1914227640
VAR_GL_12476	1914227641
VAR_GL_12477	1914227642
VAR_GL_12478	1914227643
VAR_GL_12479	1914227644
VAR_GL_12480	1914227645
VAR_GL_12481	1914227646
VAR_GL_12482	1914227647
VAR_GL_12483	1914227648
VAR_GL_12484	1914227649
VAR_GL_12485	1914227650
VAR_GL_12486	1914227651
VAR_GL_12487	1914227652
VAR_GL_12488	1914227653
VAR_GL_12489	1914227654
VAR_GL_12490	1914227655
VAR_GL_12491	1914227656
VAR_GL_12492	1914227657
VAR_GL_12493	1914227658
VAR_GL_12494	1914227659
VAR_GL_12495	1914227660
VAR_GL_12496	1914227661
VAR_GL_12497	1914227662
VAR_GL_12498	1914227663
VAR_GL_12499	1914227664
VAR_GL_12500	1914227665
VAR_GL_12501	1914227666
VAR_GL_12502	1914227667
VAR_GL_12503	1914227668
VAR_GL_12504	1914227669
VAR_GL_12505	1914227670
VAR_GL_12506	1914227671
VAR_GL_12507	1914227672
VAR_GL_12508	1914227673
VAR_GL_12509	1914227674
VAR_GL_12510	1914227675
VAR_GL_12511	1914227676
VAR_GL_12512	1914227677
VAR_GL_12513	1914227678
VAR_GL_12514	1914227679
VAR_GL_12515	1914227680
VAR_GL_12516	1914227681
VAR_GL_12517	1914227682
VAR_GL_12518	1914227683
VAR_GL_12519	1914227684
VAR_GL_12520	1914227685
VAR_GL_12521	1914227686
VAR_GL_12522	1914227687
VAR_GL_12523	1914227688
VAR_GL_12524	1914227689
VAR_GL_12525	1914227690
VAR_GL_12526	1914227691
VAR_GL_12527	1914227692
VAR_GL_12528	1914227693
VAR_GL_12529	1914227694
VAR_GL_12530	1914227695
VAR_GL_12531	1914227696
VAR_GL_12532	1914227697
VAR_GL_12533	1914227698
VAR_GL_12534	1914227699
VAR_GL_12535	1914227700
VAR_GL_12536	1914227701
VAR_GL_12537	1914227702
VAR_GL_12538	1914227703
VAR_GL_12539	1914227704
VAR_GL_12540	1914227705
VAR_GL_12541	1914227706
VAR_GL_12542	1914227707
VAR_GL_12543	1914227708
VAR_GL_12544	1914227709
VAR_GL_12545	1914227710
VAR_GL_12546	1914227711
VAR_GL_12547	1914227712
VAR_GL_12548	1914227713
VAR_GL_12549	1914227714
VAR_GL_12550	1914227715
VAR_GL_12551	1914227716
VAR_GL_12552	1914227717
VAR_GL_12553	1914227718
VAR_GL_12554	1914227719
VAR_GL_12555	1914227720
VAR_GL_12556	1914227721
VAR_GL_12557	1914227722
VAR_GL_12558	1914227723
VAR_GL_12559	1914227724
VAR_GL_12560	1914227725
VAR_GL_12561	1914227726
VAR_GL_12562	1914227727
VAR_GL_12563	1914227728
VAR_GL_12564	1914227729
VAR_GL_12565	1914227730
VAR_GL_12566	1914227731
VAR_GL_12567	1914227732
VAR_GL_12568	1914227733
VAR_GL_12569	1914227734
VAR_GL_12570	1914227735
VAR_GL_12571	1914227736
VAR_GL_12572	1914227737
VAR_GL_12573	1914227738
VAR_GL_12574	1914227739
VAR_GL_12575	1914227740
VAR_GL_12576	1914227741
VAR_GL_12577	1914227742
VAR_GL_12578	1914227743
VAR_GL_12579	1914227744
VAR_GL_12580	1914227745
VAR_GL_12581	1914227746
VAR_GL_12582	1914227747
VAR_GL_12583	1914227748
VAR_GL_12584	1914227749
VAR_GL_12585	1914227750
VAR_GL_12586	1914227751
VAR_GL_12587	1914227752
VAR_GL_12588	1914227753
VAR_GL_12589	1914227754
VAR_GL_12590	1914227755
VAR_GL_12591	1914227756
VAR_GL_12592	1914227757
VAR_GL_12593	1914227758
VAR_GL_12594	1914227759
VAR_GL_12595	1914227760
VAR_GL_12596	1914227761
VAR_GL_12597	1914227762
VAR_GL_12598	1914227763
VAR_GL_12599	1914227764
VAR_GL_12600	1914227765
VAR_GL_12601	1914227766
VAR_GL_12602	1914227767
VAR_GL_12603	1914227768
VAR_GL_12604	1914227769
VAR_GL_12605	1914227770
VAR_GL_12606	1914227771
VAR_GL_12607	1914227772
VAR_GL_12608	1914227773
VAR_GL_12609	1914227774
VAR_GL_12610	1914227775
VAR_GL_12611	1914227776
VAR_GL_12612	1914227777
VAR_GL_12613	1914227778
VAR_GL_12614	1914227779
VAR_GL_12615	1914227780
VAR_GL_12616	1914227781
VAR_GL_12617	1914227782
VAR_GL_12618	1914227783
VAR_GL_12619	1914227784
VAR_GL_12620	1914227785
VAR_GL_12621	1914227786
VAR_GL_12622	1914227787
VAR_GL_12623	1914227788
VAR_GL_12624	1914227789
VAR_GL_12625	1914227790
VAR_GL_12626	1914227791
VAR_GL_12627	1914227792
VAR_GL_12628	1914227793
VAR_GL_12629	1914227794
VAR_GL_12630	1914227795
VAR_GL_12631	1914227796
VAR_GL_12632	1914227797
VAR_GL_12633	1914227798
VAR_GL_12634	1914227799
VAR_GL_12635	1914227800
VAR_GL_12636	1914227801
VAR_GL_12637	1914227802
VAR_GL_12638	1914227803
VAR_GL_12639	1914227804
VAR_GL_12640	1914227805
VAR_GL_12641	1914227806
VAR_GL_12642	1914227807
VAR_GL_12643	1914227808
VAR_GL_12644	1914227809
VAR_GL_12645	1914227810
VAR_GL_12646	1914227811
VAR_GL_12647	1914227812
VAR_GL_12648	1914227813
VAR_GL_12649	1914227814
VAR_GL_12650	1914227815
VAR_GL_12651	1914227816
VAR_GL_12652	1914227817
VAR_GL_12653	1914227818
VAR_GL_12654	1914227819
VAR_GL_12655	1914227820
VAR_GL_12656	1914227821
VAR_GL_12657	1914227822
VAR_GL_12658	1914227823
VAR_GL_12659	1914227824
VAR_GL_12660	1914227825
VAR_GL_12661	1914227826
VAR_GL_12662	1914227827
VAR_GL_12663	1914227828
VAR_GL_12664	1914227829
VAR_GL_12665	1914227830
VAR_GL_12666	1914227831
VAR_GL_12667	1914227832
VAR_GL_12668	1914227833
VAR_GL_12669	1914227834
VAR_GL_12670	1914227835
VAR_GL_12671	1914227836
VAR_GL_12672	1914227837
VAR_GL_12673	1914227838
VAR_GL_12674	1914227839
VAR_GL_12675	1914227840
VAR_GL_12676	1914227841
VAR_GL_12677	1914227842
VAR_GL_12678	1914227843
VAR_GL_12679	1914227844
VAR_GL_12680	1914227845
VAR_GL_12681	1914227846
VAR_GL_12682	1914227847
VAR_GL_12683	1914227848
VAR_GL_12684	1914227849
VAR_GL_12685	1914227850
VAR_GL_12686	1914227851
VAR_GL_12687	1914227852
VAR_GL_12688	1914227853
VAR_GL_12689	1914227854
VAR_GL_12690	1914227855
VAR_GL_12691	1914227856
VAR_GL_12692	1914227857
VAR_GL_12693	1914227858
VAR_GL_12694	1914227859
VAR_GL_12695	1914227860
VAR_GL_12696	1914227861
VAR_GL_12697	1914227862
VAR_GL_12698	1914227863
VAR_GL_12699	1914227864
VAR_GL_12700	1914227865
VAR_GL_12701	1914227866
VAR_GL_12702	1914227867
VAR_GL_12703	1914227868
VAR_GL_12704	1914227869
VAR_GL_12705	1914227870
VAR_GL_12706	1914227871
VAR_GL_12707	1914227872
VAR_GL_12708	1914227873
VAR_GL_12709	1914227874
VAR_GL_12710	1914227875
VAR_GL_12711	1914227876
VAR_GL_12712	1914227877
VAR_GL_12713	1914227878
VAR_GL_12714	1914227879
VAR_GL_12715	1914227880
VAR_GL_12716	1914227881
VAR_GL_12717	1914227882
VAR_GL_12718	1914227883
VAR_GL_12719	1914227884
VAR_GL_12720	1914227885
VAR_GL_12721	1914227886
VAR_GL_12722	1914227887
VAR_GL_12723	1914227888
VAR_GL_12724	1914227889
VAR_GL_12725	1914227890
VAR_GL_12726	1914227891
VAR_GL_12727	1914227892
VAR_GL_12728	1914227893
VAR_GL_12729	1914227894
VAR_GL_12730	1914227895
VAR_GL_12731	1914227896
VAR_GL_12732	1914227897
VAR_GL_12733	1914227898
VAR_GL_12734	1914227899
VAR_GL_12735	1914227900
VAR_GL_12736	1914227901
VAR_GL_12737	1914227902
VAR_GL_12738	1914227903
VAR_GL_12739	1914227904
VAR_GL_12740	1914227905
VAR_GL_12741	1914227906
VAR_GL_12742	1914227907
VAR_GL_12743	1914227908
VAR_GL_12744	1914227909
VAR_GL_12745	1914227910
VAR_GL_12746	1914227911
VAR_GL_12747	1914227912
VAR_GL_12748	1914227913
VAR_GL_12749	1914227914
VAR_GL_12750	1914227915
VAR_GL_12751	1914227916
VAR_GL_12752	1914227917
VAR_GL_12753	1914227918
VAR_GL_12754	1914227919
VAR_GL_12755	1914227920
VAR_GL_12756	1914227921
VAR_GL_12757	1914227922
VAR_GL_12758	1914227923
VAR_GL_12759	1914227924
VAR_GL_12760	1914227925
VAR_GL_12761	1914227926
VAR_GL_12762	1914227927
VAR_GL_12763	1914227928
VAR_GL_12764	1914227929
VAR_GL_12765	1914227930
VAR_GL_12766	1914227931
VAR_GL_12767	1914227932
VAR_GL_12768	1914227933
VAR_GL_12769	1914227934
VAR_GL_12770	1914227935
VAR_GL_12771	1914227936
VAR_GL_12772	1914227937
VAR_GL_12773	1914227938
VAR_GL_12774	1914227939
VAR_GL_12775	1914227940
VAR_GL_12776	1914227941
VAR_GL_12777	1914227942
VAR_GL_12778	1914227943
VAR_GL_12779	1914227944
VAR_GL_12780	1914227945
VAR_GL_12781	1914227946
VAR_GL_12782	1914227947
VAR_GL_12783	1914227948
VAR_GL_12784	1914227949
VAR_GL_12785	1914227950
VAR_GL_12786	1914227951
VAR_GL_12787	1914227952
VAR_GL_12788	1914227953
VAR_GL_12789	1914227954
VAR_GL_12790	1914227955
VAR_GL_12791	1914227956
VAR_GL_12792	1914227957
VAR_GL_12793	1914227958
VAR_GL_12794	1914227959
VAR_GL_12795	1914227960
VAR_GL_12796	1914227961
VAR_GL_12797	1914227962
VAR_GL_12798	1914227963
VAR_GL_12799	1914227964
VAR_GL_12800	1914227965
VAR_GL_12801	1914227966
VAR_GL_12802	1914227967
VAR_GL_12803	1914227968
VAR_GL_12804	1914227969
VAR_GL_12805	1914227970
VAR_GL_12806	1914227971
VAR_GL_12807	1914227972
VAR_GL_12808	1914227973
VAR_GL_12809	1914227974
VAR_GL_12810	1914227975
VAR_GL_12811	1914227976
VAR_GL_12812	1914227977
VAR_GL_12813	1914227978
VAR_GL_12814	1914227979
VAR_GL_12815	1914227980
VAR_GL_12816	1914227981
VAR_GL_12817	1914227982
VAR_GL_12818	1914227983
VAR_GL_12819	1914227984
VAR_GL_12820	1914227985
VAR_GL_12821	1914227986
VAR_GL_12822	1914227987
VAR_GL_12823	1914227988
VAR_GL_12824	1914227989
VAR_GL_12825	1914227990
VAR_GL_12826	1914227991
VAR_GL_12827	1914227992
VAR_GL_12828	1914227993
VAR_GL_12829	1914227994
VAR_GL_12830	1914227995
VAR_GL_12831	1914227996
VAR_GL_12832	1914227997
VAR_GL_12833	1914227998
VAR_GL_12834	1914227999
VAR_GL_12835	1914228000
VAR_GL_12836	1914228001
VAR_GL_12837	1914228002
VAR_GL_12838	1914228003
VAR_GL_12839	1914228004
VAR_GL_12840	1914228005
VAR_GL_12841	1914228006
VAR_GL_12842	1914228007
VAR_GL_12843	1914228008
VAR_GL_12844	1914228009
VAR_GL_12845	1914228010
VAR_GL_12846	1914228011
VAR_GL_12847	1914228012
VAR_GL_12848	1914228013
VAR_GL_12849	1914228014
VAR_GL_12850	1914228015
VAR_GL_12851	1914228016
VAR_GL_12852	1914228017
VAR_GL_12853	1914228018
VAR_GL_12854	1914228019
VAR_GL_12855	1914228020
VAR_GL_12856	1914228021
VAR_GL_12857	1914228022
VAR_GL_12858	1914228023
VAR_GL_12859	1914228024
VAR_GL_12860	1914228025
VAR_GL_12861	1914228026
VAR_GL_12862	1914228027
VAR_GL_12863	1914228028
VAR_GL_12864	1914228029
VAR_GL_12865	1914228030
VAR_GL_12866	1914228031
VAR_GL_12867	1914228032
VAR_GL_12868	1914228033
VAR_GL_12869	1914228034
VAR_GL_12870	1914228035
VAR_GL_12871	1914228036
VAR_GL_12872	1914228037
VAR_GL_12873	1914228038
VAR_GL_12874	1914228039
VAR_GL_12875	1914228040
VAR_GL_12876	1914228041
VAR_GL_12877	1914228042
VAR_GL_12878	1914228043
VAR_GL_12879	1914228044
VAR_GL_12880	1914228045
VAR_GL_12881	1914228046
VAR_GL_12882	1914228047
VAR_GL_12883	1914228048
VAR_GL_12884	1914228049
VAR_GL_12885	1914228050
VAR_GL_12886	1914228051
VAR_GL_12887	1914228052
VAR_GL_12888	1914228053
VAR_GL_12889	1914228054
VAR_GL_12890	1914228055
VAR_GL_12891	1914228056
VAR_GL_12892	1914228057
VAR_GL_12893	1914228058
VAR_GL_12894	1914228059
VAR_GL_12895	1914228060
VAR_GL_12896	1914228061
VAR_GL_12897	1914228062
VAR_GL_12898	1914228063
VAR_GL_12899	1914228064
VAR_GL_12900	1914228065
VAR_GL_12901	1914228066
VAR_GL_12902	1914228067
VAR_GL_12903	1914228068
VAR_GL_12904	1914228069
VAR_GL_12905	1914228070
VAR_GL_12906	1914228071
VAR_GL_12907	1914228072
VAR_GL_12908	1914228073
VAR_GL_12909	1914228074
VAR_GL_12910	1914228075
VAR_GL_12911	1914228076
VAR_GL_12912	1914228077
VAR_GL_12913	1914228078
VAR_GL_12914	1914228079
VAR_GL_12915	1914228080
VAR_GL_12916	1914228081
VAR_GL_12917	1914228082
VAR_GL_12918	1914228083
VAR_GL_12919	1914228084
VAR_GL_12920	1914228085
VAR_GL_12921	1914228086
VAR_GL_12922	1914228087
VAR_GL_12923	1914228088
VAR_GL_12924	1914228089
VAR_GL_12925	1914228090
VAR_GL_12926	1914228091
VAR_GL_12927	1914228092
VAR_GL_12928	1914228093
VAR_GL_12929	1914228094
VAR_GL_12930	1914228095
VAR_GL_12931	1914228096
VAR_GL_12932	1914228097
VAR_GL_12933	1914228098
VAR_GL_12934	1914228099
VAR_GL_12935	1914228100
VAR_GL_12936	1914228101
VAR_GL_12937	1914228102
VAR_GL_12938	1914228103
VAR_GL_12939	1914228104
VAR_GL_12940	1914228105
VAR_GL_12941	1914228106
VAR_GL_12942	1914228107
VAR_GL_12943	1914228108
VAR_GL_12944	1914228109
VAR_GL_12945	1914228110
VAR_GL_12946	1914228111
VAR_GL_12947	1914228112
VAR_GL_12948	1914228113
VAR_GL_12949	1914228114
VAR_GL_12950	1914228115
VAR_GL_12951	1914228116
VAR_GL_12952	1914228117
VAR_GL_12953	1914228118
VAR_GL_12954	1914228119
VAR_GL_12955	1914228120
VAR_GL_12956	1914228121
VAR_GL_12957	1914228122
VAR_GL_12958	1914228123
VAR_GL_12959	1914228124
VAR_GL_12960	1914228125
VAR_GL_12961	1914228126
VAR_GL_12962	1914228127
VAR_GL_12963	1914228128
VAR_GL_12964	1914228129
VAR_GL_12965	1914228130
VAR_GL_12966	1914228131
VAR_GL_12967	1914228132
VAR_GL_12968	1914228133
VAR_GL_12969	1914228134
VAR_GL_12970	1914228135
VAR_GL_12971	1914228136
VAR_GL_12972	1914228137
VAR_GL_12973	1914228138
VAR_GL_12974	1914228139
VAR_GL_12975	1914228140
VAR_GL_12976	1914228141
VAR_GL_12977	1914228142
VAR_GL_12978	1914228143
VAR_GL_12979	1914228144
VAR_GL_12980	1914228145
VAR_GL_12981	1914228146
VAR_GL_12982	1914228147
VAR_GL_12983	1914228148
VAR_GL_12984	1914228149
VAR_GL_12985	1914228150
VAR_GL_12986	1914228151
VAR_GL_12987	1914228152
VAR_GL_12988	1914228153
VAR_GL_12989	1914228154
VAR_GL_12990	1914228155
VAR_GL_12991	1914228156
VAR_GL_12992	1914228157
VAR_GL_12993	1914228158
VAR_GL_12994	1914228159
VAR_GL_12995	1914228160
VAR_GL_12996	1914228161
VAR_GL_12997	1914228162
VAR_GL_12998	1914228163
VAR_GL_12999	1914228164
VAR_GL_13000	1914228165
VAR_GL_13001	1914228166
VAR_GL_13002	1914228167
VAR_GL_13003	1914228168
VAR_GL_13004	1914228169
VAR_GL_13005	1914228170
VAR_GL_13006	1914228171
VAR_GL_13007	1914228172
VAR_GL_13008	1914228173
VAR_GL_13009	1914228174
VAR_GL_13010	1914228175
VAR_GL_13011	1914228176
VAR_GL_13012	1914228177
VAR_GL_13013	1914228178
VAR_GL_13014	1914228179
VAR_GL_13015	1914228180
VAR_GL_13016	1914228181
VAR_GL_13017	1914228182
VAR_GL_13018	1914228183
VAR_GL_13019	1914228184
VAR_GL_13020	1914228185
VAR_GL_13021	1914228186
VAR_GL_13022	1914228187
VAR_GL_13023	1914228188
VAR_GL_13024	1914228189
VAR_GL_13025	1914228190
VAR_GL_13026	1914228191
VAR_GL_13027	1914228192
VAR_GL_13028	1914228193
VAR_GL_13029	1914228194
VAR_GL_13030	1914228195
VAR_GL_13031	1914228196
VAR_GL_13032	1914228197
VAR_GL_13033	1914228198
VAR_GL_13034	1914228199
VAR_GL_13035	1914228200
VAR_GL_13036	1914228201
VAR_GL_13037	1914228202
VAR_GL_13038	1914228203
VAR_GL_13039	1914228204
VAR_GL_13040	1914228205
VAR_GL_13041	1914228206
VAR_GL_13042	1914228207
VAR_GL_13043	1914228208
VAR_GL_13044	1914228209
VAR_GL_13045	1914228210
VAR_GL_13046	1914228211
VAR_GL_13047	1914228212
VAR_GL_13048	1914228213
VAR_GL_13049	1914228214
VAR_GL_13050	1914228215
VAR_GL_13051	1914228216
VAR_GL_13052	1914228217
VAR_GL_13053	1914228218
VAR_GL_13054	1914228219
VAR_GL_13055	1914228220
VAR_GL_13056	1914228221
VAR_GL_13057	1914228222
VAR_GL_13058	1914228223
VAR_GL_13059	1914228224
VAR_GL_13060	1914228225
VAR_GL_13061	1914228226
VAR_GL_13062	1914228227
VAR_GL_13063	1914228228
VAR_GL_13064	1914228229
VAR_GL_13065	1914228230
VAR_GL_13066	1914228231
VAR_GL_13067	1914228232
VAR_GL_13068	1914228233
VAR_GL_13069	1914228234
VAR_GL_13070	1914228235
VAR_GL_13071	1914228236
VAR_GL_13072	1914228237
VAR_GL_13073	1914228238
VAR_GL_13074	1914228239
VAR_GL_13075	1914228240
VAR_GL_13076	1914228241
VAR_GL_13077	1914228242
VAR_GL_13078	1914228243
VAR_GL_13079	1914228244
VAR_GL_13080	1914228245
VAR_GL_13081	1914228246
VAR_GL_13082	1914228247
VAR_GL_13083	1914228248
VAR_GL_13084	1914228249
VAR_GL_13085	1914228250
VAR_GL_13086	1914228251
VAR_GL_13087	1914228252
VAR_GL_13088	1914228253
VAR_GL_13089	1914228254
VAR_GL_13090	1914228255
VAR_GL_13091	1914228256
VAR_GL_13092	1914228257
VAR_GL_13093	1914228258
VAR_GL_13094	1914228259
VAR_GL_13095	1914228260
VAR_GL_13096	1914228261
VAR_GL_13097	1914228262
VAR_GL_13098	1914228263
VAR_GL_13099	1914228264
VAR_GL_13100	1914228265
VAR_GL_13101	1914228266
VAR_GL_13102	1914228267
VAR_GL_13103	1914228268
VAR_GL_13104	1914228269
VAR_GL_13105	1914228270
VAR_GL_13106	1914228271
VAR_GL_13107	1914228272
VAR_GL_13108	1914228273
VAR_GL_13109	1914228274
VAR_GL_13110	1914228275
VAR_GL_13111	1914228276
VAR_GL_13112	1914228277
VAR_GL_13113	1914228278
VAR_GL_13114	1914228279
VAR_GL_13115	1914228280
VAR_GL_13116	1914228281
VAR_GL_13117	1914228282
VAR_GL_13118	1914228283
VAR_GL_13119	1914228284
VAR_GL_13120	1914228285
VAR_GL_13121	1914228286
VAR_GL_13122	1914228287
VAR_GL_13123	1914228288
VAR_GL_13124	1914228289
VAR_GL_13125	1914228290
VAR_GL_13126	1914228291
VAR_GL_13127	1914228292
VAR_GL_13128	1914228293
VAR_GL_13129	1914228294
VAR_GL_13130	1914228295
VAR_GL_13131	1914228296
VAR_GL_13132	1914228297
VAR_GL_13133	1914228298
VAR_GL_13134	1914228299
VAR_GL_13135	1914228300
VAR_GL_13136	1914228301
VAR_GL_13137	1914228302
VAR_GL_13138	1914228303
VAR_GL_13139	1914228304
VAR_GL_13140	1914228305
VAR_GL_13141	1914228306
VAR_GL_13142	1914228307
VAR_GL_13143	1914228308
VAR_GL_13144	1914228309
VAR_GL_13145	1914228310
VAR_GL_13146	1914228311
VAR_GL_13147	1914228312
VAR_GL_13148	1914228313
VAR_GL_13149	1914228314
VAR_GL_13150	1914228315
VAR_GL_13151	1914228316
VAR_GL_13152	1914228317
VAR_GL_13153	1914228318
VAR_GL_13154	1914228319
VAR_GL_13155	1914228320
VAR_GL_13156	1914228321
VAR_GL_13157	1914228322
VAR_GL_13158	1914228323
VAR_GL_13159	1914228324
VAR_GL_13160	1914228325
VAR_GL_13161	1914228326
VAR_GL_13162	1914228327
VAR_GL_13163	1914228328
VAR_GL_13164	1914228329
VAR_GL_13165	1914228330
VAR_GL_13166	1914228331
VAR_GL_13167	1914228332
VAR_GL_13168	1914228333
VAR_GL_13169	1914228334
VAR_GL_13170	1914228335
VAR_GL_13171	1914228336
VAR_GL_13172	1914228337
VAR_GL_13173	1914228338
VAR_GL_13174	1914228339
VAR_GL_13175	1914228340
VAR_GL_13176	1914228341
VAR_GL_13177	1914228342
VAR_GL_13178	1914228343
VAR_GL_13179	1914228344
VAR_GL_13180	1914228345
VAR_GL_13181	1914228346
VAR_GL_13182	1914228347
VAR_GL_13183	1914228348
VAR_GL_13184	1914228349
VAR_GL_13185	1914228350
VAR_GL_13186	1914228351
VAR_GL_13187	1914228352
VAR_GL_13188	1914228353
VAR_GL_13189	1914228354
VAR_GL_13190	1914228355
VAR_GL_13191	1914228356
VAR_GL_13192	1914228357
VAR_GL_13193	1914228358
VAR_GL_13194	1914228359
VAR_GL_13195	1914228360
VAR_GL_13196	1914228361
VAR_GL_13197	1914228362
VAR_GL_13198	1914228363
VAR_GL_13199	1914228364
VAR_GL_13200	1914228365
VAR_GL_13201	1914228366
VAR_GL_13202	1914228367
VAR_GL_13203	1914228368
VAR_GL_13204	1914228369
VAR_GL_13205	1914228370
VAR_GL_13206	1914228371
VAR_GL_13207	1914228372
VAR_GL_13208	1914228373
VAR_GL_13209	1914228374
VAR_GL_13210	1914228375
VAR_GL_13211	1914228376
VAR_GL_13212	1914228377
VAR_GL_13213	1914228378
VAR_GL_13214	1914228379
VAR_GL_13215	1914228380
VAR_GL_13216	1914228381
VAR_GL_13217	1914228382
VAR_GL_13218	1914228383
VAR_GL_13219	1914228384
VAR_GL_13220	1914228385
VAR_GL_13221	1914228386
VAR_GL_13222	1914228387
VAR_GL_13223	1914228388
VAR_GL_13224	1914228389
VAR_GL_13225	1914228390
VAR_GL_13226	1914228391
VAR_GL_13227	1914228392
VAR_GL_13228	1914228393
VAR_GL_13229	1914228394
VAR_GL_13230	1914228395
VAR_GL_13231	1914228396
VAR_GL_13232	1914228397
VAR_GL_13233	1914228398
VAR_GL_13234	1914228399
VAR_GL_13235	1914228400
VAR_GL_13236	1914228401
VAR_GL_13237	1914228402
VAR_GL_13238	1914228403
VAR_GL_13239	1914228404
VAR_GL_13240	1914228405
VAR_GL_13241	1914228406
VAR_GL_13242	1914228407
VAR_GL_13243	1914228408
VAR_GL_13244	1914228409
VAR_GL_13245	1914228410
VAR_GL_13246	1914228411
VAR_GL_13247	1914228412
VAR_GL_13248	1914228413
VAR_GL_13249	1914228414
VAR_GL_13250	1914228415
VAR_GL_13251	1914228416
VAR_GL_13252	1914228417
VAR_GL_13253	1914228418
VAR_GL_13254	1914228419
VAR_GL_13255	1914228420
VAR_GL_13256	1914228421
VAR_GL_13257	1914228422
VAR_GL_13258	1914228423
VAR_GL_13259	1914228424
VAR_GL_13260	1914228425
VAR_GL_13261	1914228426
VAR_GL_13262	1914228427
VAR_GL_13263	1914228428
VAR_GL_13264	1914228429
VAR_GL_13265	1914228430
VAR_GL_13266	1914228431
VAR_GL_13267	1914228432
VAR_GL_13268	1914228433
VAR_GL_13269	1914228434
VAR_GL_13270	1914228435
VAR_GL_13271	1914228436
VAR_GL_13272	1914228437
VAR_GL_13273	1914228438
VAR_GL_13274	1914228439
VAR_GL_13275	1914228440
VAR_GL_13276	1914228441
VAR_GL_13277	1914228442
VAR_GL_13278	1914228443
VAR_GL_13279	1914228444
VAR_GL_13280	1914228445
VAR_GL_13281	1914228446
VAR_GL_13282	1914228447
VAR_GL_13283	1914228448
VAR_GL_13284	1914228449
VAR_GL_13285	1914228450
VAR_GL_13286	1914228451
VAR_GL_13287	1914228452
VAR_GL_13288	1914228453
VAR_GL_13289	1914228454
VAR_GL_13290	1914228455
VAR_GL_13291	1914228456
VAR_GL_13292	1914228457
VAR_GL_13293	1914228458
VAR_GL_13294	1914228459
VAR_GL_13295	1914228460
VAR_GL_13296	1914228461
VAR_GL_13297	1914228462
VAR_GL_13298	1914228463
VAR_GL_13299	1914228464
VAR_GL_13300	1914228465
VAR_GL_13301	1914228466
VAR_GL_13302	1914228467
VAR_GL_13303	1914228468
VAR_GL_13304	1914228469
VAR_GL_13305	1914228470
VAR_GL_13306	1914228471
VAR_GL_13307	1914228472
VAR_GL_13308	1914228473
VAR_GL_13309	1914228474
VAR_GL_13310	1914228475
VAR_GL_13311	1914228476
VAR_GL_13312	1914228477
VAR_GL_13313	1914228478
VAR_GL_13314	1914228479
VAR_GL_13315	1914228480
VAR_GL_13316	1914228481
VAR_GL_13317	1914228482
VAR_GL_13318	1914228483
VAR_GL_13319	1914228484
VAR_GL_13320	1914228485
VAR_GL_13321	1914228486
VAR_GL_13322	1914228487
VAR_GL_13323	1914228488
VAR_GL_13324	1914228489
VAR_GL_13325	1914228490
VAR_GL_13326	1914228491
VAR_GL_13327	1914228492
VAR_GL_13328	1914228493
VAR_GL_13329	1914228494
VAR_GL_13330	1914228495
VAR_GL_13331	1914228496
VAR_GL_13332	1914228497
VAR_GL_13333	1914228498
VAR_GL_13334	1914228499
VAR_GL_13335	1914228500
VAR_GL_13336	1914228501
VAR_GL_13337	1914228502
VAR_GL_13338	1914228503
VAR_GL_13339	1914228504
VAR_GL_13340	1914228505
VAR_GL_13341	1914228506
VAR_GL_13342	1914228507
VAR_GL_13343	1914228508
VAR_GL_13344	1914228509
VAR_GL_13345	1914228510
VAR_GL_13346	1914228511
VAR_GL_13347	1914228512
VAR_GL_13348	1914228513
VAR_GL_13349	1914228514
VAR_GL_13350	1914228515
VAR_GL_13351	1914228516
VAR_GL_13352	1914228517
VAR_GL_13353	1914228518
VAR_GL_13354	1914228519
VAR_GL_13355	1914228520
VAR_GL_13356	1914228521
VAR_GL_13357	1914228522
VAR_GL_13358	1914228523
VAR_GL_13359	1914228524
VAR_GL_13360	1914228525
VAR_GL_13361	1914228526
VAR_GL_13362	1914228527
VAR_GL_13363	1914228528
VAR_GL_13364	1914228529
VAR_GL_13365	1914228530
VAR_GL_13366	1914228531
VAR_GL_13367	1914228532
VAR_GL_13368	1914228533
VAR_GL_13369	1914228534
VAR_GL_13370	1914228535
VAR_GL_13371	1914228536
VAR_GL_13372	1914228537
VAR_GL_13373	1914228538
VAR_GL_13374	1914228539
VAR_GL_13375	1914228540
VAR_GL_13376	1914228541
VAR_GL_13377	1914228542
VAR_GL_13378	1914228543
VAR_GL_13379	1914228544
VAR_GL_13380	1914228545
VAR_GL_13381	1914228546
VAR_GL_13382	1914228547
VAR_GL_13383	1914228548
VAR_GL_13384	1914228549
VAR_GL_13385	1914228550
VAR_GL_13386	1914228551
VAR_GL_13387	1914228552
VAR_GL_13388	1914228553
VAR_GL_13389	1914228554
VAR_GL_13390	1914228555
VAR_GL_13391	1914228556
VAR_GL_13392	1914228557
VAR_GL_13393	1914228558
VAR_GL_13394	1914228559
VAR_GL_13395	1914228560
VAR_GL_13396	1914228561
VAR_GL_13397	1914228562
VAR_GL_13398	1914228563
VAR_GL_13399	1914228564
VAR_GL_13400	1914228565
VAR_GL_13401	1914228566
VAR_GL_13402	1914228567
VAR_GL_13403	1914228568
VAR_GL_13404	1914228569
VAR_GL_13405	1914228570
VAR_GL_13406	1914228571
VAR_GL_13407	1914228572
VAR_GL_13408	1914228573
VAR_GL_13409	1914228574
VAR_GL_13410	1914228575
VAR_GL_13411	1914228576
VAR_GL_13412	1914228577
VAR_GL_13413	1914228578
VAR_GL_13414	1914228579
VAR_GL_13415	1914228580
VAR_GL_13416	1914228581
VAR_GL_13417	1914228582
VAR_GL_13418	1914228583
VAR_GL_13419	1914228584
VAR_GL_13420	1914228585
VAR_GL_13421	1914228586
VAR_GL_13422	1914228587
VAR_GL_13423	1914228588
VAR_GL_13424	1914228589
VAR_GL_13425	1914228590
VAR_GL_13426	1914228591
VAR_GL_13427	1914228592
VAR_GL_13428	1914228593
VAR_GL_13429	1914228594
VAR_GL_13430	1914228595
VAR_GL_13431	1914228596
VAR_GL_13432	1914228597
VAR_GL_13433	1914228598
VAR_GL_13434	1914228599
VAR_GL_13435	1914228600
VAR_GL_13436	1914228601
VAR_GL_13437	1914228602
VAR_GL_13438	1914228603
VAR_GL_13439	1914228604
VAR_GL_13440	1914228605
VAR_GL_13441	1914228606
VAR_GL_13442	1914228607
VAR_GL_13443	1914228608
VAR_GL_13444	1914228609
VAR_GL_13445	1914228610
VAR_GL_13446	1914228611
VAR_GL_13447	1914228612
VAR_GL_13448	1914228613
VAR_GL_13449	1914228614
VAR_GL_13450	1914228615
VAR_GL_13451	1914228616
VAR_GL_13452	1914228617
VAR_GL_13453	1914228618
VAR_GL_13454	1914228619
VAR_GL_13455	1914228620
VAR_GL_13456	1914228621
VAR_GL_13457	1914228622
VAR_GL_13458	1914228623
VAR_GL_13459	1914228624
VAR_GL_13460	1914228625
VAR_GL_13461	1914228626
VAR_GL_13462	1914228627
VAR_GL_13463	1914228628
VAR_GL_13464	1914228629
VAR_GL_13465	1914228630
VAR_GL_13466	1914228631
VAR_GL_13467	1914228632
VAR_GL_13468	1914228633
VAR_GL_13469	1914228634
VAR_GL_13470	1914228635
VAR_GL_13471	1914228636
VAR_GL_13472	1914228637
VAR_GL_13473	1914228638
VAR_GL_13474	1914228639
VAR_GL_13475	1914228640
VAR_GL_13476	1914228641
VAR_GL_13477	1914228642
VAR_GL_13478	1914228643
VAR_GL_13479	1914228644
VAR_GL_13480	1914228645
VAR_GL_13481	1914228646
VAR_GL_13482	1914228647
VAR_GL_13483	1914228648
VAR_GL_13484	1914228649
VAR_GL_13485	1914228650
VAR_GL_13486	1914228651
VAR_GL_13487	1914228652
VAR_GL_13488	1914228653
VAR_GL_13489	1914228654
VAR_GL_13490	1914228655
VAR_GL_13491	1914228656
VAR_GL_13492	1914228657
VAR_GL_13493	1914228658
VAR_GL_13494	1914228659
VAR_GL_13495	1914228660
VAR_GL_13496	1914228661
VAR_GL_13497	1914228662
VAR_GL_13498	1914228663
VAR_GL_13499	1914228664
VAR_GL_13500	1914228665
VAR_GL_13501	1914228666
VAR_GL_13502	1914228667
VAR_GL_13503	1914228668
VAR_GL_13504	1914228669
VAR_GL_13505	1914228670
VAR_GL_13506	1914228671
VAR_GL_13507	1914228672
VAR_GL_13508	1914228673
VAR_GL_13509	1914228674
VAR_GL_13510	1914228675
VAR_GL_13511	1914228676
VAR_GL_13512	1914228677
VAR_GL_13513	1914228678
VAR_GL_13514	1914228679
VAR_GL_13515	1914228680
VAR_GL_13516	1914228681
VAR_GL_13517	1914228682
VAR_GL_13518	1914228683
VAR_GL_13519	1914228684
VAR_GL_13520	1914228685
VAR_GL_13521	1914228686
VAR_GL_13522	1914228687
VAR_GL_13523	1914228688
VAR_GL_13524	1914228689
VAR_GL_13525	1914228690
VAR_GL_13526	1914228691
VAR_GL_13527	1914228692
VAR_GL_13528	1914228693
VAR_GL_13529	1914228694
VAR_GL_13530	1914228695
VAR_GL_13531	1914228696
VAR_GL_13532	1914228697
VAR_GL_13533	1914228698
VAR_GL_13534	1914228699
VAR_GL_13535	1914228700
VAR_GL_13536	1914228701
VAR_GL_13537	1914228702
VAR_GL_13538	1914228703
VAR_GL_13539	1914228704
VAR_GL_13540	1914228705
VAR_GL_13541	1914228706
VAR_GL_13542	1914228707
VAR_GL_13543	1914228708
VAR_GL_13544	1914228709
VAR_GL_13545	1914228710
VAR_GL_13546	1914228711
VAR_GL_13547	1914228712
VAR_GL_13548	1914228713
VAR_GL_13549	1914228714
VAR_GL_13550	1914228715
VAR_GL_13551	1914228716
VAR_GL_13552	1914228717
VAR_GL_13553	1914228718
VAR_GL_13554	1914228719
VAR_GL_13555	1914228720
VAR_GL_13556	1914228721
VAR_GL_13557	1914228722
VAR_GL_13558	1914228723
VAR_GL_13559	1914228724
VAR_GL_13560	1914228725
VAR_GL_13561	1914228726
VAR_GL_13562	1914228727
VAR_GL_13563	1914228728
VAR_GL_13564	1914228729
VAR_GL_13565	1914228730
VAR_GL_13566	1914228731
VAR_GL_13567	1914228732
VAR_GL_13568	1914228733
VAR_GL_13569	1914228734
VAR_GL_13570	1914228735
VAR_GL_13571	1914228736
VAR_GL_13572	1914228737
VAR_GL_13573	1914228738
VAR_GL_13574	1914228739
VAR_GL_13575	1914228740
VAR_GL_13576	1914228741
VAR_GL_13577	1914228742
VAR_GL_13578	1914228743
VAR_GL_13579	1914228744
VAR_GL_13580	1914228745
VAR_GL_13581	1914228746
VAR_GL_13582	1914228747
VAR_GL_13583	1914228748
VAR_GL_13584	1914228749
VAR_GL_13585	1914228750
VAR_GL_13586	1914228751
VAR_GL_13587	1914228752
VAR_GL_13588	1914228753
VAR_GL_13589	1914228754
VAR_GL_13590	1914228755
VAR_GL_13591	1914228756
VAR_GL_13592	1914228757
VAR_GL_13593	1914228758
VAR_GL_13594	1914228759
VAR_GL_13595	1914228760
VAR_GL_13596	1914228761
VAR_GL_13597	1914228762
VAR_GL_13598	1914228763
VAR_GL_13599	1914228764
VAR_GL_13600	1914228765
VAR_GL_13601	1914228766
VAR_GL_13602	1914228767
VAR_GL_13603	1914228768
VAR_GL_13604	1914228769
VAR_GL_13605	1914228770
VAR_GL_13606	1914228771
VAR_GL_13607	1914228772
VAR_GL_13608	1914228773
VAR_GL_13609	1914228774
VAR_GL_13610	1914228775
VAR_GL_13611	1914228776
VAR_GL_13612	1914228777
VAR_GL_13613	1914228778
VAR_GL_13614	1914228779
VAR_GL_13615	1914228780
VAR_GL_13616	1914228781
VAR_GL_13617	1914228782
VAR_GL_13618	1914228783
VAR_GL_13619	1914228784
VAR_GL_13620	1914228785
VAR_GL_13621	1914228786
VAR_GL_13622	1914228787
VAR_GL_13623	1914228788
VAR_GL_13624	1914228789
VAR_GL_13625	1914228790
VAR_GL_13626	1914228791
VAR_GL_13627	1914228792
VAR_GL_13628	1914228793
VAR_GL_13629	1914228794
VAR_GL_13630	1914228795
VAR_GL_13631	1914228796
VAR_GL_13632	1914228797
VAR_GL_13633	1914228798
VAR_GL_13634	1914228799
VAR_GL_13635	1914228800
VAR_GL_13636	1914228801
VAR_GL_13637	1914228802
VAR_GL_13638	1914228803
VAR_GL_13639	1914228804
VAR_GL_13640	1914228805
VAR_GL_13641	1914228806
VAR_GL_13642	1914228807
VAR_GL_13643	1914228808
VAR_GL_13644	1914228809
VAR_GL_13645	1914228810
VAR_GL_13646	1914228811
VAR_GL_13647	1914228812
VAR_GL_13648	1914228813
VAR_GL_13649	1914228814
VAR_GL_13650	1914228815
VAR_GL_13651	1914228816
VAR_GL_13652	1914228817
VAR_GL_13653	1914228818
VAR_GL_13654	1914228819
VAR_GL_13655	1914228820
VAR_GL_13656	1914228821
VAR_GL_13657	1914228822
VAR_GL_13658	1914228823
VAR_GL_13659	1914228824
VAR_GL_13660	1914228825
VAR_GL_13661	1914228826
VAR_GL_13662	1914228827
VAR_GL_13663	1914228828
VAR_GL_13664	1914228829
VAR_GL_13665	1914228830
VAR_GL_13666	1914228831
VAR_GL_13667	1914228832
VAR_GL_13668	1914228833
VAR_GL_13669	1914228834
VAR_GL_13670	1914228835
VAR_GL_13671	1914228836
VAR_GL_13672	1914228837
VAR_GL_13673	1914228838
VAR_GL_13674	1914228839
VAR_GL_13675	1914228840
VAR_GL_13676	1914228841
VAR_GL_13677	1914228842
VAR_GL_13678	1914228843
VAR_GL_13679	1914228844
VAR_GL_13680	1914228845
VAR_GL_13681	1914228846
VAR_GL_13682	1914228847
VAR_GL_13683	1914228848
VAR_GL_13684	1914228849
VAR_GL_13685	1914228850
VAR_GL_13686	1914228851
VAR_GL_13687	1914228852
VAR_GL_13688	1914228853
VAR_GL_13689	1914228854
VAR_GL_13690	1914228855
VAR_GL_13691	1914228856
VAR_GL_13692	1914228857
VAR_GL_13693	1914228858
VAR_GL_13694	1914228859
VAR_GL_13695	1914228860
VAR_GL_13696	1914228861
VAR_GL_13697	1914228862
VAR_GL_13698	1914228863
VAR_GL_13699	1914228864
VAR_GL_13700	1914228865
VAR_GL_13701	1914228866
VAR_GL_13702	1914228867
VAR_GL_13703	1914228868
VAR_GL_13704	1914228869
VAR_GL_13705	1914228870
VAR_GL_13706	1914228871
VAR_GL_13707	1914228872
VAR_GL_13708	1914228873
VAR_GL_13709	1914228874
VAR_GL_13710	1914228875
VAR_GL_13711	1914228876
VAR_GL_13712	1914228877
VAR_GL_13713	1914228878
VAR_GL_13714	1914228879
VAR_GL_13715	1914228880
VAR_GL_13716	1914228881
VAR_GL_13717	1914228882
VAR_GL_13718	1914228883
VAR_GL_13719	1914228884
VAR_GL_13720	1914228885
VAR_GL_13721	1914228886
VAR_GL_13722	1914228887
VAR_GL_13723	1914228888
VAR_GL_13724	1914228889
VAR_GL_13725	1914228890
VAR_GL_13726	1914228891
VAR_GL_13727	1914228892
VAR_GL_13728	1914228893
VAR_GL_13729	1914228894
VAR_GL_13730	1914228895
VAR_GL_13731	1914228896
VAR_GL_13732	1914228897
VAR_GL_13733	1914228898
VAR_GL_13734	1914228899
VAR_GL_13735	1914228900
VAR_GL_13736	1914228901
VAR_GL_13737	1914228902
VAR_GL_13738	1914228903
VAR_GL_13739	1914228904
VAR_GL_13740	1914228905
VAR_GL_13741	1914228906
VAR_GL_13742	1914228907
VAR_GL_13743	1914228908
VAR_GL_13744	1914228909
VAR_GL_13745	1914228910
VAR_GL_13746	1914228911
VAR_GL_13747	1914228912
VAR_GL_13748	1914228913
VAR_GL_13749	1914228914
VAR_GL_13750	1914228915
VAR_GL_13751	1914228916
VAR_GL_13752	1914228917
VAR_GL_13753	1914228918
VAR_GL_13754	1914228919
VAR_GL_13755	1914228920
VAR_GL_13756	1914228921
VAR_GL_13757	1914228922
VAR_GL_13758	1914228923
VAR_GL_13759	1914228924
VAR_GL_13760	1914228925
VAR_GL_13761	1914228926
VAR_GL_13762	1914228927
VAR_GL_13763	1914228928
VAR_GL_13764	1914228929
VAR_GL_13765	1914228930
VAR_GL_13766	1914228931
VAR_GL_13767	1914228932
VAR_GL_13768	1914228933
VAR_GL_13769	1914228934
VAR_GL_13770	1914228935
VAR_GL_13771	1914228936
VAR_GL_13772	1914228937
VAR_GL_13773	1914228938
VAR_GL_13774	1914228939
VAR_GL_13775	1914228940
VAR_GL_13776	1914228941
VAR_GL_13777	1914228942
VAR_GL_13778	1914228943
VAR_GL_13779	1914228944
VAR_GL_13780	1914228945
VAR_GL_13781	1914228946
VAR_GL_13782	1914228947
VAR_GL_13783	1914228948
VAR_GL_13784	1914228949
VAR_GL_13785	1914228950
VAR_GL_13786	1914228951
VAR_GL_13787	1914228952
VAR_GL_13788	1914228953
VAR_GL_13789	1914228954
VAR_GL_13790	1914228955
VAR_GL_13791	1914228956
VAR_GL_13792	1914228957
VAR_GL_13793	1914228958
VAR_GL_13794	1914228959
VAR_GL_13795	1914228960
VAR_GL_13796	1914228961
VAR_GL_13797	1914228962
VAR_GL_13798	1914228963
VAR_GL_13799	1914228964
VAR_GL_13800	1914228965
VAR_GL_13801	1914228966
VAR_GL_13802	1914228967
VAR_GL_13803	1914228968
VAR_GL_13804	1914228969
VAR_GL_13805	1914228970
VAR_GL_13806	1914228971
VAR_GL_13807	1914228972
VAR_GL_13808	1914228973
VAR_GL_13809	1914228974
VAR_GL_13810	1914228975
VAR_GL_13811	1914228976
VAR_GL_13812	1914228977
VAR_GL_13813	1914228978
VAR_GL_13814	1914228979
VAR_GL_13815	1914228980
VAR_GL_13816	1914228981
VAR_GL_13817	1914228982
VAR_GL_13818	1914228983
VAR_GL_13819	1914228984
VAR_GL_13820	1914228985
VAR_GL_13821	1914228986
VAR_GL_13822	1914228987
VAR_GL_13823	1914228988
VAR_GL_13824	1914228989
VAR_GL_13825	1914228990
VAR_GL_13826	1914228991
VAR_GL_13827	1914228992
VAR_GL_13828	1914228993
VAR_GL_13829	1914228994
VAR_GL_13830	1914228995
VAR_GL_13831	1914228996
VAR_GL_13832	1914228997
VAR_GL_13833	1914228998
VAR_GL_13834	1914228999
VAR_GL_13835	1914229000
VAR_GL_13836	1914229001
VAR_GL_13837	1914229002
VAR_GL_13838	1914229003
VAR_GL_13839	1914229004
VAR_GL_13840	1914229005
VAR_GL_13841	1914229006
VAR_GL_13842	1914229007
VAR_GL_13843	1914229008
VAR_GL_13844	1914229009
VAR_GL_13845	1914229010
VAR_GL_13846	1914229011
VAR_GL_13847	1914229012
VAR_GL_13848	1914229013
VAR_GL_13849	1914229014
VAR_GL_13850	1914229015
VAR_GL_13851	1914229016
VAR_GL_13852	1914229017
VAR_GL_13853	1914229018
VAR_GL_13854	1914229019
VAR_GL_13855	1914229020
VAR_GL_13856	1914229021
VAR_GL_13857	1914229022
VAR_GL_13858	1914229023
VAR_GL_13859	1914229024
VAR_GL_13860	1914229025
VAR_GL_13861	1914229026
VAR_GL_13862	1914229027
VAR_GL_13863	1914229028
VAR_GL_13864	1914229029
VAR_GL_13865	1914229030
VAR_GL_13866	1914229031
VAR_GL_13867	1914229032
VAR_GL_13868	1914229033
VAR_GL_13869	1914229034
VAR_GL_13870	1914229035
VAR_GL_13871	1914229036
VAR_GL_13872	1914229037
VAR_GL_13873	1914229038
VAR_GL_13874	1914229039
VAR_GL_13875	1914229040
VAR_GL_13876	1914229041
VAR_GL_13877	1914229042
VAR_GL_13878	1914229043
VAR_GL_13879	1914229044
VAR_GL_13880	1914229045
VAR_GL_13881	1914229046
VAR_GL_13882	1914229047
VAR_GL_13883	1914229048
VAR_GL_13884	1914229049
VAR_GL_13885	1914229050
VAR_GL_13886	1914229051
VAR_GL_13887	1914229052
VAR_GL_13888	1914229053
VAR_GL_13889	1914229054
VAR_GL_13890	1914229055
VAR_GL_13891	1914229056
VAR_GL_13892	1914229057
VAR_GL_13893	1914229058
VAR_GL_13894	1914229059
VAR_GL_13895	1914229060
VAR_GL_13896	1914229061
VAR_GL_13897	1914229062
VAR_GL_13898	1914229063
VAR_GL_13899	1914229064
VAR_GL_13900	1914229065
VAR_GL_13901	1914229066
VAR_GL_13902	1914229067
VAR_GL_13903	1914229068
VAR_GL_13904	1914229069
VAR_GL_13905	1914229070
VAR_GL_13906	1914229071
VAR_GL_13907	1914229072
VAR_GL_13908	1914229073
VAR_GL_13909	1914229074
VAR_GL_13910	1914229075
VAR_GL_13911	1914229076
VAR_GL_13912	1914229077
VAR_GL_13913	1914229078
VAR_GL_13914	1914229079
VAR_GL_13915	1914229080
VAR_GL_13916	1914229081
VAR_GL_13917	1914229082
VAR_GL_13918	1914229083
VAR_GL_13919	1914229084
VAR_GL_13920	1914229085
VAR_GL_13921	1914229086
VAR_GL_13922	1914229087
VAR_GL_13923	1914229088
VAR_GL_13924	1914229089
VAR_GL_13925	1914229090
VAR_GL_13926	1914229091
VAR_GL_13927	1914229092
VAR_GL_13928	1914229093
VAR_GL_13929	1914229094
VAR_GL_13930	1914229095
VAR_GL_13931	1914229096
VAR_GL_13932	1914229097
VAR_GL_13933	1914229098
VAR_GL_13934	1914229099
VAR_GL_13935	1914229100
VAR_GL_13936	1914229101
VAR_GL_13937	1914229102
VAR_GL_13938	1914229103
VAR_GL_13939	1914229104
VAR_GL_13940	1914229105
VAR_GL_13941	1914229106
VAR_GL_13942	1914229107
VAR_GL_13943	1914229108
VAR_GL_13944	1914229109
VAR_GL_13945	1914229110
VAR_GL_13946	1914229111
VAR_GL_13947	1914229112
VAR_GL_13948	1914229113
VAR_GL_13949	1914229114
VAR_GL_13950	1914229115
VAR_GL_13951	1914229116
VAR_GL_13952	1914229117
VAR_GL_13953	1914229118
VAR_GL_13954	1914229119
VAR_GL_13955	1914229120
VAR_GL_13956	1914229121
VAR_GL_13957	1914229122
VAR_GL_13958	1914229123
VAR_GL_13959	1914229124
VAR_GL_13960	1914229125
VAR_GL_13961	1914229126
VAR_GL_13962	1914229127
VAR_GL_13963	1914229128
VAR_GL_13964	1914229129
VAR_GL_13965	1914229130
VAR_GL_13966	1914229131
VAR_GL_13967	1914229132
VAR_GL_13968	1914229133
VAR_GL_13969	1914229134
VAR_GL_13970	1914229135
VAR_GL_13971	1914229136
VAR_GL_13972	1914229137
VAR_GL_13973	1914229138
VAR_GL_13974	1914229139
VAR_GL_13975	1914229140
VAR_GL_13976	1914229141
VAR_GL_13977	1914229142
VAR_GL_13978	1914229143
VAR_GL_13979	1914229144
VAR_GL_13980	1914229145
VAR_GL_13981	1914229146
VAR_GL_13982	1914229147
VAR_GL_13983	1914229148
VAR_GL_13984	1914229149
VAR_GL_13985	1914229150
VAR_GL_13986	1914229151
VAR_GL_13987	1914229152
VAR_GL_13988	1914229153
VAR_GL_13989	1914229154
VAR_GL_13990	1914229155
VAR_GL_13991	1914229156
VAR_GL_13992	1914229157
VAR_GL_13993	1914229158
VAR_GL_13994	1914229159
VAR_GL_13995	1914229160
VAR_GL_13996	1914229161
VAR_GL_13997	1914229162
VAR_GL_13998	1914229163
VAR_GL_13999	1914229164
VAR_GL_14000	1914229165
VAR_GL_14001	1914229166
VAR_GL_14002	1914229167
VAR_GL_14003	1914229168
VAR_GL_14004	1914229169
VAR_GL_14005	1914229170
VAR_GL_14006	1914229171
VAR_GL_14007	1914229172
VAR_GL_14008	1914229173
VAR_GL_14009	1914229174
VAR_GL_14010	1914229175
VAR_GL_14011	1914229176
VAR_GL_14012	1914229177
VAR_GL_14013	1914229178
VAR_GL_14014	1914229179
VAR_GL_14015	1914229180
VAR_GL_14016	1914229181
VAR_GL_14017	1914229182
VAR_GL_14018	1914229183
VAR_GL_14019	1914229184
VAR_GL_14020	1914229185
VAR_GL_14021	1914229186
VAR_GL_14022	1914229187
VAR_GL_14023	1914229188
VAR_GL_14024	1914229189
VAR_GL_14025	1914229190
VAR_GL_14026	1914229191
VAR_GL_14027	1914229192
VAR_GL_14028	1914229193
VAR_GL_14029	1914229194
VAR_GL_14030	1914229195
VAR_GL_14031	1914229196
VAR_GL_14032	1914229197
VAR_GL_14033	1914229198
VAR_GL_14034	1914229199
VAR_GL_14035	1914229200
VAR_GL_14036	1914229201
VAR_GL_14037	1914229202
VAR_GL_14038	1914229203
VAR_GL_14039	1914229204
VAR_GL_14040	1914229205
VAR_GL_14041	1914229206
VAR_GL_14042	1914229207
VAR_GL_14043	1914229208
VAR_GL_14044	1914229209
VAR_GL_14045	1914229210
VAR_GL_14046	1914229211
VAR_GL_14047	1914229212
VAR_GL_14048	1914229213
VAR_GL_14049	1914229214
VAR_GL_14050	1914229215
VAR_GL_14051	1914229216
VAR_GL_14052	1914229217
VAR_GL_14053	1914229218
VAR_GL_14054	1914229219
VAR_GL_14055	1914229220
VAR_GL_14056	1914229221
VAR_GL_14057	1914229222
VAR_GL_14058	1914229223
VAR_GL_14059	1914229224
VAR_GL_14060	1914229225
VAR_GL_14061	1914229226
VAR_GL_14062	1914229227
VAR_GL_14063	1914229228
VAR_GL_14064	1914229229
VAR_GL_14065	1914229230
VAR_GL_14066	1914229231
VAR_GL_14067	1914229232
VAR_GL_14068	1914229233
VAR_GL_14069	1914229234
VAR_GL_14070	1914229235
VAR_GL_14071	1914229236
VAR_GL_14072	1914229237
VAR_GL_14073	1914229238
VAR_GL_14074	1914229239
VAR_GL_14075	1914229240
VAR_GL_14076	1914229241
VAR_GL_14077	1914229242
VAR_GL_14078	1914229243
VAR_GL_14079	1914229244
VAR_GL_14080	1914229245
VAR_GL_14081	1914229246
VAR_GL_14082	1914229247
VAR_GL_14083	1914229248
VAR_GL_14084	1914229249
VAR_GL_14085	1914229250
VAR_GL_14086	1914229251
VAR_GL_14087	1914229252
VAR_GL_14088	1914229253
VAR_GL_14089	1914229254
VAR_GL_14090	1914229255
VAR_GL_14091	1914229256
VAR_GL_14092	1914229257
VAR_GL_14093	1914229258
VAR_GL_14094	1914229259
VAR_GL_14095	1914229260
VAR_GL_14096	1914229261
VAR_GL_14097	1914229262
VAR_GL_14098	1914229263
VAR_GL_14099	1914229264
VAR_GL_14100	1914229265
VAR_GL_14101	1914229266
VAR_GL_14102	1914229267
VAR_GL_14103	1914229268
VAR_GL_14104	1914229269
VAR_GL_14105	1914229270
VAR_GL_14106	1914229271
VAR_GL_14107	1914229272
VAR_GL_14108	1914229273
VAR_GL_14109	1914229274
VAR_GL_14110	1914229275
VAR_GL_14111	1914229276
VAR_GL_14112	1914229277
VAR_GL_14113	1914229278
VAR_GL_14114	1914229279
VAR_GL_14115	1914229280
VAR_GL_14116	1914229281
VAR_GL_14117	1914229282
VAR_GL_14118	1914229283
VAR_GL_14119	1914229284
VAR_GL_14120	1914229285
VAR_GL_14121	1914229286
VAR_GL_14122	1914229287
VAR_GL_14123	1914229288
VAR_GL_14124	1914229289
VAR_GL_14125	1914229290
VAR_GL_14126	1914229291
VAR_GL_14127	1914229292
VAR_GL_14128	1914229293
VAR_GL_14129	1914229294
VAR_GL_14130	1914229295
VAR_GL_14131	1914229296
VAR_GL_14132	1914229297
VAR_GL_14133	1914229298
VAR_GL_14134	1914229299
VAR_GL_14135	1914229300
VAR_GL_14136	1914229301
VAR_GL_14137	1914229302
VAR_GL_14138	1914229303
VAR_GL_14139	1914229304
VAR_GL_14140	1914229305
VAR_GL_14141	1914229306
VAR_GL_14142	1914229307
VAR_GL_14143	1914229308
VAR_GL_14144	1914229309
VAR_GL_14145	1914229310
VAR_GL_14146	1914229311
VAR_GL_14147	1914229312
VAR_GL_14148	1914229313
VAR_GL_14149	1914229314
VAR_GL_14150	1914229315
VAR_GL_14151	1914229316
VAR_GL_14152	1914229317
VAR_GL_14153	1914229318
VAR_GL_14154	1914229319
VAR_GL_14155	1914229320
VAR_GL_14156	1914229321
VAR_GL_14157	1914229322
VAR_GL_14158	1914229323
VAR_GL_14159	1914229324
VAR_GL_14160	1914229325
VAR_GL_14161	1914229326
VAR_GL_14162	1914229327
VAR_GL_14163	1914229328
VAR_GL_14164	1914229329
VAR_GL_14165	1914229330
VAR_GL_14166	1914229331
VAR_GL_14167	1914229332
VAR_GL_14168	1914229333
VAR_GL_14169	1914229334
VAR_GL_14170	1914229335
VAR_GL_14171	1914229336
VAR_GL_14172	1914229337
VAR_GL_14173	1914229338
VAR_GL_14174	1914229339
VAR_GL_14175	1914229340
VAR_GL_14176	1914229341
VAR_GL_14177	1914229342
VAR_GL_14178	1914229343
VAR_GL_14179	1914229344
VAR_GL_14180	1914229345
VAR_GL_14181	1914229346
VAR_GL_14182	1914229347
VAR_GL_14183	1914229348
VAR_GL_14184	1914229349
VAR_GL_14185	1914229350
VAR_GL_14186	1914229351
VAR_GL_14187	1914229352
VAR_GL_14188	1914229353
VAR_GL_14189	1914229354
VAR_GL_14190	1914229355
VAR_GL_14191	1914229356
VAR_GL_14192	1914229357
VAR_GL_14193	1914229358
VAR_GL_14194	1914229359
VAR_GL_14195	1914229360
VAR_GL_14196	1914229361
VAR_GL_14197	1914229362
VAR_GL_14198	1914229363
VAR_GL_14199	1914229364
VAR_GL_14200	1914229365
VAR_GL_14201	1914229366
VAR_GL_14202	1914229367
VAR_GL_14203	1914229368
VAR_GL_14204	1914229369
VAR_GL_14205	1914229370
VAR_GL_14206	1914229371
VAR_GL_14207	1914229372
VAR_GL_14208	1914229373
VAR_GL_14209	1914229374
VAR_GL_14210	1914229375
VAR_GL_14211	1914229376
VAR_GL_14212	1914229377
VAR_GL_14213	1914229378
VAR_GL_14214	1914229379
VAR_GL_14215	1914229380
VAR_GL_14216	1914229381
VAR_GL_14217	1914229382
VAR_GL_14218	1914229383
VAR_GL_14219	1914229384
VAR_GL_14220	1914229385
VAR_GL_14221	1914229386
VAR_GL_14222	1914229387
VAR_GL_14223	1914229388
VAR_GL_14224	1914229389
VAR_GL_14225	1914229390
VAR_GL_14226	1914229391
VAR_GL_14227	1914229392
VAR_GL_14228	1914229393
VAR_GL_14229	1914229394
VAR_GL_14230	1914229395
VAR_GL_14231	1914229396
VAR_GL_14232	1914229397
VAR_GL_14233	1914229398
VAR_GL_14234	1914229399
VAR_GL_14235	1914229400
VAR_GL_14236	1914229401
VAR_GL_14237	1914229402
VAR_GL_14238	1914229403
VAR_GL_14239	1914229404
VAR_GL_14240	1914229405
VAR_GL_14241	1914229406
VAR_GL_14242	1914229407
VAR_GL_14243	1914229408
VAR_GL_14244	1914229409
VAR_GL_14245	1914229410
VAR_GL_14246	1914229411
VAR_GL_14247	1914229412
VAR_GL_14248	1914229413
VAR_GL_14249	1914229414
VAR_GL_14250	1914229415
VAR_GL_14251	1914229416
VAR_GL_14252	1914229417
VAR_GL_14253	1914229418
VAR_GL_14254	1914229419
VAR_GL_14255	1914229420
VAR_GL_14256	1914229421
VAR_GL_14257	1914229422
VAR_GL_14258	1914229423
VAR_GL_14259	1914229424
VAR_GL_14260	1914229425
VAR_GL_14261	1914229426
VAR_GL_14262	1914229427
VAR_GL_14263	1914229428
VAR_GL_14264	1914229429
VAR_GL_14265	1914229430
VAR_GL_14266	1914229431
VAR_GL_14267	1914229432
VAR_GL_14268	1914229433
VAR_GL_14269	1914229434
VAR_GL_14270	1914229435
VAR_GL_14271	1914229436
VAR_GL_14272	1914229437
VAR_GL_14273	1914229438
VAR_GL_14274	1914229439
VAR_GL_14275	1914229440
VAR_GL_14276	1914229441
VAR_GL_14277	1914229442
VAR_GL_14278	1914229443
VAR_GL_14279	1914229444
VAR_GL_14280	1914229445
VAR_GL_14281	1914229446
VAR_GL_14282	1914229447
VAR_GL_14283	1914229448
VAR_GL_14284	1914229449
VAR_GL_14285	1914229450
VAR_GL_14286	1914229451
VAR_GL_14287	1914229452
VAR_GL_14288	1914229453
VAR_GL_14289	1914229454
VAR_GL_14290	1914229455
VAR_GL_14291	1914229456
VAR_GL_14292	1914229457
VAR_GL_14293	1914229458
VAR_GL_14294	1914229459
VAR_GL_14295	1914229460
VAR_GL_14296	1914229461
VAR_GL_14297	1914229462
VAR_GL_14298	1914229463
VAR_GL_14299	1914229464
VAR_GL_14300	1914229465
VAR_GL_14301	1914229466
VAR_GL_14302	1914229467
VAR_GL_14303	1914229468
VAR_GL_14304	1914229469
VAR_GL_14305	1914229470
VAR_GL_14306	1914229471
VAR_GL_14307	1914229472
VAR_GL_14308	1914229473
VAR_GL_14309	1914229474
VAR_GL_14310	1914229475
VAR_GL_14311	1914229476
VAR_GL_14312	1914229477
VAR_GL_14313	1914229478
VAR_GL_14314	1914229479
VAR_GL_14315	1914229480
VAR_GL_14316	1914229481
VAR_GL_14317	1914229482
VAR_GL_14318	1914229483
VAR_GL_14319	1914229484
VAR_GL_14320	1914229485
VAR_GL_14321	1914229486
VAR_GL_14322	1914229487
VAR_GL_14323	1914229488
VAR_GL_14324	1914229489
VAR_GL_14325	1914229490
VAR_GL_14326	1914229491
VAR_GL_14327	1914229492
VAR_GL_14328	1914229493
VAR_GL_14329	1914229494
VAR_GL_14330	1914229495
VAR_GL_14331	1914229496
VAR_GL_14332	1914229497
VAR_GL_14333	1914229498
VAR_GL_14334	1914229499
VAR_GL_14335	1914229500
VAR_GL_14336	1914229501
VAR_GL_14337	1914229502
VAR_GL_14338	1914229503
VAR_GL_14339	1914229504
VAR_GL_14340	1914229505
VAR_GL_14341	1914229506
VAR_GL_14342	1914229507
VAR_GL_14343	1914229508
VAR_GL_14344	1914229509
VAR_GL_14345	1914229510
VAR_GL_14346	1914229511
VAR_GL_14347	1914229512
VAR_GL_14348	1914229513
VAR_GL_14349	1914229514
VAR_GL_14350	1914229515
VAR_GL_14351	1914229516
VAR_GL_14352	1914229517
VAR_GL_14353	1914229518
VAR_GL_14354	1914229519
VAR_GL_14355	1914229520
VAR_GL_14356	1914229521
VAR_GL_14357	1914229522
VAR_GL_14358	1914229523
VAR_GL_14359	1914229524
VAR_GL_14360	1914229525
VAR_GL_14361	1914229526
VAR_GL_14362	1914229527
VAR_GL_14363	1914229528
VAR_GL_14364	1914229529
VAR_GL_14365	1914229530
VAR_GL_14366	1914229531
VAR_GL_14367	1914229532
VAR_GL_14368	1914229533
VAR_GL_14369	1914229534
VAR_GL_14370	1914229535
VAR_GL_14371	1914229536
VAR_GL_14372	1914229537
VAR_GL_14373	1914229538
VAR_GL_14374	1914229539
VAR_GL_14375	1914229540
VAR_GL_14376	1914229541
VAR_GL_14377	1914229542
VAR_GL_14378	1914229543
VAR_GL_14379	1914229544
VAR_GL_14380	1914229545
VAR_GL_14381	1914229546
VAR_GL_14382	1914229547
VAR_GL_14383	1914229548
VAR_GL_14384	1914229549
VAR_GL_14385	1914229550
VAR_GL_14386	1914229551
VAR_GL_14387	1914229552
VAR_GL_14388	1914229553
VAR_GL_14389	1914229554
VAR_GL_14390	1914229555
VAR_GL_14391	1914229556
VAR_GL_14392	1914229557
VAR_GL_14393	1914229558
VAR_GL_14394	1914229559
VAR_GL_14395	1914229560
VAR_GL_14396	1914229561
VAR_GL_14397	1914229562
VAR_GL_14398	1914229563
VAR_GL_14399	1914229564
VAR_GL_14400	1914229565
VAR_GL_14401	1914229566
VAR_GL_14402	1914229567
VAR_GL_14403	1914229568
VAR_GL_14404	1914229569
VAR_GL_14405	1914229570
VAR_GL_14406	1914229571
VAR_GL_14407	1914229572
VAR_GL_14408	1914229573
VAR_GL_14409	1914229574
VAR_GL_14410	1914229575
VAR_GL_14411	1914229576
VAR_GL_14412	1914229577
VAR_GL_14413	1914229578
VAR_GL_14414	1914229579
VAR_GL_14415	1914229580
VAR_GL_14416	1914229581
VAR_GL_14417	1914229582
VAR_GL_14418	1914229583
VAR_GL_14419	1914229584
VAR_GL_14420	1914229585
VAR_GL_14421	1914229586
VAR_GL_14422	1914229587
VAR_GL_14423	1914229588
VAR_GL_14424	1914229589
VAR_GL_14425	1914229590
VAR_GL_14426	1914229591
VAR_GL_14427	1914229592
VAR_GL_14428	1914229593
VAR_GL_14429	1914229594
VAR_GL_14430	1914229595
VAR_GL_14431	1914229596
VAR_GL_14432	1914229597
VAR_GL_14433	1914229598
VAR_GL_14434	1914229599
VAR_GL_14435	1914229600
VAR_GL_14436	1914229601
VAR_GL_14437	1914229602
VAR_GL_14438	1914229603
VAR_GL_14439	1914229604
VAR_GL_14440	1914229605
VAR_GL_14441	1914229606
VAR_GL_14442	1914229607
VAR_GL_14443	1914229608
VAR_GL_14444	1914229609
VAR_GL_14445	1914229610
VAR_GL_14446	1914229611
VAR_GL_14447	1914229612
VAR_GL_14448	1914229613
VAR_GL_14449	1914229614
VAR_GL_14450	1914229615
VAR_GL_14451	1914229616
VAR_GL_14452	1914229617
VAR_GL_14453	1914229618
VAR_GL_14454	1914229619
VAR_GL_14455	1914229620
VAR_GL_14456	1914229621
VAR_GL_14457	1914229622
VAR_GL_14458	1914229623
VAR_GL_14459	1914229624
VAR_GL_14460	1914229625
VAR_GL_14461	1914229626
VAR_GL_14462	1914229627
VAR_GL_14463	1914229628
VAR_GL_14464	1914229629
VAR_GL_14465	1914229630
VAR_GL_14466	1914229631
VAR_GL_14467	1914229632
VAR_GL_14468	1914229633
VAR_GL_14469	1914229634
VAR_GL_14470	1914229635
VAR_GL_14471	1914229636
VAR_GL_14472	1914229637
VAR_GL_14473	1914229638
VAR_GL_14474	1914229639
VAR_GL_14475	1914229640
VAR_GL_14476	1914229641
VAR_GL_14477	1914229642
VAR_GL_14478	1914229643
VAR_GL_14479	1914229644
VAR_GL_14480	1914229645
VAR_GL_14481	1914229646
VAR_GL_14482	1914229647
VAR_GL_14483	1914229648
VAR_GL_14484	1914229649
VAR_GL_14485	1914229650
VAR_GL_14486	1914229651
VAR_GL_14487	1914229652
VAR_GL_14488	1914229653
VAR_GL_14489	1914229654
VAR_GL_14490	1914229655
VAR_GL_14491	1914229656
VAR_GL_14492	1914229657
VAR_GL_14493	1914229658
VAR_GL_14494	1914229659
VAR_GL_14495	1914229660
VAR_GL_14496	1914229661
VAR_GL_14497	1914229662
VAR_GL_14498	1914229663
VAR_GL_14499	1914229664
VAR_GL_14500	1914229665
VAR_GL_14501	1914229666
VAR_GL_14502	1914229667
VAR_GL_14503	1914229668
VAR_GL_14504	1914229669
VAR_GL_14505	1914229670
VAR_GL_14506	1914229671
VAR_GL_14507	1914229672
VAR_GL_14508	1914229673
VAR_GL_14509	1914229674
VAR_GL_14510	1914229675
VAR_GL_14511	1914229676
VAR_GL_14512	1914229677
VAR_GL_14513	1914229678
VAR_GL_14514	1914229679
VAR_GL_14515	1914229680
VAR_GL_14516	1914229681
VAR_GL_14517	1914229682
VAR_GL_14518	1914229683
VAR_GL_14519	1914229684
VAR_GL_14520	1914229685
VAR_GL_14521	1914229686
VAR_GL_14522	1914229687
VAR_GL_14523	1914229688
VAR_GL_14524	1914229689
VAR_GL_14525	1914229690
VAR_GL_14526	1914229691
VAR_GL_14527	1914229692
VAR_GL_14528	1914229693
VAR_GL_14529	1914229694
VAR_GL_14530	1914229695
VAR_GL_14531	1914229696
VAR_GL_14532	1914229697
VAR_GL_14533	1914229698
VAR_GL_14534	1914229699
VAR_GL_14535	1914229700
VAR_GL_14536	1914229701
VAR_GL_14537	1914229702
VAR_GL_14538	1914229703
VAR_GL_14539	1914229704
VAR_GL_14540	1914229705
VAR_GL_14541	1914229706
VAR_GL_14542	1914229707
VAR_GL_14543	1914229708
VAR_GL_14544	1914229709
VAR_GL_14545	1914229710
VAR_GL_14546	1914229711
VAR_GL_14547	1914229712
VAR_GL_14548	1914229713
VAR_GL_14549	1914229714
VAR_GL_14550	1914229715
VAR_GL_14551	1914229716
VAR_GL_14552	1914229717
VAR_GL_14553	1914229718
VAR_GL_14554	1914229719
VAR_GL_14555	1914229720
VAR_GL_14556	1914229721
VAR_GL_14557	1914229722
VAR_GL_14558	1914229723
VAR_GL_14559	1914229724
VAR_GL_14560	1914229725
VAR_GL_14561	1914229726
VAR_GL_14562	1914229727
VAR_GL_14563	1914229728
VAR_GL_14564	1914229729
VAR_GL_14565	1914229730
VAR_GL_14566	1914229731
VAR_GL_14567	1914229732
VAR_GL_14568	1914229733
VAR_GL_14569	1914229734
VAR_GL_14570	1914229735
VAR_GL_14571	1914229736
VAR_GL_14572	1914229737
VAR_GL_14573	1914229738
VAR_GL_14574	1914229739
VAR_GL_14575	1914229740
VAR_GL_14576	1914229741
VAR_GL_14577	1914229742
VAR_GL_14578	1914229743
VAR_GL_14579	1914229744
VAR_GL_14580	1914229745
VAR_GL_14581	1914229746
VAR_GL_14582	1914229747
VAR_GL_14583	1914229748
VAR_GL_14584	1914229749
VAR_GL_14585	1914229750
VAR_GL_14586	1914229751
VAR_GL_14587	1914229752
VAR_GL_14588	1914229753
VAR_GL_14589	1914229754
VAR_GL_14590	1914229755
VAR_GL_14591	1914229756
VAR_GL_14592	1914229757
VAR_GL_14593	1914229758
VAR_GL_14594	1914229759
VAR_GL_14595	1914229760
VAR_GL_14596	1914229761
VAR_GL_14597	1914229762
VAR_GL_14598	1914229763
VAR_GL_14599	1914229764
VAR_GL_14600	1914229765
VAR_GL_14601	1914229766
VAR_GL_14602	1914229767
VAR_GL_14603	1914229768
VAR_GL_14604	1914229769
VAR_GL_14605	1914229770
VAR_GL_14606	1914229771
VAR_GL_14607	1914229772
VAR_GL_14608	1914229773
VAR_GL_14609	1914229774
VAR_GL_14610	1914229775
VAR_GL_14611	1914229776
VAR_GL_14612	1914229777
VAR_GL_14613	1914229778
VAR_GL_14614	1914229779
VAR_GL_14615	1914229780
VAR_GL_14616	1914229781
VAR_GL_14617	1914229782
VAR_GL_14618	1914229783
VAR_GL_14619	1914229784
VAR_GL_14620	1914229785
VAR_GL_14621	1914229786
VAR_GL_14622	1914229787
VAR_GL_14623	1914229788
VAR_GL_14624	1914229789
VAR_GL_14625	1914229790
VAR_GL_14626	1914229791
VAR_GL_14627	1914229792
VAR_GL_14628	1914229793
VAR_GL_14629	1914229794
VAR_GL_14630	1914229795
VAR_GL_14631	1914229796
VAR_GL_14632	1914229797
VAR_GL_14633	1914229798
VAR_GL_14634	1914229799
VAR_GL_14635	1914229800
VAR_GL_14636	1914229801
VAR_GL_14637	1914229802
VAR_GL_14638	1914229803
VAR_GL_14639	1914229804
VAR_GL_14640	1914229805
VAR_GL_14641	1914229806
VAR_GL_14642	1914229807
VAR_GL_14643	1914229808
VAR_GL_14644	1914229809
VAR_GL_14645	1914229810
VAR_GL_14646	1914229811
VAR_GL_14647	1914229812
VAR_GL_14648	1914229813
VAR_GL_14649	1914229814
VAR_GL_14650	1914229815
VAR_GL_14651	1914229816
VAR_GL_14652	1914229817
VAR_GL_14653	1914229818
VAR_GL_14654	1914229819
VAR_GL_14655	1914229820
VAR_GL_14656	1914229821
VAR_GL_14657	1914229822
VAR_GL_14658	1914229823
VAR_GL_14659	1914229824
VAR_GL_14660	1914229825
VAR_GL_14661	1914229826
VAR_GL_14662	1914229827
VAR_GL_14663	1914229828
VAR_GL_14664	1914229829
VAR_GL_14665	1914229830
VAR_GL_14666	1914229831
VAR_GL_14667	1914229832
VAR_GL_14668	1914229833
VAR_GL_14669	1914229834
VAR_GL_14670	1914229835
VAR_GL_14671	1914229836
VAR_GL_14672	1914229837
VAR_GL_14673	1914229838
VAR_GL_14674	1914229839
VAR_GL_14675	1914229840
VAR_GL_14676	1914229841
VAR_GL_14677	1914229842
VAR_GL_14678	1914229843
VAR_GL_14679	1914229844
VAR_GL_14680	1914229845
VAR_GL_14681	1914229846
VAR_GL_14682	1914229847
VAR_GL_14683	1914229848
VAR_GL_14684	1914229849
VAR_GL_14685	1914229850
VAR_GL_14686	1914229851
VAR_GL_14687	1914229852
VAR_GL_14688	1914229853
VAR_GL_14689	1914229854
VAR_GL_14690	1914229855
VAR_GL_14691	1914229856
VAR_GL_14692	1914229857
VAR_GL_14693	1914229858
VAR_GL_14694	1914229859
VAR_GL_14695	1914229860
VAR_GL_14696	1914229861
VAR_GL_14697	1914229862
VAR_GL_14698	1914229863
VAR_GL_14699	1914229864
VAR_GL_14700	1914229865
VAR_GL_14701	1914229866
VAR_GL_14702	1914229867
VAR_GL_14703	1914229868
VAR_GL_14704	1914229869
VAR_GL_14705	1914229870
VAR_GL_14706	1914229871
VAR_GL_14707	1914229872
VAR_GL_14708	1914229873
VAR_GL_14709	1914229874
VAR_GL_14710	1914229875
VAR_GL_14711	1914229876
VAR_GL_14712	1914229877
VAR_GL_14713	1914229878
VAR_GL_14714	1914229879
VAR_GL_14715	1914229880
VAR_GL_14716	1914229881
VAR_GL_14717	1914229882
VAR_GL_14718	1914229883
VAR_GL_14719	1914229884
VAR_GL_14720	1914229885
VAR_GL_14721	1914229886
VAR_GL_14722	1914229887
VAR_GL_14723	1914229888
VAR_GL_14724	1914229889
VAR_GL_14725	1914229890
VAR_GL_14726	1914229891
VAR_GL_14727	1914229892
VAR_GL_14728	1914229893
VAR_GL_14729	1914229894
VAR_GL_14730	1914229895
VAR_GL_14731	1914229896
VAR_GL_14732	1914229897
VAR_GL_14733	1914229898
VAR_GL_14734	1914229899
VAR_GL_14735	1914229900
VAR_GL_14736	1914229901
VAR_GL_14737	1914229902
VAR_GL_14738	1914229903
VAR_GL_14739	1914229904
VAR_GL_14740	1914229905
VAR_GL_14741	1914229906
VAR_GL_14742	1914229907
VAR_GL_14743	1914229908
VAR_GL_14744	1914229909
VAR_GL_14745	1914229910
VAR_GL_14746	1914229911
VAR_GL_14747	1914229912
VAR_GL_14748	1914229913
VAR_GL_14749	1914229914
VAR_GL_14750	1914229915
VAR_GL_14751	1914229916
VAR_GL_14752	1914229917
VAR_GL_14753	1914229918
VAR_GL_14754	1914229919
VAR_GL_14755	1914229920
VAR_GL_14756	1914229921
VAR_GL_14757	1914229922
VAR_GL_14758	1914229923
VAR_GL_14759	1914229924
VAR_GL_14760	1914229925
VAR_GL_14761	1914229926
VAR_GL_14762	1914229927
VAR_GL_14763	1914229928
VAR_GL_14764	1914229929
VAR_GL_14765	1914229930
VAR_GL_14766	1914229931
VAR_GL_14767	1914229932
VAR_GL_14768	1914229933
VAR_GL_14769	1914229934
VAR_GL_14770	1914229935
VAR_GL_14771	1914229936
VAR_GL_14772	1914229937
VAR_GL_14773	1914229938
VAR_GL_14774	1914229939
VAR_GL_14775	1914229940
VAR_GL_14776	1914229941
VAR_GL_14777	1914229942
VAR_GL_14778	1914229943
VAR_GL_14779	1914229944
VAR_GL_14780	1914229945
VAR_GL_14781	1914229946
VAR_GL_14782	1914229947
VAR_GL_14783	1914229948
VAR_GL_14784	1914229949
VAR_GL_14785	1914229950
VAR_GL_14786	1914229951
VAR_GL_14787	1914229952
VAR_GL_14788	1914229953
VAR_GL_14789	1914229954
VAR_GL_14790	1914229955
VAR_GL_14791	1914229956
VAR_GL_14792	1914229957
VAR_GL_14793	1914229958
VAR_GL_14794	1914229959
VAR_GL_14795	1914229960
VAR_GL_14796	1914229961
VAR_GL_14797	1914229962
VAR_GL_14798	1914229963
VAR_GL_14799	1914229964
VAR_GL_14800	1914229965
VAR_GL_14801	1914229966
VAR_GL_14802	1914229967
VAR_GL_14803	1914229968
VAR_GL_14804	1914229969
VAR_GL_14805	1914229970
VAR_GL_14806	1914229971
VAR_GL_14807	1914229972
VAR_GL_14808	1914229973
VAR_GL_14809	1914229974
VAR_GL_14810	1914229975
VAR_GL_14811	1914229976
VAR_GL_14812	1914229977
VAR_GL_14813	1914229978
VAR_GL_14814	1914229979
VAR_GL_14815	1914229980
VAR_GL_14816	1914229981
VAR_GL_14817	1914229982
VAR_GL_14818	1914229983
VAR_GL_14819	1914229984
VAR_GL_14820	1914229985
VAR_GL_14821	1914229986
VAR_GL_14822	1914229987
VAR_GL_14823	1914229988
VAR_GL_14824	1914229989
VAR_GL_14825	1914229990
VAR_GL_14826	1914229991
VAR_GL_14827	1914229992
VAR_GL_14828	1914229993
VAR_GL_14829	1914229994
VAR_GL_14830	1914229995
VAR_GL_14831	1914229996
VAR_GL_14832	1914229997
VAR_GL_14833	1914229998
VAR_GL_14834	1914229999
VAR_GL_14835	1914230000
VAR_GL_14836	1914230001
VAR_GL_14837	1914230002
VAR_GL_14838	1914230003
VAR_GL_14839	1914230004
VAR_GL_14840	1914230005
VAR_GL_14841	1914230006
VAR_GL_14842	1914230007
VAR_GL_14843	1914230008
VAR_GL_14844	1914230009
VAR_GL_14845	1914230010
VAR_GL_14846	1914230011
VAR_GL_14847	1914230012
VAR_GL_14848	1914230013
VAR_GL_14849	1914230014
VAR_GL_14850	1914230015
VAR_GL_14851	1914230016
VAR_GL_14852	1914230017
VAR_GL_14853	1914230018
VAR_GL_14854	1914230019
VAR_GL_14855	1914230020
VAR_GL_14856	1914230021
VAR_GL_14857	1914230022
VAR_GL_14858	1914230023
VAR_GL_14859	1914230024
VAR_GL_14860	1914230025
VAR_GL_14861	1914230026
VAR_GL_14862	1914230027
VAR_GL_14863	1914230028
VAR_GL_14864	1914230029
VAR_GL_14865	1914230030
VAR_GL_14866	1914230031
VAR_GL_14867	1914230032
VAR_GL_14868	1914230033
VAR_GL_14869	1914230034
VAR_GL_14870	1914230035
VAR_GL_14871	1914230036
VAR_GL_14872	1914230037
VAR_GL_14873	1914230038
VAR_GL_14874	1914230039
VAR_GL_14875	1914230040
VAR_GL_14876	1914230041
VAR_GL_14877	1914230042
VAR_GL_14878	1914230043
VAR_GL_14879	1914230044
VAR_GL_14880	1914230045
VAR_GL_14881	1914230046
VAR_GL_14882	1914230047
VAR_GL_14883	1914230048
VAR_GL_14884	1914230049
VAR_GL_14885	1914230050
VAR_GL_14886	1914230051
VAR_GL_14887	1914230052
VAR_GL_14888	1914230053
VAR_GL_14889	1914230054
VAR_GL_14890	1914230055
VAR_GL_14891	1914230056
VAR_GL_14892	1914230057
VAR_GL_14893	1914230058
VAR_GL_14894	1914230059
VAR_GL_14895	1914230060
VAR_GL_14896	1914230061
VAR_GL_14897	1914230062
VAR_GL_14898	1914230063
VAR_GL_14899	1914230064
VAR_GL_14900	1914230065
VAR_GL_14901	1914230066
VAR_GL_14902	1914230067
VAR_GL_14903	1914230068
VAR_GL_14904	1914230069
VAR_GL_14905	1914230070
VAR_GL_14906	1914230071
VAR_GL_14907	1914230072
VAR_GL_14908	1914230073
VAR_GL_14909	1914230074
VAR_GL_14910	1914230075
VAR_GL_14911	1914230076
VAR_GL_14912	1914230077
VAR_GL_14913	1914230078
VAR_GL_14914	1914230079
VAR_GL_14915	1914230080
VAR_GL_14916	1914230081
VAR_GL_14917	1914230082
VAR_GL_14918	1914230083
VAR_GL_14919	1914230084
VAR_GL_14920	1914230085
VAR_GL_14921	1914230086
VAR_GL_14922	1914230087
VAR_GL_14923	1914230088
VAR_GL_14924	1914230089
VAR_GL_14925	1914230090
VAR_GL_14926	1914230091
VAR_GL_14927	1914230092
VAR_GL_14928	1914230093
VAR_GL_14929	1914230094
VAR_GL_14930	1914230095
VAR_GL_14931	1914230096
VAR_GL_14932	1914230097
VAR_GL_14933	1914230098
VAR_GL_14934	1914230099
VAR_GL_14935	1914230100
VAR_GL_14936	1914230101
VAR_GL_14937	1914230102
VAR_GL_14938	1914230103
VAR_GL_14939	1914230104
VAR_GL_14940	1914230105
VAR_GL_14941	1914230106
VAR_GL_14942	1914230107
VAR_GL_14943	1914230108
VAR_GL_14944	1914230109
VAR_GL_14945	1914230110
VAR_GL_14946	1914230111
VAR_GL_14947	1914230112
VAR_GL_14948	1914230113
VAR_GL_14949	1914230114
VAR_GL_14950	1914230115
VAR_GL_14951	1914230116
VAR_GL_14952	1914230117
VAR_GL_14953	1914230118
VAR_GL_14954	1914230119
VAR_GL_14955	1914230120
VAR_GL_14956	1914230121
VAR_GL_14957	1914230122
VAR_GL_14958	1914230123
VAR_GL_14959	1914230124
VAR_GL_14960	1914230125
VAR_GL_14961	1914230126
VAR_GL_14962	1914230127
VAR_GL_14963	1914230128
VAR_GL_14964	1914230129
VAR_GL_14965	1914230130
VAR_GL_14966	1914230131
VAR_GL_14967	1914230132
VAR_GL_14968	1914230133
VAR_GL_14969	1914230134
VAR_GL_14970	1914230135
VAR_GL_14971	1914230136
VAR_GL_14972	1914230137
VAR_GL_14973	1914230138
VAR_GL_14974	1914230139
VAR_GL_14975	1914230140
VAR_GL_14976	1914230141
VAR_GL_14977	1914230142
VAR_GL_14978	1914230143
VAR_GL_14979	1914230144
VAR_GL_14980	1914230145
VAR_GL_14981	1914230146
VAR_GL_14982	1914230147
VAR_GL_14983	1914230148
VAR_GL_14984	1914230149
VAR_GL_14985	1914230150
VAR_GL_14986	1914230151
VAR_GL_14987	1914230152
VAR_GL_14988	1914230153
VAR_GL_14989	1914230154
VAR_GL_14990	1914230155
VAR_GL_14991	1914230156
VAR_GL_14992	1914230157
VAR_GL_14993	1914230158
VAR_GL_14994	1914230159
VAR_GL_14995	1914230160
VAR_GL_14996	1914230161
VAR_GL_14997	1914230162
VAR_GL_14998	1914230163
VAR_GL_14999	1914230164
VAR_GL_15000	1914230165
VAR_GL_15001	1914230166
VAR_GL_15002	1914230167
VAR_GL_15003	1914230168
VAR_GL_15004	1914230169
VAR_GL_15005	1914230170
VAR_GL_15006	1914230171
VAR_GL_15007	1914230172
VAR_GL_15008	1914230173
VAR_GL_15009	1914230174
VAR_GL_15010	1914230175
VAR_GL_15011	1914230176
VAR_GL_15012	1914230177
VAR_GL_15013	1914230178
VAR_GL_15014	1914230179
VAR_GL_15015	1914230180
VAR_GL_15016	1914230181
VAR_GL_15017	1914230182
VAR_GL_15018	1914230183
VAR_GL_15019	1914230184
VAR_GL_15020	1914230185
VAR_GL_15021	1914230186
VAR_GL_15022	1914230187
VAR_GL_15023	1914230188
VAR_GL_15024	1914230189
VAR_GL_15025	1914230190
VAR_GL_15026	1914230191
VAR_GL_15027	1914230192
VAR_GL_15028	1914230193
VAR_GL_15029	1914230194
VAR_GL_15030	1914230195
VAR_GL_15031	1914230196
VAR_GL_15032	1914230197
VAR_GL_15033	1914230198
VAR_GL_15034	1914230199
VAR_GL_15035	1914230200
VAR_GL_15036	1914230201
VAR_GL_15037	1914230202
VAR_GL_15038	1914230203
VAR_GL_15039	1914230204
VAR_GL_15040	1914230205
VAR_GL_15041	1914230206
VAR_GL_15042	1914230207
VAR_GL_15043	1914230208
VAR_GL_15044	1914230209
VAR_GL_15045	1914230210
VAR_GL_15046	1914230211
VAR_GL_15047	1914230212
VAR_GL_15048	1914230213
VAR_GL_15049	1914230214
VAR_GL_15050	1914230215
VAR_GL_15051	1914230216
VAR_GL_15052	1914230217
VAR_GL_15053	1914230218
VAR_GL_15054	1914230219
VAR_GL_15055	1914230220
VAR_GL_15056	1914230221
VAR_GL_15057	1914230222
VAR_GL_15058	1914230223
VAR_GL_15059	1914230224
VAR_GL_15060	1914230225
VAR_GL_15061	1914230226
VAR_GL_15062	1914230227
VAR_GL_15063	1914230228
VAR_GL_15064	1914230229
VAR_GL_15065	1914230230
VAR_GL_15066	1914230231
VAR_GL_15067	1914230232
VAR_GL_15068	1914230233
VAR_GL_15069	1914230234
VAR_GL_15070	1914230235
VAR_GL_15071	1914230236
VAR_GL_15072	1914230237
VAR_GL_15073	1914230238
VAR_GL_15074	1914230239
VAR_GL_15075	1914230240
VAR_GL_15076	1914230241
VAR_GL_15077	1914230242
VAR_GL_15078	1914230243
VAR_GL_15079	1914230244
VAR_GL_15080	1914230245
VAR_GL_15081	1914230246
VAR_GL_15082	1914230247
VAR_GL_15083	1914230248
VAR_GL_15084	1914230249
VAR_GL_15085	1914230250
VAR_GL_15086	1914230251
VAR_GL_15087	1914230252
VAR_GL_15088	1914230253
VAR_GL_15089	1914230254
VAR_GL_15090	1914230255
VAR_GL_15091	1914230256
VAR_GL_15092	1914230257
VAR_GL_15093	1914230258
VAR_GL_15094	1914230259
VAR_GL_15095	1914230260
VAR_GL_15096	1914230261
VAR_GL_15097	1914230262
VAR_GL_15098	1914230263
VAR_GL_15099	1914230264
VAR_GL_15100	1914230265
VAR_GL_15101	1914230266
VAR_GL_15102	1914230267
VAR_GL_15103	1914230268
VAR_GL_15104	1914230269
VAR_GL_15105	1914230270
VAR_GL_15106	1914230271
VAR_GL_15107	1914230272
VAR_GL_15108	1914230273
VAR_GL_15109	1914230274
VAR_GL_15110	1914230275
VAR_GL_15111	1914230276
VAR_GL_15112	1914230277
VAR_GL_15113	1914230278
VAR_GL_15114	1914230279
VAR_GL_15115	1914230280
VAR_GL_15116	1914230281
VAR_GL_15117	1914230282
VAR_GL_15118	1914230283
VAR_GL_15119	1914230284
VAR_GL_15120	1914230285
VAR_GL_15121	1914230286
VAR_GL_15122	1914230287
VAR_GL_15123	1914230288
VAR_GL_15124	1914230289
VAR_GL_15125	1914230290
VAR_GL_15126	1914230291
VAR_GL_15127	1914230292
VAR_GL_15128	1914230293
VAR_GL_15129	1914230294
VAR_GL_15130	1914230295
VAR_GL_15131	1914230296
VAR_GL_15132	1914230297
VAR_GL_15133	1914230298
VAR_GL_15134	1914230299
VAR_GL_15135	1914230300
VAR_GL_15136	1914230301
VAR_GL_15137	1914230302
VAR_GL_15138	1914230303
VAR_GL_15139	1914230304
VAR_GL_15140	1914230305
VAR_GL_15141	1914230306
VAR_GL_15142	1914230307
VAR_GL_15143	1914230308
VAR_GL_15144	1914230309
VAR_GL_15145	1914230310
VAR_GL_15146	1914230311
VAR_GL_15147	1914230312
VAR_GL_15148	1914230313
VAR_GL_15149	1914230314
VAR_GL_15150	1914230315
VAR_GL_15151	1914230316
VAR_GL_15152	1914230317
VAR_GL_15153	1914230318
VAR_GL_15154	1914230319
VAR_GL_15155	1914230320
VAR_GL_15156	1914230321
VAR_GL_15157	1914230322
VAR_GL_15158	1914230323
VAR_GL_15159	1914230324
VAR_GL_15160	1914230325
VAR_GL_15161	1914230326
VAR_GL_15162	1914230327
VAR_GL_15163	1914230328
VAR_GL_15164	1914230329
VAR_GL_15165	1914230330
VAR_GL_15166	1914230331
VAR_GL_15167	1914230332
VAR_GL_15168	1914230333
VAR_GL_15169	1914230334
VAR_GL_15170	1914230335
VAR_GL_15171	1914230336
VAR_GL_15172	1914230337
VAR_GL_15173	1914230338
VAR_GL_15174	1914230339
VAR_GL_15175	1914230340
VAR_GL_15176	1914230341
VAR_GL_15177	1914230342
VAR_GL_15178	1914230343
VAR_GL_15179	1914230344
VAR_GL_15180	1914230345
VAR_GL_15181	1914230346
VAR_GL_15182	1914230347
VAR_GL_15183	1914230348
VAR_GL_15184	1914230349
VAR_GL_15185	1914230350
VAR_GL_15186	1914230351
VAR_GL_15187	1914230352
VAR_GL_15188	1914230353
VAR_GL_15189	1914230354
VAR_GL_15190	1914230355
VAR_GL_15191	1914230356
VAR_GL_15192	1914230357
VAR_GL_15193	1914230358
VAR_GL_15194	1914230359
VAR_GL_15195	1914230360
VAR_GL_15196	1914230361
VAR_GL_15197	1914230362
VAR_GL_15198	1914230363
VAR_GL_15199	1914230364
VAR_GL_15200	1914230365
VAR_GL_15201	1914230366
VAR_GL_15202	1914230367
VAR_GL_15203	1914230368
VAR_GL_15204	1914230369
VAR_GL_15205	1914230370
VAR_GL_15206	1914230371
VAR_GL_15207	1914230372
VAR_GL_15208	1914230373
VAR_GL_15209	1914230374
VAR_GL_15210	1914230375
VAR_GL_15211	1914230376
VAR_GL_15212	1914230377
VAR_GL_15213	1914230378
VAR_GL_15214	1914230379
VAR_GL_15215	1914230380
VAR_GL_15216	1914230381
VAR_GL_15217	1914230382
VAR_GL_15218	1914230383
VAR_GL_15219	1914230384
VAR_GL_15220	1914230385
VAR_GL_15221	1914230386
VAR_GL_15222	1914230387
VAR_GL_15223	1914230388
VAR_GL_15224	1914230389
VAR_GL_15225	1914230390
VAR_GL_15226	1914230391
VAR_GL_15227	1914230392
VAR_GL_15228	1914230393
VAR_GL_15229	1914230394
VAR_GL_15230	1914230395
VAR_GL_15231	1914230396
VAR_GL_15232	1914230397
VAR_GL_15233	1914230398
VAR_GL_15234	1914230399
VAR_GL_15235	1914230400
VAR_GL_15236	1914230401
VAR_GL_15237	1914230402
VAR_GL_15238	1914230403
VAR_GL_15239	1914230404
VAR_GL_15240	1914230405
VAR_GL_15241	1914230406
VAR_GL_15242	1914230407
VAR_GL_15243	1914230408
VAR_GL_15244	1914230409
VAR_GL_15245	1914230410
VAR_GL_15246	1914230411
VAR_GL_15247	1914230412
VAR_GL_15248	1914230413
VAR_GL_15249	1914230414
VAR_GL_15250	1914230415
VAR_GL_15251	1914230416
VAR_GL_15252	1914230417
VAR_GL_15253	1914230418
VAR_GL_15254	1914230419
VAR_GL_15255	1914230420
VAR_GL_15256	1914230421
VAR_GL_15257	1914230422
VAR_GL_15258	1914230423
VAR_GL_15259	1914230424
VAR_GL_15260	1914230425
VAR_GL_15261	1914230426
VAR_GL_15262	1914230427
VAR_GL_15263	1914230428
VAR_GL_15264	1914230429
VAR_GL_15265	1914230430
VAR_GL_15266	1914230431
VAR_GL_15267	1914230432
VAR_GL_15268	1914230433
VAR_GL_15269	1914230434
VAR_GL_15270	1914230435
VAR_GL_15271	1914230436
VAR_GL_15272	1914230437
VAR_GL_15273	1914230438
VAR_GL_15274	1914230439
VAR_GL_15275	1914230440
VAR_GL_15276	1914230441
VAR_GL_15277	1914230442
VAR_GL_15278	1914230443
VAR_GL_15279	1914230444
VAR_GL_15280	1914230445
VAR_GL_15281	1914230446
VAR_GL_15282	1914230447
VAR_GL_15283	1914230448
VAR_GL_15284	1914230449
VAR_GL_15285	1914230450
VAR_GL_15286	1914230451
VAR_GL_15287	1914230452
VAR_GL_15288	1914230453
VAR_GL_15289	1914230454
VAR_GL_15290	1914230455
VAR_GL_15291	1914230456
VAR_GL_15292	1914230457
VAR_GL_15293	1914230458
VAR_GL_15294	1914230459
VAR_GL_15295	1914230460
VAR_GL_15296	1914230461
VAR_GL_15297	1914230462
VAR_GL_15298	1914230463
VAR_GL_15299	1914230464
VAR_GL_15300	1914230465
VAR_GL_15301	1914230466
VAR_GL_15302	1914230467
VAR_GL_15303	1914230468
VAR_GL_15304	1914230469
VAR_GL_15305	1914230470
VAR_GL_15306	1914230471
VAR_GL_15307	1914230472
VAR_GL_15308	1914230473
VAR_GL_15309	1914230474
VAR_GL_15310	1914230475
VAR_GL_15311	1914230476
VAR_GL_15312	1914230477
VAR_GL_15313	1914230478
VAR_GL_15314	1914230479
VAR_GL_15315	1914230480
VAR_GL_15316	1914230481
VAR_GL_15317	1914230482
VAR_GL_15318	1914230483
VAR_GL_15319	1914230484
VAR_GL_15320	1914230485
VAR_GL_15321	1914230486
VAR_GL_15322	1914230487
VAR_GL_15323	1914230488
VAR_GL_15324	1914230489
VAR_GL_15325	1914230490
VAR_GL_15326	1914230491
VAR_GL_15327	1914230492
VAR_GL_15328	1914230493
VAR_GL_15329	1914230494
VAR_GL_15330	1914230495
VAR_GL_15331	1914230496
VAR_GL_15332	1914230497
VAR_GL_15333	1914230498
VAR_GL_15334	1914230499
VAR_GL_15335	1914230500
VAR_GL_15336	1914230501
VAR_GL_15337	1914230502
VAR_GL_15338	1914230503
VAR_GL_15339	1914230504
VAR_GL_15340	1914230505
VAR_GL_15341	1914230506
VAR_GL_15342	1914230507
VAR_GL_15343	1914230508
VAR_GL_15344	1914230509
VAR_GL_15345	1914230510
VAR_GL_15346	1914230511
VAR_GL_15347	1914230512
VAR_GL_15348	1914230513
VAR_GL_15349	1914230514
VAR_GL_15350	1914230515
VAR_GL_15351	1914230516
VAR_GL_15352	1914230517
VAR_GL_15353	1914230518
VAR_GL_15354	1914230519
VAR_GL_15355	1914230520
VAR_GL_15356	1914230521
VAR_GL_15357	1914230522
VAR_GL_15358	1914230523
VAR_GL_15359	1914230524
VAR_GL_15360	1914230525
VAR_GL_15361	1914230526
VAR_GL_15362	1914230527
VAR_GL_15363	1914230528
VAR_GL_15364	1914230529
VAR_GL_15365	1914230530
VAR_GL_15366	1914230531
VAR_GL_15367	1914230532
VAR_GL_15368	1914230533
VAR_GL_15369	1914230534
VAR_GL_15370	1914230535
VAR_GL_15371	1914230536
VAR_GL_15372	1914230537
VAR_GL_15373	1914230538
VAR_GL_15374	1914230539
VAR_GL_15375	1914230540
VAR_GL_15376	1914230541
VAR_GL_15377	1914230542
VAR_GL_15378	1914230543
VAR_GL_15379	1914230544
VAR_GL_15380	1914230545
VAR_GL_15381	1914230546
VAR_GL_15382	1914230547
VAR_GL_15383	1914230548
VAR_GL_15384	1914230549
VAR_GL_15385	1914230550
VAR_GL_15386	1914230551
VAR_GL_15387	1914230552
VAR_GL_15388	1914230553
VAR_GL_15389	1914230554
VAR_GL_15390	1914230555
VAR_GL_15391	1914230556
VAR_GL_15392	1914230557
VAR_GL_15393	1914230558
VAR_GL_15394	1914230559
VAR_GL_15395	1914230560
VAR_GL_15396	1914230561
VAR_GL_15397	1914230562
VAR_GL_15398	1914230563
VAR_GL_15399	1914230564
VAR_GL_15400	1914230565
VAR_GL_15401	1914230566
VAR_GL_15402	1914230567
VAR_GL_15403	1914230568
VAR_GL_15404	1914230569
VAR_GL_15405	1914230570
VAR_GL_15406	1914230571
VAR_GL_15407	1914230572
VAR_GL_15408	1914230573
VAR_GL_15409	1914230574
VAR_GL_15410	1914230575
VAR_GL_15411	1914230576
VAR_GL_15412	1914230577
VAR_GL_15413	1914230578
VAR_GL_15414	1914230579
VAR_GL_15415	1914230580
VAR_GL_15416	1914230581
VAR_GL_15417	1914230582
VAR_GL_15418	1914230583
VAR_GL_15419	1914230584
VAR_GL_15420	1914230585
VAR_GL_15421	1914230586
VAR_GL_15422	1914230587
VAR_GL_15423	1914230588
VAR_GL_15424	1914230589
VAR_GL_15425	1914230590
VAR_GL_15426	1914230591
VAR_GL_15427	1914230592
VAR_GL_15428	1914230593
VAR_GL_15429	1914230594
VAR_GL_15430	1914230595
VAR_GL_15431	1914230596
VAR_GL_15432	1914230597
VAR_GL_15433	1914230598
VAR_GL_15434	1914230599
VAR_GL_15435	1914230600
VAR_GL_15436	1914230601
VAR_GL_15437	1914230602
VAR_GL_15438	1914230603
VAR_GL_15439	1914230604
VAR_GL_15440	1914230605
VAR_GL_15441	1914230606
VAR_GL_15442	1914230607
VAR_GL_15443	1914230608
VAR_GL_15444	1914230609
VAR_GL_15445	1914230610
VAR_GL_15446	1914230611
VAR_GL_15447	1914230612
VAR_GL_15448	1914230613
VAR_GL_15449	1914230614
VAR_GL_15450	1914230615
VAR_GL_15451	1914230616
VAR_GL_15452	1914230617
VAR_GL_15453	1914230618
VAR_GL_15454	1914230619
VAR_GL_15455	1914230620
VAR_GL_15456	1914230621
VAR_GL_15457	1914230622
VAR_GL_15458	1914230623
VAR_GL_15459	1914230624
VAR_GL_15460	1914230625
VAR_GL_15461	1914230626
VAR_GL_15462	1914230627
VAR_GL_15463	1914230628
VAR_GL_15464	1914230629
VAR_GL_15465	1914230630
VAR_GL_15466	1914230631
VAR_GL_15467	1914230632
VAR_GL_15468	1914230633
VAR_GL_15469	1914230634
VAR_GL_15470	1914230635
VAR_GL_15471	1914230636
VAR_GL_15472	1914230637
VAR_GL_15473	1914230638
VAR_GL_15474	1914230639
VAR_GL_15475	1914230640
VAR_GL_15476	1914230641
VAR_GL_15477	1914230642
VAR_GL_15478	1914230643
VAR_GL_15479	1914230644
VAR_GL_15480	1914230645
VAR_GL_15481	1914230646
VAR_GL_15482	1914230647
VAR_GL_15483	1914230648
VAR_GL_15484	1914230649
VAR_GL_15485	1914230650
VAR_GL_15486	1914230651
VAR_GL_15487	1914230652
VAR_GL_15488	1914230653
VAR_GL_15489	1914230654
VAR_GL_15490	1914230655
VAR_GL_15491	1914230656
VAR_GL_15492	1914230657
VAR_GL_15493	1914230658
VAR_GL_15494	1914230659
VAR_GL_15495	1914230660
VAR_GL_15496	1914230661
VAR_GL_15497	1914230662
VAR_GL_15498	1914230663
VAR_GL_15499	1914230664
VAR_GL_15500	1914230665
VAR_GL_15501	1914230666
VAR_GL_15502	1914230667
VAR_GL_15503	1914230668
VAR_GL_15504	1914230669
VAR_GL_15505	1914230670
VAR_GL_15506	1914230671
VAR_GL_15507	1914230672
VAR_GL_15508	1914230673
VAR_GL_15509	1914230674
VAR_GL_15510	1914230675
VAR_GL_15511	1914230676
VAR_GL_15512	1914230677
VAR_GL_15513	1914230678
VAR_GL_15514	1914230679
VAR_GL_15515	1914230680
VAR_GL_15516	1914230681
VAR_GL_15517	1914230682
VAR_GL_15518	1914230683
VAR_GL_15519	1914230684
VAR_GL_15520	1914230685
VAR_GL_15521	1914230686
VAR_GL_15522	1914230687
VAR_GL_15523	1914230688
VAR_GL_15524	1914230689
VAR_GL_15525	1914230690
VAR_GL_15526	1914230691
VAR_GL_15527	1914230692
VAR_GL_15528	1914230693
VAR_GL_15529	1914230694
VAR_GL_15530	1914230695
VAR_GL_15531	1914230696
VAR_GL_15532	1914230697
VAR_GL_15533	1914230698
VAR_GL_15534	1914230699
VAR_GL_15535	1914230700
VAR_GL_15536	1914230701
VAR_GL_15537	1914230702
VAR_GL_15538	1914230703
VAR_GL_15539	1914230704
VAR_GL_15540	1914230705
VAR_GL_15541	1914230706
VAR_GL_15542	1914230707
VAR_GL_15543	1914230708
VAR_GL_15544	1914230709
VAR_GL_15545	1914230710
VAR_GL_15546	1914230711
VAR_GL_15547	1914230712
VAR_GL_15548	1914230713
VAR_GL_15549	1914230714
VAR_GL_15550	1914230715
VAR_GL_15551	1914230716
VAR_GL_15552	1914230717
VAR_GL_15553	1914230718
VAR_GL_15554	1914230719
VAR_GL_15555	1914230720
VAR_GL_15556	1914230721
VAR_GL_15557	1914230722
VAR_GL_15558	1914230723
VAR_GL_15559	1914230724
VAR_GL_15560	1914230725
VAR_GL_15561	1914230726
VAR_GL_15562	1914230727
VAR_GL_15563	1914230728
VAR_GL_15564	1914230729
VAR_GL_15565	1914230730
VAR_GL_15566	1914230731
VAR_GL_15567	1914230732
VAR_GL_15568	1914230733
VAR_GL_15569	1914230734
VAR_GL_15570	1914230735
VAR_GL_15571	1914230736
VAR_GL_15572	1914230737
VAR_GL_15573	1914230738
VAR_GL_15574	1914230739
VAR_GL_15575	1914230740
VAR_GL_15576	1914230741
VAR_GL_15577	1914230742
VAR_GL_15578	1914230743
VAR_GL_15579	1914230744
VAR_GL_15580	1914230745
VAR_GL_15581	1914230746
VAR_GL_15582	1914230747
VAR_GL_15583	1914230748
VAR_GL_15584	1914230749
VAR_GL_15585	1914230750
VAR_GL_15586	1914230751
VAR_GL_15587	1914230752
VAR_GL_15588	1914230753
VAR_GL_15589	1914230754
VAR_GL_15590	1914230755
VAR_GL_15591	1914230756
VAR_GL_15592	1914230757
VAR_GL_15593	1914230758
VAR_GL_15594	1914230759
VAR_GL_15595	1914230760
VAR_GL_15596	1914230761
VAR_GL_15597	1914230762
VAR_GL_15598	1914230763
VAR_GL_15599	1914230764
VAR_GL_15600	1914230765
VAR_GL_15601	1914230766
VAR_GL_15602	1914230767
VAR_GL_15603	1914230768
VAR_GL_15604	1914230769
VAR_GL_15605	1914230770
VAR_GL_15606	1914230771
VAR_GL_15607	1914230772
VAR_GL_15608	1914230773
VAR_GL_15609	1914230774
VAR_GL_15610	1914230775
VAR_GL_15611	1914230776
VAR_GL_15612	1914230777
VAR_GL_15613	1914230778
VAR_GL_15614	1914230779
VAR_GL_15615	1914230780
VAR_GL_15616	1914230781
VAR_GL_15617	1914230782
VAR_GL_15618	1914230783
VAR_GL_15619	1914230784
VAR_GL_15620	1914230785
VAR_GL_15621	1914230786
VAR_GL_15622	1914230787
VAR_GL_15623	1914230788
VAR_GL_15624	1914230789
VAR_GL_15625	1914230790
VAR_GL_15626	1914230791
VAR_GL_15627	1914230792
VAR_GL_15628	1914230793
VAR_GL_15629	1914230794
VAR_GL_15630	1914230795
VAR_GL_15631	1914230796
VAR_GL_15632	1914230797
VAR_GL_15633	1914230798
VAR_GL_15634	1914230799
VAR_GL_15635	1914230800
VAR_GL_15636	1914230801
VAR_GL_15637	1914230802
VAR_GL_15638	1914230803
VAR_GL_15639	1914230804
VAR_GL_15640	1914230805
VAR_GL_15641	1914230806
VAR_GL_15642	1914230807
VAR_GL_15643	1914230808
VAR_GL_15644	1914230809
VAR_GL_15645	1914230810
VAR_GL_15646	1914230811
VAR_GL_15647	1914230812
VAR_GL_15648	1914230813
VAR_GL_15649	1914230814
VAR_GL_15650	1914230815
VAR_GL_15651	1914230816
VAR_GL_15652	1914230817
VAR_GL_15653	1914230818
VAR_GL_15654	1914230819
VAR_GL_15655	1914230820
VAR_GL_15656	1914230821
VAR_GL_15657	1914230822
VAR_GL_15658	1914230823
VAR_GL_15659	1914230824
VAR_GL_15660	1914230825
VAR_GL_15661	1914230826
VAR_GL_15662	1914230827
VAR_GL_15663	1914230828
VAR_GL_15664	1914230829
VAR_GL_15665	1914230830
VAR_GL_15666	1914230831
VAR_GL_15667	1914230832
VAR_GL_15668	1914230833
VAR_GL_15669	1914230834
VAR_GL_15670	1914230835
VAR_GL_15671	1914230836
VAR_GL_15672	1914230837
VAR_GL_15673	1914230838
VAR_GL_15674	1914230839
VAR_GL_15675	1914230840
VAR_GL_15676	1914230841
VAR_GL_15677	1914230842
VAR_GL_15678	1914230843
VAR_GL_15679	1914230844
VAR_GL_15680	1914230845
VAR_GL_15681	1914230846
VAR_GL_15682	1914230847
VAR_GL_15683	1914230848
VAR_GL_15684	1914230849
VAR_GL_15685	1914230850
VAR_GL_15686	1914230851
VAR_GL_15687	1914230852
VAR_GL_15688	1914230853
VAR_GL_15689	1914230854
VAR_GL_15690	1914230855
VAR_GL_15691	1914230856
VAR_GL_15692	1914230857
VAR_GL_15693	1914230858
VAR_GL_15694	1914230859
VAR_GL_15695	1914230860
VAR_GL_15696	1914230861
VAR_GL_15697	1914230862
VAR_GL_15698	1914230863
VAR_GL_15699	1914230864
VAR_GL_15700	1914230865
VAR_GL_15701	1914230866
VAR_GL_15702	1914230867
VAR_GL_15703	1914230868
VAR_GL_15704	1914230869
VAR_GL_15705	1914230870
VAR_GL_15706	1914230871
VAR_GL_15707	1914230872
VAR_GL_15708	1914230873
VAR_GL_15709	1914230874
VAR_GL_15710	1914230875
VAR_GL_15711	1914230876
VAR_GL_15712	1914230877
VAR_GL_15713	1914230878
VAR_GL_15714	1914230879
VAR_GL_15715	1914230880
VAR_GL_15716	1914230881
VAR_GL_15717	1914230882
VAR_GL_15718	1914230883
VAR_GL_15719	1914230884
VAR_GL_15720	1914230885
VAR_GL_15721	1914230886
VAR_GL_15722	1914230887
VAR_GL_15723	1914230888
VAR_GL_15724	1914230889
VAR_GL_15725	1914230890
VAR_GL_15726	1914230891
VAR_GL_15727	1914230892
VAR_GL_15728	1914230893
VAR_GL_15729	1914230894
VAR_GL_15730	1914230895
VAR_GL_15731	1914230896
VAR_GL_15732	1914230897
VAR_GL_15733	1914230898
VAR_GL_15734	1914230899
VAR_GL_15735	1914230900
VAR_GL_15736	1914230901
VAR_GL_15737	1914230902
VAR_GL_15738	1914230903
VAR_GL_15739	1914230904
VAR_GL_15740	1914230905
VAR_GL_15741	1914230906
VAR_GL_15742	1914230907
VAR_GL_15743	1914230908
VAR_GL_15744	1914230909
VAR_GL_15745	1914230910
VAR_GL_15746	1914230911
VAR_GL_15747	1914230912
VAR_GL_15748	1914230913
VAR_GL_15749	1914230914
VAR_GL_15750	1914230915
VAR_GL_15751	1914230916
VAR_GL_15752	1914230917
VAR_GL_15753	1914230918
VAR_GL_15754	1914230919
VAR_GL_15755	1914230920
VAR_GL_15756	1914230921
VAR_GL_15757	1914230922
VAR_GL_15758	1914230923
VAR_GL_15759	1914230924
VAR_GL_15760	1914230925
VAR_GL_15761	1914230926
VAR_GL_15762	1914230927
VAR_GL_15763	1914230928
VAR_GL_15764	1914230929
VAR_GL_15765	1914230930
VAR_GL_15766	1914230931
VAR_GL_15767	1914230932
VAR_GL_15768	1914230933
VAR_GL_15769	1914230934
VAR_GL_15770	1914230935
VAR_GL_15771	1914230936
VAR_GL_15772	1914230937
VAR_GL_15773	1914230938
VAR_GL_15774	1914230939
VAR_GL_15775	1914230940
VAR_GL_15776	1914230941
VAR_GL_15777	1914230942
VAR_GL_15778	1914230943
VAR_GL_15779	1914230944
VAR_GL_15780	1914230945
VAR_GL_15781	1914230946
VAR_GL_15782	1914230947
VAR_GL_15783	1914230948
VAR_GL_15784	1914230949
VAR_GL_15785	1914230950
VAR_GL_15786	1914230951
VAR_GL_15787	1914230952
VAR_GL_15788	1914230953
VAR_GL_15789	1914230954
VAR_GL_15790	1914230955
VAR_GL_15791	1914230956
VAR_GL_15792	1914230957
VAR_GL_15793	1914230958
VAR_GL_15794	1914230959
VAR_GL_15795	1914230960
VAR_GL_15796	1914230961
VAR_GL_15797	1914230962
VAR_GL_15798	1914230963
VAR_GL_15799	1914230964
VAR_GL_15800	1914230965
VAR_GL_15801	1914230966
VAR_GL_15802	1914230967
VAR_GL_15803	1914230968
VAR_GL_15804	1914230969
VAR_GL_15805	1914230970
VAR_GL_15806	1914230971
VAR_GL_15807	1914230972
VAR_GL_15808	1914230973
VAR_GL_15809	1914230974
VAR_GL_15810	1914230975
VAR_GL_15811	1914230976
VAR_GL_15812	1914230977
VAR_GL_15813	1914230978
VAR_GL_15814	1914230979
VAR_GL_15815	1914230980
VAR_GL_15816	1914230981
VAR_GL_15817	1914230982
VAR_GL_15818	1914230983
VAR_GL_15819	1914230984
VAR_GL_15820	1914230985
VAR_GL_15821	1914230986
VAR_GL_15822	1914230987
VAR_GL_15823	1914230988
VAR_GL_15824	1914230989
VAR_GL_15825	1914230990
VAR_GL_15826	1914230991
VAR_GL_15827	1914230992
VAR_GL_15828	1914230993
VAR_GL_15829	1914230994
VAR_GL_15830	1914230995
VAR_GL_15831	1914230996
VAR_GL_15832	1914230997
VAR_GL_15833	1914230998
VAR_GL_15834	1914230999
VAR_GL_15835	1914231000
VAR_GL_15836	1914231001
VAR_GL_15837	1914231002
VAR_GL_15838	1914231003
VAR_GL_15839	1914231004
VAR_GL_15840	1914231005
VAR_GL_15841	1914231006
VAR_GL_15842	1914231007
VAR_GL_15843	1914231008
VAR_GL_15844	1914231009
VAR_GL_15845	1914231010
VAR_GL_15846	1914231011
VAR_GL_15847	1914231012
VAR_GL_15848	1914231013
VAR_GL_15849	1914231014
VAR_GL_15850	1914231015
VAR_GL_15851	1914231016
VAR_GL_15852	1914231017
VAR_GL_15853	1914231018
VAR_GL_15854	1914231019
VAR_GL_15855	1914231020
VAR_GL_15856	1914231021
VAR_GL_15857	1914231022
VAR_GL_15858	1914231023
VAR_GL_15859	1914231024
VAR_GL_15860	1914231025
VAR_GL_15861	1914231026
VAR_GL_15862	1914231027
VAR_GL_15863	1914231028
VAR_GL_15864	1914231029
VAR_GL_15865	1914231030
VAR_GL_15866	1914231031
VAR_GL_15867	1914231032
VAR_GL_15868	1914231033
VAR_GL_15869	1914231034
VAR_GL_15870	1914231035
VAR_GL_15871	1914231036
VAR_GL_15872	1914231037
VAR_GL_15873	1914231038
VAR_GL_15874	1914231039
VAR_GL_15875	1914231040
VAR_GL_15876	1914231041
VAR_GL_15877	1914231042
VAR_GL_15878	1914231043
VAR_GL_15879	1914231044
VAR_GL_15880	1914231045
VAR_GL_15881	1914231046
VAR_GL_15882	1914231047
VAR_GL_15883	1914231048
VAR_GL_15884	1914231049
VAR_GL_15885	1914231050
VAR_GL_15886	1914231051
VAR_GL_15887	1914231052
VAR_GL_15888	1914231053
VAR_GL_15889	1914231054
VAR_GL_15890	1914231055
VAR_GL_15891	1914231056
VAR_GL_15892	1914231057
VAR_GL_15893	1914231058
VAR_GL_15894	1914231059
VAR_GL_15895	1914231060
VAR_GL_15896	1914231061
VAR_GL_15897	1914231062
VAR_GL_15898	1914231063
VAR_GL_15899	1914231064
VAR_GL_15900	1914231065
VAR_GL_15901	1914231066
VAR_GL_15902	1914231067
VAR_GL_15903	1914231068
VAR_GL_15904	1914231069
VAR_GL_15905	1914231070
VAR_GL_15906	1914231071
VAR_GL_15907	1914231072
VAR_GL_15908	1914231073
VAR_GL_15909	1914231074
VAR_GL_15910	1914231075
VAR_GL_15911	1914231076
VAR_GL_15912	1914231077
VAR_GL_15913	1914231078
VAR_GL_15914	1914231079
VAR_GL_15915	1914231080
VAR_GL_15916	1914231081
VAR_GL_15917	1914231082
VAR_GL_15918	1914231083
VAR_GL_15919	1914231084
VAR_GL_15920	1914231085
VAR_GL_15921	1914231086
VAR_GL_15922	1914231087
VAR_GL_15923	1914231088
VAR_GL_15924	1914231089
VAR_GL_15925	1914231090
VAR_GL_15926	1914231091
VAR_GL_15927	1914231092
VAR_GL_15928	1914231093
VAR_GL_15929	1914231094
VAR_GL_15930	1914231095
VAR_GL_15931	1914231096
VAR_GL_15932	1914231097
VAR_GL_15933	1914231098
VAR_GL_15934	1914231099
VAR_GL_15935	1914231100
VAR_GL_15936	1914231101
VAR_GL_15937	1914231102
VAR_GL_15938	1914231103
VAR_GL_15939	1914231104
VAR_GL_15940	1914231105
VAR_GL_15941	1914231106
VAR_GL_15942	1914231107
VAR_GL_15943	1914231108
VAR_GL_15944	1914231109
VAR_GL_15945	1914231110
VAR_GL_15946	1914231111
VAR_GL_15947	1914231112
VAR_GL_15948	1914231113
VAR_GL_15949	1914231114
VAR_GL_15950	1914231115
VAR_GL_15951	1914231116
VAR_GL_15952	1914231117
VAR_GL_15953	1914231118
VAR_GL_15954	1914231119
VAR_GL_15955	1914231120
VAR_GL_15956	1914231121
VAR_GL_15957	1914231122
VAR_GL_15958	1914231123
VAR_GL_15959	1914231124
VAR_GL_15960	1914231125
VAR_GL_15961	1914231126
VAR_GL_15962	1914231127
VAR_GL_15963	1914231128
VAR_GL_15964	1914231129
VAR_GL_15965	1914231130
VAR_GL_15966	1914231131
VAR_GL_15967	1914231132
VAR_GL_15968	1914231133
VAR_GL_15969	1914231134
VAR_GL_15970	1914231135
VAR_GL_15971	1914231136
VAR_GL_15972	1914231137
VAR_GL_15973	1914231138
VAR_GL_15974	1914231139
VAR_GL_15975	1914231140
VAR_GL_15976	1914231141
VAR_GL_15977	1914231142
VAR_GL_15978	1914231143
VAR_GL_15979	1914231144
VAR_GL_15980	1914231145
VAR_GL_15981	1914231146
VAR_GL_15982	1914231147
VAR_GL_15983	1914231148
VAR_GL_15984	1914231149
VAR_GL_15985	1914231150
VAR_GL_15986	1914231151
VAR_GL_15987	1914231152
VAR_GL_15988	1914231153
VAR_GL_15989	1914231154
VAR_GL_15990	1914231155
VAR_GL_15991	1914231156
VAR_GL_15992	1914231157
VAR_GL_15993	1914231158
VAR_GL_15994	1914231159
VAR_GL_15995	1914231160
VAR_GL_15996	1914231161
VAR_GL_15997	1914231162
VAR_GL_15998	1914231163
VAR_GL_15999	1914231164
VAR_GL_16000	1914231165
VAR_GL_16001	1914231166
VAR_GL_16002	1914231167
VAR_GL_16003	1914231168
VAR_GL_16004	1914231169
VAR_GL_16005	1914231170
VAR_GL_16006	1914231171
VAR_GL_16007	1914231172
VAR_GL_16008	1914231173
VAR_GL_16009	1914231174
VAR_GL_16010	1914231175
VAR_GL_16011	1914231176
VAR_GL_16012	1914231177
VAR_GL_16013	1914231178
VAR_GL_16014	1914231179
VAR_GL_16015	1914231180
VAR_GL_16016	1914231181
VAR_GL_16017	1914231182
VAR_GL_16018	1914231183
VAR_GL_16019	1914231184
VAR_GL_16020	1914231185
VAR_GL_16021	1914231186
VAR_GL_16022	1914231187
VAR_GL_16023	1914231188
VAR_GL_16024	1914231189
VAR_GL_16025	1914231190
VAR_GL_16026	1914231191
VAR_GL_16027	1914231192
VAR_GL_16028	1914231193
VAR_GL_16029	1914231194
VAR_GL_16030	1914231195
VAR_GL_16031	1914231196
VAR_GL_16032	1914231197
VAR_GL_16033	1914231198
VAR_GL_16034	1914231199
VAR_GL_16035	1914231200
VAR_GL_16036	1914231201
VAR_GL_16037	1914231202
VAR_GL_16038	1914231203
VAR_GL_16039	1914231204
VAR_GL_16040	1914231205
VAR_GL_16041	1914231206
VAR_GL_16042	1914231207
VAR_GL_16043	1914231208
VAR_GL_16044	1914231209
VAR_GL_16045	1914231210
VAR_GL_16046	1914231211
VAR_GL_16047	1914231212
VAR_GL_16048	1914231213
VAR_GL_16049	1914231214
VAR_GL_16050	1914231215
VAR_GL_16051	1914231216
VAR_GL_16052	1914231217
VAR_GL_16053	1914231218
VAR_GL_16054	1914231219
VAR_GL_16055	1914231220
VAR_GL_16056	1914231221
VAR_GL_16057	1914231222
VAR_GL_16058	1914231223
VAR_GL_16059	1914231224
VAR_GL_16060	1914231225
VAR_GL_16061	1914231226
VAR_GL_16062	1914231227
VAR_GL_16063	1914231228
VAR_GL_16064	1914231229
VAR_GL_16065	1914231230
VAR_GL_16066	1914231231
VAR_GL_16067	1914231232
VAR_GL_16068	1914231233
VAR_GL_16069	1914231234
VAR_GL_16070	1914231235
VAR_GL_16071	1914231236
VAR_GL_16072	1914231237
VAR_GL_16073	1914231238
VAR_GL_16074	1914231239
VAR_GL_16075	1914231240
VAR_GL_16076	1914231241
VAR_GL_16077	1914231242
VAR_GL_16078	1914231243
VAR_GL_16079	1914231244
VAR_GL_16080	1914231245
VAR_GL_16081	1914231246
VAR_GL_16082	1914231247
VAR_GL_16083	1914231248
VAR_GL_16084	1914231249
VAR_GL_16085	1914231250
VAR_GL_16086	1914231251
VAR_GL_16087	1914231252
VAR_GL_16088	1914231253
VAR_GL_16089	1914231254
VAR_GL_16090	1914231255
VAR_GL_16091	1914231256
VAR_GL_16092	1914231257
VAR_GL_16093	1914231258
VAR_GL_16094	1914231259
VAR_GL_16095	1914231260
VAR_GL_16096	1914231261
VAR_GL_16097	1914231262
VAR_GL_16098	1914231263
VAR_GL_16099	1914231264
VAR_GL_16100	1914231265
VAR_GL_16101	1914231266
VAR_GL_16102	1914231267
VAR_GL_16103	1914231268
VAR_GL_16104	1914231269
VAR_GL_16105	1914231270
VAR_GL_16106	1914231271
VAR_GL_16107	1914231272
VAR_GL_16108	1914231273
VAR_GL_16109	1914231274
VAR_GL_16110	1914231275
VAR_GL_16111	1914231276
VAR_GL_16112	1914231277
VAR_GL_16113	1914231278
VAR_GL_16114	1914231279
VAR_GL_16115	1914231280
VAR_GL_16116	1914231281
VAR_GL_16117	1914231282
VAR_GL_16118	1914231283
VAR_GL_16119	1914231284
VAR_GL_16120	1914231285
VAR_GL_16121	1914231286
VAR_GL_16122	1914231287
VAR_GL_16123	1914231288
VAR_GL_16124	1914231289
VAR_GL_16125	1914231290
VAR_GL_16126	1914231291
VAR_GL_16127	1914231292
VAR_GL_16128	1914231293
VAR_GL_16129	1914231294
VAR_GL_16130	1914231295
VAR_GL_16131	1914231296
VAR_GL_16132	1914231297
VAR_GL_16133	1914231298
VAR_GL_16134	1914231299
VAR_GL_16135	1914231300
VAR_GL_16136	1914231301
VAR_GL_16137	1914231302
VAR_GL_16138	1914231303
VAR_GL_16139	1914231304
VAR_GL_16140	1914231305
VAR_GL_16141	1914231306
VAR_GL_16142	1914231307
VAR_GL_16143	1914231308
VAR_GL_16144	1914231309
VAR_GL_16145	1914231310
VAR_GL_16146	1914231311
VAR_GL_16147	1914231312
VAR_GL_16148	1914231313
VAR_GL_16149	1914231314
VAR_GL_16150	1914231315
VAR_GL_16151	1914231316
VAR_GL_16152	1914231317
VAR_GL_16153	1914231318
VAR_GL_16154	1914231319
VAR_GL_16155	1914231320
VAR_GL_16156	1914231321
VAR_GL_16157	1914231322
VAR_GL_16158	1914231323
VAR_GL_16159	1914231324
VAR_GL_16160	1914231325
VAR_GL_16161	1914231326
VAR_GL_16162	1914231327
VAR_GL_16163	1914231328
VAR_GL_16164	1914231329
VAR_GL_16165	1914231330
VAR_GL_16166	1914231331
VAR_GL_16167	1914231332
VAR_GL_16168	1914231333
VAR_GL_16169	1914231334
VAR_GL_16170	1914231335
VAR_GL_16171	1914231336
VAR_GL_16172	1914231337
VAR_GL_16173	1914231338
VAR_GL_16174	1914231339
VAR_GL_16175	1914231340
VAR_GL_16176	1914231341
VAR_GL_16177	1914231342
VAR_GL_16178	1914231343
VAR_GL_16179	1914231344
VAR_GL_16180	1914231345
VAR_GL_16181	1914231346
VAR_GL_16182	1914231347
VAR_GL_16183	1914231348
VAR_GL_16184	1914231349
VAR_GL_16185	1914231350
VAR_GL_16186	1914231351
VAR_GL_16187	1914231352
VAR_GL_16188	1914231353
VAR_GL_16189	1914231354
VAR_GL_16190	1914231355
VAR_GL_16191	1914231356
VAR_GL_16192	1914231357
VAR_GL_16193	1914231358
VAR_GL_16194	1914231359
VAR_GL_16195	1914231360
VAR_GL_16196	1914231361
VAR_GL_16197	1914231362
VAR_GL_16198	1914231363
VAR_GL_16199	1914231364
VAR_GL_16200	1914231365
VAR_GL_16201	1914231366
VAR_GL_16202	1914231367
VAR_GL_16203	1914231368
VAR_GL_16204	1914231369
VAR_GL_16205	1914231370
VAR_GL_16206	1914231371
VAR_GL_16207	1914231372
VAR_GL_16208	1914231373
VAR_GL_16209	1914231374
VAR_GL_16210	1914231375
VAR_GL_16211	1914231376
VAR_GL_16212	1914231377
VAR_GL_16213	1914231378
VAR_GL_16214	1914231379
VAR_GL_16215	1914231380
VAR_GL_16216	1914231381
VAR_GL_16217	1914231382
VAR_GL_16218	1914231383
VAR_GL_16219	1914231384
VAR_GL_16220	1914231385
VAR_GL_16221	1914231386
VAR_GL_16222	1914231387
VAR_GL_16223	1914231388
VAR_GL_16224	1914231389
VAR_GL_16225	1914231390
VAR_GL_16226	1914231391
VAR_GL_16227	1914231392
VAR_GL_16228	1914231393
VAR_GL_16229	1914231394
VAR_GL_16230	1914231395
VAR_GL_16231	1914231396
VAR_GL_16232	1914231397
VAR_GL_16233	1914231398
VAR_GL_16234	1914231399
VAR_GL_16235	1914231400
VAR_GL_16236	1914231401
VAR_GL_16237	1914231402
VAR_GL_16238	1914231403
VAR_GL_16239	1914231404
VAR_GL_16240	1914231405
VAR_GL_16241	1914231406
VAR_GL_16242	1914231407
VAR_GL_16243	1914231408
VAR_GL_16244	1914231409
VAR_GL_16245	1914231410
VAR_GL_16246	1914231411
VAR_GL_16247	1914231412
VAR_GL_16248	1914231413
VAR_GL_16249	1914231414
VAR_GL_16250	1914231415
VAR_GL_16251	1914231416
VAR_GL_16252	1914231417
VAR_GL_16253	1914231418
VAR_GL_16254	1914231419
VAR_GL_16255	1914231420
VAR_GL_16256	1914231421
VAR_GL_16257	1914231422
VAR_GL_16258	1914231423
VAR_GL_16259	1914231424
VAR_GL_16260	1914231425
VAR_GL_16261	1914231426
VAR_GL_16262	1914231427
VAR_GL_16263	1914231428
VAR_GL_16264	1914231429
VAR_GL_16265	1914231430
VAR_GL_16266	1914231431
VAR_GL_16267	1914231432
VAR_GL_16268	1914231433
VAR_GL_16269	1914231434
VAR_GL_16270	1914231435
VAR_GL_16271	1914231436
VAR_GL_16272	1914231437
VAR_GL_16273	1914231438
VAR_GL_16274	1914231439
VAR_GL_16275	1914231440
VAR_GL_16276	1914231441
VAR_GL_16277	1914231442
VAR_GL_16278	1914231443
VAR_GL_16279	1914231444
VAR_GL_16280	1914231445
VAR_GL_16281	1914231446
VAR_GL_16282	1914231447
VAR_GL_16283	1914231448
VAR_GL_16284	1914231449
VAR_GL_16285	1914231450
VAR_GL_16286	1914231451
VAR_GL_16287	1914231452
VAR_GL_16288	1914231453
VAR_GL_16289	1914231454
VAR_GL_16290	1914231455
VAR_GL_16291	1914231456
VAR_GL_16292	1914231457
VAR_GL_16293	1914231458
VAR_GL_16294	1914231459
VAR_GL_16295	1914231460
VAR_GL_16296	1914231461
VAR_GL_16297	1914231462
VAR_GL_16298	1914231463
VAR_GL_16299	1914231464
VAR_GL_16300	1914231465
VAR_GL_16301	1914231466
VAR_GL_16302	1914231467
VAR_GL_16303	1914231468
VAR_GL_16304	1914231469
VAR_GL_16305	1914231470
VAR_GL_16306	1914231471
VAR_GL_16307	1914231472
VAR_GL_16308	1914231473
VAR_GL_16309	1914231474
VAR_GL_16310	1914231475
VAR_GL_16311	1914231476
VAR_GL_16312	1914231477
VAR_GL_16313	1914231478
VAR_GL_16314	1914231479
VAR_GL_16315	1914231480
VAR_GL_16316	1914231481
VAR_GL_16317	1914231482
VAR_GL_16318	1914231483
VAR_GL_16319	1914231484
VAR_GL_16320	1914231485
VAR_GL_16321	1914231486
VAR_GL_16322	1914231487
VAR_GL_16323	1914231488
VAR_GL_16324	1914231489
VAR_GL_16325	1914231490
VAR_GL_16326	1914231491
VAR_GL_16327	1914231492
VAR_GL_16328	1914231493
VAR_GL_16329	1914231494
VAR_GL_16330	1914231495
VAR_GL_16331	1914231496
VAR_GL_16332	1914231497
VAR_GL_16333	1914231498
VAR_GL_16334	1914231499
VAR_GL_16335	1914231500
VAR_GL_16336	1914231501
VAR_GL_16337	1914231502
VAR_GL_16338	1914231503
VAR_GL_16339	1914231504
VAR_GL_16340	1914231505
VAR_GL_16341	1914231506
VAR_GL_16342	1914231507
VAR_GL_16343	1914231508
VAR_GL_16344	1914231509
VAR_GL_16345	1914231510
VAR_GL_16346	1914231511
VAR_GL_16347	1914231512
VAR_GL_16348	1914231513
VAR_GL_16349	1914231514
VAR_GL_16350	1914231515
VAR_GL_16351	1914231516
VAR_GL_16352	1914231517
VAR_GL_16353	1914231518
VAR_GL_16354	1914231519
VAR_GL_16355	1914231520
VAR_GL_16356	1914231521
VAR_GL_16357	1914231522
VAR_GL_16358	1914231523
VAR_GL_16359	1914231524
VAR_GL_16360	1914231525
VAR_GL_16361	1914231526
VAR_GL_16362	1914231527
VAR_GL_16363	1914231528
VAR_GL_16364	1914231529
VAR_GL_16365	1914231530
VAR_GL_16366	1914231531
VAR_GL_16367	1914231532
VAR_GL_16368	1914231533
VAR_GL_16369	1914231534
VAR_GL_16370	1914231535
VAR_GL_16371	1914231536
VAR_GL_16372	1914231537
VAR_GL_16373	1914231538
VAR_GL_16374	1914231539
VAR_GL_16375	1914231540
VAR_GL_16376	1914231541
VAR_GL_16377	1914231542
VAR_GL_16378	1914231543
VAR_GL_16379	1914231544
VAR_GL_16380	1914231545
VAR_GL_16381	1914231546
VAR_GL_16382	1914231547
VAR_GL_16383	1914231548
VAR_GL_16384	1914231549
VAR_GL_16385	1914231550
VAR_GL_16386	1914231551
VAR_GL_16387	1914231552
VAR_GL_16388	1914231553
VAR_GL_16389	1914231554
VAR_GL_16390	1914231555
VAR_GL_16391	1914231556
VAR_GL_16392	1914231557
VAR_GL_16393	1914231558
VAR_GL_16394	1914231559
VAR_GL_16395	1914231560
VAR_GL_16396	1914231561
VAR_GL_16397	1914231562
VAR_GL_16398	1914231563
VAR_GL_16399	1914231564
VAR_GL_16400	1914231565
VAR_GL_16401	1914231566
VAR_GL_16402	1914231567
VAR_GL_16403	1914231568
VAR_GL_16404	1914231569
VAR_GL_16405	1914231570
VAR_GL_16406	1914231571
VAR_GL_16407	1914231572
VAR_GL_16408	1914231573
VAR_GL_16409	1914231574
VAR_GL_16410	1914231575
VAR_GL_16411	1914231576
VAR_GL_16412	1914231577
VAR_GL_16413	1914231578
VAR_GL_16414	1914231579
VAR_GL_16415	1914231580
VAR_GL_16416	1914231581
VAR_GL_16417	1914231582
VAR_GL_16418	1914231583
VAR_GL_16419	1914231584
VAR_GL_16420	1914231585
VAR_GL_16421	1914231586
VAR_GL_16422	1914231587
VAR_GL_16423	1914231588
VAR_GL_16424	1914231589
VAR_GL_16425	1914231590
VAR_GL_16426	1914231591
VAR_GL_16427	1914231592
VAR_GL_16428	1914231593
VAR_GL_16429	1914231594
VAR_GL_16430	1914231595
VAR_GL_16431	1914231596
VAR_GL_16432	1914231597
VAR_GL_16433	1914231598
VAR_GL_16434	1914231599
VAR_GL_16435	1914231600
VAR_GL_16436	1914231601
VAR_GL_16437	1914231602
VAR_GL_16438	1914231603
VAR_GL_16439	1914231604
VAR_GL_16440	1914231605
VAR_GL_16441	1914231606
VAR_GL_16442	1914231607
VAR_GL_16443	1914231608
VAR_GL_16444	1914231609
VAR_GL_16445	1914231610
VAR_GL_16446	1914231611
VAR_GL_16447	1914231612
VAR_GL_16448	1914231613
VAR_GL_16449	1914231614
VAR_GL_16450	1914231615
VAR_GL_16451	1914231616
VAR_GL_16452	1914231617
VAR_GL_16453	1914231618
VAR_GL_16454	1914231619
VAR_GL_16455	1914231620
VAR_GL_16456	1914231621
VAR_GL_16457	1914231622
VAR_GL_16458	1914231623
VAR_GL_16459	1914231624
VAR_GL_16460	1914231625
VAR_GL_16461	1914231626
VAR_GL_16462	1914231627
VAR_GL_16463	1914231628
VAR_GL_16464	1914231629
VAR_GL_16465	1914231630
VAR_GL_16466	1914231631
VAR_GL_16467	1914231632
VAR_GL_16468	1914231633
VAR_GL_16469	1914231634
VAR_GL_16470	1914231635
VAR_GL_16471	1914231636
VAR_GL_16472	1914231637
VAR_GL_16473	1914231638
VAR_GL_16474	1914231639
VAR_GL_16475	1914231640
VAR_GL_16476	1914231641
VAR_GL_16477	1914231642
VAR_GL_16478	1914231643
VAR_GL_16479	1914231644
VAR_GL_16480	1914231645
VAR_GL_16481	1914231646
VAR_GL_16482	1914231647
VAR_GL_16483	1914231648
VAR_GL_16484	1914231649
VAR_GL_16485	1914231650
VAR_GL_16486	1914231651
VAR_GL_16487	1914231652
VAR_GL_16488	1914231653
VAR_GL_16489	1914231654
VAR_GL_16490	1914231655
VAR_GL_16491	1914231656
VAR_GL_16492	1914231657
VAR_GL_16493	1914231658
VAR_GL_16494	1914231659
VAR_GL_16495	1914231660
VAR_GL_16496	1914231661
VAR_GL_16497	1914231662
VAR_GL_16498	1914231663
VAR_GL_16499	1914231664
VAR_GL_16500	1914231665
VAR_GL_16501	1914231666
VAR_GL_16502	1914231667
VAR_GL_16503	1914231668
VAR_GL_16504	1914231669
VAR_GL_16505	1914231670
VAR_GL_16506	1914231671
VAR_GL_16507	1914231672
VAR_GL_16508	1914231673
VAR_GL_16509	1914231674
VAR_GL_16510	1914231675
VAR_GL_16511	1914231676
VAR_GL_16512	1914231677
VAR_GL_16513	1914231678
VAR_GL_16514	1914231679
VAR_GL_16515	1914231680
VAR_GL_16516	1914231681
VAR_GL_16517	1914231682
VAR_GL_16518	1914231683
VAR_GL_16519	1914231684
VAR_GL_16520	1914231685
VAR_GL_16521	1914231686
VAR_GL_16522	1914231687
VAR_GL_16523	1914231688
VAR_GL_16524	1914231689
VAR_GL_16525	1914231690
VAR_GL_16526	1914231691
VAR_GL_16527	1914231692
VAR_GL_16528	1914231693
VAR_GL_16529	1914231694
VAR_GL_16530	1914231695
VAR_GL_16531	1914231696
VAR_GL_16532	1914231697
VAR_GL_16533	1914231698
VAR_GL_16534	1914231699
VAR_GL_16535	1914231700
VAR_GL_16536	1914231701
VAR_GL_16537	1914231702
VAR_GL_16538	1914231703
VAR_GL_16539	1914231704
VAR_GL_16540	1914231705
VAR_GL_16541	1914231706
VAR_GL_16542	1914231707
VAR_GL_16543	1914231708
VAR_GL_16544	1914231709
VAR_GL_16545	1914231710
VAR_GL_16546	1914231711
VAR_GL_16547	1914231712
VAR_GL_16548	1914231713
VAR_GL_16549	1914231714
VAR_GL_16550	1914231715
VAR_GL_16551	1914231716
VAR_GL_16552	1914231717
VAR_GL_16553	1914231718
VAR_GL_16554	1914231719
VAR_GL_16555	1914231720
VAR_GL_16556	1914231721
VAR_GL_16557	1914231722
VAR_GL_16558	1914231723
VAR_GL_16559	1914231724
VAR_GL_16560	1914231725
VAR_GL_16561	1914231726
VAR_GL_16562	1914231727
VAR_GL_16563	1914231728
VAR_GL_16564	1914231729
VAR_GL_16565	1914231730
VAR_GL_16566	1914231731
VAR_GL_16567	1914231732
VAR_GL_16568	1914231733
VAR_GL_16569	1914231734
VAR_GL_16570	1914231735
VAR_GL_16571	1914231736
VAR_GL_16572	1914231737
VAR_GL_16573	1914231738
VAR_GL_16574	1914231739
VAR_GL_16575	1914231740
VAR_GL_16576	1914231741
VAR_GL_16577	1914231742
VAR_GL_16578	1914231743
VAR_GL_16579	1914231744
VAR_GL_16580	1914231745
VAR_GL_16581	1914231746
VAR_GL_16582	1914231747
VAR_GL_16583	1914231748
VAR_GL_16584	1914231749
VAR_GL_16585	1914231750
VAR_GL_16586	1914231751
VAR_GL_16587	1914231752
VAR_GL_16588	1914231753
VAR_GL_16589	1914231754
VAR_GL_16590	1914231755
VAR_GL_16591	1914231756
VAR_GL_16592	1914231757
VAR_GL_16593	1914231758
VAR_GL_16594	1914231759
VAR_GL_16595	1914231760
VAR_GL_16596	1914231761
VAR_GL_16597	1914231762
VAR_GL_16598	1914231763
VAR_GL_16599	1914231764
VAR_GL_16600	1914231765
VAR_GL_16601	1914231766
VAR_GL_16602	1914231767
VAR_GL_16603	1914231768
VAR_GL_16604	1914231769
VAR_GL_16605	1914231770
VAR_GL_16606	1914231771
VAR_GL_16607	1914231772
VAR_GL_16608	1914231773
VAR_GL_16609	1914231774
VAR_GL_16610	1914231775
VAR_GL_16611	1914231776
VAR_GL_16612	1914231777
VAR_GL_16613	1914231778
VAR_GL_16614	1914231779
VAR_GL_16615	1914231780
VAR_GL_16616	1914231781
VAR_GL_16617	1914231782
VAR_GL_16618	1914231783
VAR_GL_16619	1914231784
VAR_GL_16620	1914231785
VAR_GL_16621	1914231786
VAR_GL_16622	1914231787
VAR_GL_16623	1914231788
VAR_GL_16624	1914231789
VAR_GL_16625	1914231790
VAR_GL_16626	1914231791
VAR_GL_16627	1914231792
VAR_GL_16628	1914231793
VAR_GL_16629	1914231794
VAR_GL_16630	1914231795
VAR_GL_16631	1914231796
VAR_GL_16632	1914231797
VAR_GL_16633	1914231798
VAR_GL_16634	1914231799
VAR_GL_16635	1914231800
VAR_GL_16636	1914231801
VAR_GL_16637	1914231802
VAR_GL_16638	1914231803
VAR_GL_16639	1914231804
VAR_GL_16640	1914231805
VAR_GL_16641	1914231806
VAR_GL_16642	1914231807
VAR_GL_16643	1914231808
VAR_GL_16644	1914231809
VAR_GL_16645	1914231810
VAR_GL_16646	1914231811
VAR_GL_16647	1914231812
VAR_GL_16648	1914231813
VAR_GL_16649	1914231814
VAR_GL_16650	1914231815
VAR_GL_16651	1914231816
VAR_GL_16652	1914231817
VAR_GL_16653	1914231818
VAR_GL_16654	1914231819
VAR_GL_16655	1914231820
VAR_GL_16656	1914231821
VAR_GL_16657	1914231822
VAR_GL_16658	1914231823
VAR_GL_16659	1914231824
VAR_GL_16660	1914231825
VAR_GL_16661	1914231826
VAR_GL_16662	1914231827
VAR_GL_16663	1914231828
VAR_GL_16664	1914231829
VAR_GL_16665	1914231830
VAR_GL_16666	1914231831
VAR_GL_16667	1914231832
VAR_GL_16668	1914231833
VAR_GL_16669	1914231834
VAR_GL_16670	1914231835
VAR_GL_16671	1914231836
VAR_GL_16672	1914231837
VAR_GL_16673	1914231838
VAR_GL_16674	1914231839
VAR_GL_16675	1914231840
VAR_GL_16676	1914231841
VAR_GL_16677	1914231842
VAR_GL_16678	1914231843
VAR_GL_16679	1914231844
VAR_GL_16680	1914231845
VAR_GL_16681	1914231846
VAR_GL_16682	1914231847
VAR_GL_16683	1914231848
VAR_GL_16684	1914231849
VAR_GL_16685	1914231850
VAR_GL_16686	1914231851
VAR_GL_16687	1914231852
VAR_GL_16688	1914231853
VAR_GL_16689	1914231854
VAR_GL_16690	1914231855
VAR_GL_16691	1914231856
VAR_GL_16692	1914231857
VAR_GL_16693	1914231858
VAR_GL_16694	1914231859
VAR_GL_16695	1914231860
VAR_GL_16696	1914231861
VAR_GL_16697	1914231862
VAR_GL_16698	1914231863
VAR_GL_16699	1914231864
VAR_GL_16700	1914231865
VAR_GL_16701	1914231866
VAR_GL_16702	1914231867
VAR_GL_16703	1914231868
VAR_GL_16704	1914231869
VAR_GL_16705	1914231870
VAR_GL_16706	1914231871
VAR_GL_16707	1914231872
VAR_GL_16708	1914231873
VAR_GL_16709	1914231874
VAR_GL_16710	1914231875
VAR_GL_16711	1914231876
VAR_GL_16712	1914231877
VAR_GL_16713	1914231878
VAR_GL_16714	1914231879
VAR_GL_16715	1914231880
VAR_GL_16716	1914231881
VAR_GL_16717	1914231882
VAR_GL_16718	1914231883
VAR_GL_16719	1914231884
VAR_GL_16720	1914231885
VAR_GL_16721	1914231886
VAR_GL_16722	1914231887
VAR_GL_16723	1914231888
VAR_GL_16724	1914231889
VAR_GL_16725	1914231890
VAR_GL_16726	1914231891
VAR_GL_16727	1914231892
VAR_GL_16728	1914231893
VAR_GL_16729	1914231894
VAR_GL_16730	1914231895
VAR_GL_16731	1914231896
VAR_GL_16732	1914231897
VAR_GL_16733	1914231898
VAR_GL_16734	1914231899
VAR_GL_16735	1914231900
VAR_GL_16736	1914231901
VAR_GL_16737	1914231902
VAR_GL_16738	1914231903
VAR_GL_16739	1914231904
VAR_GL_16740	1914231905
VAR_GL_16741	1914231906
VAR_GL_16742	1914231907
VAR_GL_16743	1914231908
VAR_GL_16744	1914231909
VAR_GL_16745	1914231910
VAR_GL_16746	1914231911
VAR_GL_16747	1914231912
VAR_GL_16748	1914231913
VAR_GL_16749	1914231914
VAR_GL_16750	1914231915
VAR_GL_16751	1914231916
VAR_GL_16752	1914231917
VAR_GL_16753	1914231918
VAR_GL_16754	1914231919
VAR_GL_16755	1914231920
VAR_GL_16756	1914231921
VAR_GL_16757	1914231922
VAR_GL_16758	1914231923
VAR_GL_16759	1914231924
VAR_GL_16760	1914231925
VAR_GL_16761	1914231926
VAR_GL_16762	1914231927
VAR_GL_16763	1914231928
VAR_GL_16764	1914231929
VAR_GL_16765	1914231930
VAR_GL_16766	1914231931
VAR_GL_16767	1914231932
VAR_GL_16768	1914231933
VAR_GL_16769	1914231934
VAR_GL_16770	1914231935
VAR_GL_16771	1914231936
VAR_GL_16772	1914231937
VAR_GL_16773	1914231938
VAR_GL_16774	1914231939
VAR_GL_16775	1914231940
VAR_GL_16776	1914231941
VAR_GL_16777	1914231942
VAR_GL_16778	1914231943
VAR_GL_16779	1914231944
VAR_GL_16780	1914231945
VAR_GL_16781	1914231946
VAR_GL_16782	1914231947
VAR_GL_16783	1914231948
VAR_GL_16784	1914231949
VAR_GL_16785	1914231950
VAR_GL_16786	1914231951
VAR_GL_16787	1914231952
VAR_GL_16788	1914231953
VAR_GL_16789	1914231954
VAR_GL_16790	1914231955
VAR_GL_16791	1914231956
VAR_GL_16792	1914231957
VAR_GL_16793	1914231958
VAR_GL_16794	1914231959
VAR_GL_16795	1914231960
VAR_GL_16796	1914231961
VAR_GL_16797	1914231962
VAR_GL_16798	1914231963
VAR_GL_16799	1914231964
VAR_GL_16800	1914231965
VAR_GL_16801	1914231966
VAR_GL_16802	1914231967
VAR_GL_16803	1914231968
VAR_GL_16804	1914231969
VAR_GL_16805	1914231970
VAR_GL_16806	1914231971
VAR_GL_16807	1914231972
VAR_GL_16808	1914231973
VAR_GL_16809	1914231974
VAR_GL_16810	1914231975
VAR_GL_16811	1914231976
VAR_GL_16812	1914231977
VAR_GL_16813	1914231978
VAR_GL_16814	1914231979
VAR_GL_16815	1914231980
VAR_GL_16816	1914231981
VAR_GL_16817	1914231982
VAR_GL_16818	1914231983
VAR_GL_16819	1914231984
VAR_GL_16820	1914231985
VAR_GL_16821	1914231986
VAR_GL_16822	1914231987
VAR_GL_16823	1914231988
VAR_GL_16824	1914231989
VAR_GL_16825	1914231990
VAR_GL_16826	1914231991
VAR_GL_16827	1914231992
VAR_GL_16828	1914231993
VAR_GL_16829	1914231994
VAR_GL_16830	1914231995
VAR_GL_16831	1914231996
VAR_GL_16832	1914231997
VAR_GL_16833	1914231998
VAR_GL_16834	1914231999
VAR_GL_16835	1914232000
VAR_GL_16836	1914232001
VAR_GL_16837	1914232002
VAR_GL_16838	1914232003
VAR_GL_16839	1914232004
VAR_GL_16840	1914232005
VAR_GL_16841	1914232006
VAR_GL_16842	1914232007
VAR_GL_16843	1914232008
VAR_GL_16844	1914232009
VAR_GL_16845	1914232010
VAR_GL_16846	1914232011
VAR_GL_16847	1914232012
VAR_GL_16848	1914232013
VAR_GL_16849	1914232014
VAR_GL_16850	1914232015
VAR_GL_16851	1914232016
VAR_GL_16852	1914232017
VAR_GL_16853	1914232018
VAR_GL_16854	1914232019
VAR_GL_16855	1914232020
VAR_GL_16856	1914232021
VAR_GL_16857	1914232022
VAR_GL_16858	1914232023
VAR_GL_16859	1914232024
VAR_GL_16860	1914232025
VAR_GL_16861	1914232026
VAR_GL_16862	1914232027
VAR_GL_16863	1914232028
VAR_GL_16864	1914232029
VAR_GL_16865	1914232030
VAR_GL_16866	1914232031
VAR_GL_16867	1914232032
VAR_GL_16868	1914232033
VAR_GL_16869	1914232034
VAR_GL_16870	1914232035
VAR_GL_16871	1914232036
VAR_GL_16872	1914232037
VAR_GL_16873	1914232038
VAR_GL_16874	1914232039
VAR_GL_16875	1914232040
VAR_GL_16876	1914232041
VAR_GL_16877	1914232042
VAR_GL_16878	1914232043
VAR_GL_16879	1914232044
VAR_GL_16880	1914232045
VAR_GL_16881	1914232046
VAR_GL_16882	1914232047
VAR_GL_16883	1914232048
VAR_GL_16884	1914232049
VAR_GL_16885	1914232050
VAR_GL_16886	1914232051
VAR_GL_16887	1914232052
VAR_GL_16888	1914232053
VAR_GL_16889	1914232054
VAR_GL_16890	1914232055
VAR_GL_16891	1914232056
VAR_GL_16892	1914232057
VAR_GL_16893	1914232058
VAR_GL_16894	1914232059
VAR_GL_16895	1914232060
VAR_GL_16896	1914232061
VAR_GL_16897	1914232062
VAR_GL_16898	1914232063
VAR_GL_16899	1914232064
VAR_GL_16900	1914232065
VAR_GL_16901	1914232066
VAR_GL_16902	1914232067
VAR_GL_16903	1914232068
VAR_GL_16904	1914232069
VAR_GL_16905	1914232070
VAR_GL_16906	1914232071
VAR_GL_16907	1914232072
VAR_GL_16908	1914232073
VAR_GL_16909	1914232074
VAR_GL_16910	1914232075
VAR_GL_16911	1914232076
VAR_GL_16912	1914232077
VAR_GL_16913	1914232078
VAR_GL_16914	1914232079
VAR_GL_16915	1914232080
VAR_GL_16916	1914232081
VAR_GL_16917	1914232082
VAR_GL_16918	1914232083
VAR_GL_16919	1914232084
VAR_GL_16920	1914232085
VAR_GL_16921	1914232086
VAR_GL_16922	1914232087
VAR_GL_16923	1914232088
VAR_GL_16924	1914232089
VAR_GL_16925	1914232090
VAR_GL_16926	1914232091
VAR_GL_16927	1914232092
VAR_GL_16928	1914232093
VAR_GL_16929	1914232094
VAR_GL_16930	1914232095
VAR_GL_16931	1914232096
VAR_GL_16932	1914232097
VAR_GL_16933	1914232098
VAR_GL_16934	1914232099
VAR_GL_16935	1914232100
VAR_GL_16936	1914232101
VAR_GL_16937	1914232102
VAR_GL_16938	1914232103
VAR_GL_16939	1914232104
VAR_GL_16940	1914232105
VAR_GL_16941	1914232106
VAR_GL_16942	1914232107
VAR_GL_16943	1914232108
VAR_GL_16944	1914232109
VAR_GL_16945	1914232110
VAR_GL_16946	1914232111
VAR_GL_16947	1914232112
VAR_GL_16948	1914232113
VAR_GL_16949	1914232114
VAR_GL_16950	1914232115
VAR_GL_16951	1914232116
VAR_GL_16952	1914232117
VAR_GL_16953	1914232118
VAR_GL_16954	1914232119
VAR_GL_16955	1914232120
VAR_GL_16956	1914232121
VAR_GL_16957	1914232122
VAR_GL_16958	1914232123
VAR_GL_16959	1914232124
VAR_GL_16960	1914232125
VAR_GL_16961	1914232126
VAR_GL_16962	1914232127
VAR_GL_16963	1914232128
VAR_GL_16964	1914232129
VAR_GL_16965	1914232130
VAR_GL_16966	1914232131
VAR_GL_16967	1914232132
VAR_GL_16968	1914232133
VAR_GL_16969	1914232134
VAR_GL_16970	1914232135
VAR_GL_16971	1914232136
VAR_GL_16972	1914232137
VAR_GL_16973	1914232138
VAR_GL_16974	1914232139
VAR_GL_16975	1914232140
VAR_GL_16976	1914232141
VAR_GL_16977	1914232142
VAR_GL_16978	1914232143
VAR_GL_16979	1914232144
VAR_GL_16980	1914232145
VAR_GL_16981	1914232146
VAR_GL_16982	1914232147
VAR_GL_16983	1914232148
VAR_GL_16984	1914232149
VAR_GL_16985	1914232150
VAR_GL_16986	1914232151
VAR_GL_16987	1914232152
VAR_GL_16988	1914232153
VAR_GL_16989	1914232154
VAR_GL_16990	1914232155
VAR_GL_16991	1914232156
VAR_GL_16992	1914232157
VAR_GL_16993	1914232158
VAR_GL_16994	1914232159
VAR_GL_16995	1914232160
VAR_GL_16996	1914232161
VAR_GL_16997	1914232162
VAR_GL_16998	1914232163
VAR_GL_16999	1914232164
VAR_GL_17000	1914232165
VAR_GL_17001	1914232166
VAR_GL_17002	1914232167
VAR_GL_17003	1914232168
VAR_GL_17004	1914232169
VAR_GL_17005	1914232170
VAR_GL_17006	1914232171
VAR_GL_17007	1914232172
VAR_GL_17008	1914232173
VAR_GL_17009	1914232174
VAR_GL_17010	1914232175
VAR_GL_17011	1914232176
VAR_GL_17012	1914232177
VAR_GL_17013	1914232178
VAR_GL_17014	1914232179
VAR_GL_17015	1914232180
VAR_GL_17016	1914232181
VAR_GL_17017	1914232182
VAR_GL_17018	1914232183
VAR_GL_17019	1914232184
VAR_GL_17020	1914232185
VAR_GL_17021	1914232186
VAR_GL_17022	1914232187
VAR_GL_17023	1914232188
VAR_GL_17024	1914232189
VAR_GL_17025	1914232190
VAR_GL_17026	1914232191
VAR_GL_17027	1914232192
VAR_GL_17028	1914232193
VAR_GL_17029	1914232194
VAR_GL_17030	1914232195
VAR_GL_17031	1914232196
VAR_GL_17032	1914232197
VAR_GL_17033	1914232198
VAR_GL_17034	1914232199
VAR_GL_17035	1914232200
VAR_GL_17036	1914232201
VAR_GL_17037	1914232202
VAR_GL_17038	1914232203
VAR_GL_17039	1914232204
VAR_GL_17040	1914232205
VAR_GL_17041	1914232206
VAR_GL_17042	1914232207
VAR_GL_17043	1914232208
VAR_GL_17044	1914232209
VAR_GL_17045	1914232210
VAR_GL_17046	1914232211
VAR_GL_17047	1914232212
VAR_GL_17048	1914232213
VAR_GL_17049	1914232214
VAR_GL_17050	1914232215
VAR_GL_17051	1914232216
VAR_GL_17052	1914232217
VAR_GL_17053	1914232218
VAR_GL_17054	1914232219
VAR_GL_17055	1914232220
VAR_GL_17056	1914232221
VAR_GL_17057	1914232222
VAR_GL_17058	1914232223
VAR_GL_17059	1914232224
VAR_GL_17060	1914232225
VAR_GL_17061	1914232226
VAR_GL_17062	1914232227
VAR_GL_17063	1914232228
VAR_GL_17064	1914232229
VAR_GL_17065	1914232230
VAR_GL_17066	1914232231
VAR_GL_17067	1914232232
VAR_GL_17068	1914232233
VAR_GL_17069	1914232234
VAR_GL_17070	1914232235
VAR_GL_17071	1914232236
VAR_GL_17072	1914232237
VAR_GL_17073	1914232238
VAR_GL_17074	1914232239
VAR_GL_17075	1914232240
VAR_GL_17076	1914232241
VAR_GL_17077	1914232242
VAR_GL_17078	1914232243
VAR_GL_17079	1914232244
VAR_GL_17080	1914232245
VAR_GL_17081	1914232246
VAR_GL_17082	1914232247
VAR_GL_17083	1914232248
VAR_GL_17084	1914232249
VAR_GL_17085	1914232250
VAR_GL_17086	1914232251
VAR_GL_17087	1914232252
VAR_GL_17088	1914232253
VAR_GL_17089	1914232254
VAR_GL_17090	1914232255
VAR_GL_17091	1914232256
VAR_GL_17092	1914232257
VAR_GL_17093	1914232258
VAR_GL_17094	1914232259
VAR_GL_17095	1914232260
VAR_GL_17096	1914232261
VAR_GL_17097	1914232262
VAR_GL_17098	1914232263
VAR_GL_17099	1914232264
VAR_GL_17100	1914232265
VAR_GL_17101	1914232266
VAR_GL_17102	1914232267
VAR_GL_17103	1914232268
VAR_GL_17104	1914232269
VAR_GL_17105	1914232270
VAR_GL_17106	1914232271
VAR_GL_17107	1914232272
VAR_GL_17108	1914232273
VAR_GL_17109	1914232274
VAR_GL_17110	1914232275
[truncated: 89,493,861 more chars]
