# Supplementary material for: Exome sequencing of lymphomas from three dog breeds reveals somatic mutation patterns reflecting genetic background
Source: Genome Res. 2015 Nov;25(11):1634–45. doi: 10.1101/gr.194449.115 (PMC4617960; doi:10.1101/gr.194449.115)
Supplement: Supplemental Material [file supp_gr.194449.115_Elvers_somatic_snpIDs.txt.gz › Elvers_somatic_snpIDs.txt]

NumSubmitterAdded: 1

NumPublicationSubmitted: 1
NumPublicationAdded: 1

NumMethodSubmitted: 1
NumMethodAdded: 0

NumPopulationSubmitted: 1
NumPopulationAdded: 0

NumIndividualSubmitted: 0
NumIndividualAdded: 0

NumSubSNPSubmitted: 235532
NumSubSNPAdded: 235532

NumNoVarSubmitted: 0
NumNoVarAdded: 0

NumSNPIndUseSubmitted: 0
NumSNPIndUseAdded: 0

NumSNPPopUseSubmitted: 0
NumSNPPopUseAdded: 0

local_identifier	NCBI_ss#
VAR_IL_0	1907597021
VAR_IL_1	1907597117
VAR_IL_2	1907597124
VAR_IL_3	1907597133
VAR_IL_4	1907597140
VAR_IL_5	1907597146
VAR_IL_6	1907597151
VAR_IL_7	1907597153
VAR_IL_8	1907597155
VAR_IL_9	1907597157
VAR_IL_10	1907597161
VAR_IL_11	1907597168
VAR_IL_12	1907597171
VAR_IL_13	1907597175
VAR_IL_14	1907597179
VAR_IL_15	1907597181
VAR_IL_16	1907597183
VAR_IL_17	1907597188
VAR_IL_18	1907597190
VAR_IL_19	1907597194
VAR_IL_20	1907597195
VAR_IL_21	1907597197
VAR_IL_22	1907597199
VAR_IL_23	1907597201
VAR_IL_24	1907597203
VAR_IL_25	1907597205
VAR_IL_26	1907597207
VAR_IL_27	1907597215
VAR_IL_28	1907597217
VAR_IL_29	1907597219
VAR_IL_30	1907597221
VAR_IL_31	1907597223
VAR_IL_32	1907597225
VAR_IL_33	1907597227
VAR_IL_34	1907597229
VAR_IL_35	1907597245
VAR_IL_36	1907597256
VAR_IL_37	1907597270
VAR_IL_38	1907597272
VAR_IL_39	1907597274
VAR_IL_40	1907597276
VAR_IL_41	1907597278
VAR_IL_42	1907597280
VAR_IL_43	1907597282
VAR_IL_44	1907597284
VAR_IL_45	1907597297
VAR_IL_46	1907597299
VAR_IL_47	1907597301
VAR_IL_48	1907597303
VAR_IL_49	1907597305
VAR_IL_50	1907597307
VAR_IL_51	1907597309
VAR_IL_52	1907597311
VAR_IL_53	1907597313
VAR_IL_54	1907597315
VAR_IL_55	1907597319
VAR_IL_56	1907597325
VAR_IL_57	1907597327
VAR_IL_58	1907597345
VAR_IL_59	1907597347
VAR_IL_60	1907597349
VAR_IL_61	1907597351
VAR_IL_62	1907597353
VAR_IL_63	1907597366
VAR_IL_64	1907597377
VAR_IL_65	1907597379
VAR_IL_66	1907597381
VAR_IL_67	1907597383
VAR_IL_68	1907597394
VAR_IL_69	1907597396
VAR_IL_70	1907597398
VAR_IL_71	1907597400
VAR_IL_72	1907597402
VAR_IL_73	1907597404
VAR_IL_74	1907597406
VAR_IL_75	1907597408
VAR_IL_76	1907597410
VAR_IL_77	1907597412
VAR_IL_78	1907597415
VAR_IL_79	1907597417
VAR_IL_80	1907597419
VAR_IL_81	1907597421
VAR_IL_82	1907597423
VAR_IL_83	1907597425
VAR_IL_84	1907597427
VAR_IL_85	1907597429
VAR_IL_86	1907597431
VAR_IL_87	1907597433
VAR_IL_88	1907597435
VAR_IL_89	1907597437
VAR_IL_90	1907597439
VAR_IL_91	1907597441
VAR_IL_92	1907597443
VAR_IL_93	1907597446
VAR_IL_94	1907597448
VAR_IL_95	1907597450
VAR_IL_96	1907597452
VAR_IL_97	1907597454
VAR_IL_98	1907597459
VAR_IL_99	1907597461
VAR_IL_100	1907597463
VAR_IL_101	1907597465
VAR_IL_102	1907597467
VAR_IL_103	1907597470
VAR_IL_104	1907597472
VAR_IL_105	1907597474
VAR_IL_106	1907597476
VAR_IL_107	1907597478
VAR_IL_108	1907597480
VAR_IL_109	1907597482
VAR_IL_110	1907597491
VAR_IL_111	1907597493
VAR_IL_112	1907597495
VAR_IL_113	1907597497
VAR_IL_114	1907597499
VAR_IL_115	1907597501
VAR_IL_116	1907597503
VAR_IL_117	1907597505
VAR_IL_118	1907597507
VAR_IL_119	1907597509
VAR_IL_120	1907597511
VAR_IL_121	1907597513
VAR_IL_122	1907597515
VAR_IL_123	1907598343
VAR_IL_124	1907598345
VAR_IL_125	1907598347
VAR_IL_126	1907598349
VAR_IL_127	1907598351
VAR_IL_128	1907598353
VAR_IL_129	1907598355
VAR_IL_130	1907598357
VAR_IL_131	1907598359
VAR_IL_132	1907598361
VAR_IL_133	1907598363
VAR_IL_134	1907598365
VAR_IL_135	1907598367
VAR_IL_136	1907598368
VAR_IL_137	1907598370
VAR_IL_138	1907598372
VAR_IL_139	1907598394
VAR_IL_140	1907598396
VAR_IL_141	1907598398
VAR_IL_142	1907598400
VAR_IL_143	1907598402
VAR_IL_144	1907598404
VAR_IL_145	1907598406
VAR_IL_146	1907598408
VAR_IL_147	1907598410
VAR_IL_148	1907598421
VAR_IL_149	1907598423
VAR_IL_150	1907598425
VAR_IL_151	1907598427
VAR_IL_152	1907598429
VAR_IL_153	1907598431
VAR_IL_154	1907598433
VAR_IL_155	1907598435
VAR_IL_156	1907598437
VAR_IL_157	1907598439
VAR_IL_158	1907598441
VAR_IL_159	1907598455
VAR_IL_160	1907598458
VAR_IL_161	1907598461
VAR_IL_162	1907598463
VAR_IL_163	1907598465
VAR_IL_164	1907598467
VAR_IL_165	1907598469
VAR_IL_166	1907598471
VAR_IL_167	1907598473
VAR_IL_168	1907598476
VAR_IL_169	1907598485
VAR_IL_170	1907598487
VAR_IL_171	1907598489
VAR_IL_172	1907598491
VAR_IL_173	1907598493
VAR_IL_174	1907598495
VAR_IL_175	1907598497
VAR_IL_176	1907598499
VAR_IL_177	1907598501
VAR_IL_178	1907598503
VAR_IL_179	1907598505
VAR_IL_180	1907598507
VAR_IL_181	1907598509
VAR_IL_182	1907598511
VAR_IL_183	1907598513
VAR_IL_184	1907598515
VAR_IL_185	1907598517
VAR_IL_186	1907598519
VAR_IL_187	1907598521
VAR_IL_188	1907598523
VAR_IL_189	1907598525
VAR_IL_190	1907598527
VAR_IL_191	1907598530
VAR_IL_192	1907598532
VAR_IL_193	1907598534
VAR_IL_194	1907598536
VAR_IL_195	1907598538
VAR_IL_196	1907598540
VAR_IL_197	1907598542
VAR_IL_198	1907598544
VAR_IL_199	1907598546
VAR_IL_200	1907598548
VAR_IL_201	1907598550
VAR_IL_202	1907598552
VAR_IL_203	1907598554
VAR_IL_204	1907598556
VAR_IL_205	1907598558
VAR_IL_206	1907598561
VAR_IL_207	1907598563
VAR_IL_208	1907598565
VAR_IL_209	1907598567
VAR_IL_210	1907598569
VAR_IL_211	1907598571
VAR_IL_212	1907598573
VAR_IL_213	1907598575
VAR_IL_214	1907598577
VAR_IL_215	1907598579
VAR_IL_216	1907598581
VAR_IL_217	1907598583
VAR_IL_218	1907598585
VAR_IL_219	1907598588
VAR_IL_220	1907598590
VAR_IL_221	1907598592
VAR_IL_222	1907598594
VAR_IL_223	1907598596
VAR_IL_224	1907598598
VAR_IL_225	1907598600
VAR_IL_226	1907598602
VAR_IL_227	1907598604
VAR_IL_228	1907598606
VAR_IL_229	1907598608
VAR_IL_230	1907598610
VAR_IL_231	1907598612
VAR_IL_232	1907598615
VAR_IL_233	1907598617
VAR_IL_234	1907598619
VAR_IL_235	1907598621
VAR_IL_236	1907598623
VAR_IL_237	1907598625
VAR_IL_238	1907598627
VAR_IL_239	1907598629
VAR_IL_240	1907598631
VAR_IL_241	1907598633
VAR_IL_242	1907598635
VAR_IL_243	1907598637
VAR_IL_244	1907598639
VAR_IL_245	1907598641
VAR_IL_246	1907598644
VAR_IL_247	1907598646
VAR_IL_248	1907598648
VAR_IL_249	1907598650
VAR_IL_250	1907598652
VAR_IL_251	1907598654
VAR_IL_252	1907598656
VAR_IL_253	1907598658
VAR_IL_254	1907598660
VAR_IL_255	1907598662
VAR_IL_256	1907598664
VAR_IL_257	1907598666
VAR_IL_258	1907598668
VAR_IL_259	1907598670
VAR_IL_260	1907598671
VAR_IL_261	1907598674
VAR_IL_262	1907598676
VAR_IL_263	1907598678
VAR_IL_264	1907598680
VAR_IL_265	1907598682
VAR_IL_266	1907598684
VAR_IL_267	1907598686
VAR_IL_268	1907598688
VAR_IL_269	1907598690
VAR_IL_270	1907598692
VAR_IL_271	1907598695
VAR_IL_272	1907598697
VAR_IL_273	1907598699
VAR_IL_274	1907598701
VAR_IL_275	1907598703
VAR_IL_276	1907598705
VAR_IL_277	1907598707
VAR_IL_278	1907598709
VAR_IL_279	1907598711
VAR_IL_280	1907598713
VAR_IL_281	1907598715
VAR_IL_282	1907598718
VAR_IL_283	1907598720
VAR_IL_284	1907598722
VAR_IL_285	1907598724
VAR_IL_286	1907598726
VAR_IL_287	1907598728
VAR_IL_288	1907598730
VAR_IL_289	1907598732
VAR_IL_290	1907598734
VAR_IL_291	1907598736
VAR_IL_292	1907598738
VAR_IL_293	1907598741
VAR_IL_294	1907598743
VAR_IL_295	1907598745
VAR_IL_296	1907598747
VAR_IL_297	1907598749
VAR_IL_298	1907598751
VAR_IL_299	1907598753
VAR_IL_300	1907598755
VAR_IL_301	1907598757
VAR_IL_302	1907598759
VAR_IL_303	1907598761
VAR_IL_304	1907598763
VAR_IL_305	1907598765
VAR_IL_306	1907598767
VAR_IL_307	1907598770
VAR_IL_308	1907598777
VAR_IL_309	1907598779
VAR_IL_310	1907598781
VAR_IL_311	1907598783
VAR_IL_312	1907598785
VAR_IL_313	1907598787
VAR_IL_314	1907598789
VAR_IL_315	1907598791
VAR_IL_316	1907598793
VAR_IL_317	1907598795
VAR_IL_318	1907598797
VAR_IL_319	1907598799
VAR_IL_320	1907598801
VAR_IL_321	1907598803
VAR_IL_322	1907598805
VAR_IL_323	1907598807
VAR_IL_324	1907598809
VAR_IL_325	1907598811
VAR_IL_326	1907598813
VAR_IL_327	1907598815
VAR_IL_328	1907598817
VAR_IL_329	1907598819
VAR_IL_330	1907598821
VAR_IL_331	1907598829
VAR_IL_332	1907598831
VAR_IL_333	1907598833
VAR_IL_334	1907598835
VAR_IL_335	1907598837
VAR_IL_336	1907598839
VAR_IL_337	1907598841
VAR_IL_338	1907598843
VAR_IL_339	1907598845
VAR_IL_340	1907598847
VAR_IL_341	1907598849
VAR_IL_342	1907598852
VAR_IL_343	1907598854
VAR_IL_344	1907598856
VAR_IL_345	1907598858
VAR_IL_346	1907598860
VAR_IL_347	1907598862
VAR_IL_348	1907598864
VAR_IL_349	1907598866
VAR_IL_350	1907598868
VAR_IL_351	1907598870
VAR_IL_352	1907598872
VAR_IL_353	1907598874
VAR_IL_354	1907598876
VAR_IL_355	1907598878
VAR_IL_356	1907598880
VAR_IL_357	1907598889
VAR_IL_358	1907598890
VAR_IL_359	1907598891
VAR_IL_360	1907598892
VAR_IL_361	1907598893
VAR_IL_362	1907598894
VAR_IL_363	1907598895
VAR_IL_364	1907598896
VAR_IL_365	1907598897
VAR_IL_366	1907598898
VAR_IL_367	1907598899
VAR_IL_368	1907598900
VAR_IL_369	1907598901
VAR_IL_370	1907598902
VAR_IL_371	1907598903
VAR_IL_372	1907598904
VAR_IL_373	1907598905
VAR_IL_374	1907598906
VAR_IL_375	1907598907
VAR_IL_376	1907598908
VAR_IL_377	1907598909
VAR_IL_378	1907598910
VAR_IL_379	1907598911
VAR_IL_380	1907598912
VAR_IL_381	1907598913
VAR_IL_382	1907598914
VAR_IL_383	1907598915
VAR_IL_384	1907598916
VAR_IL_385	1907598917
VAR_IL_386	1907598918
VAR_IL_387	1907598926
VAR_IL_388	1907598928
VAR_IL_389	1907598930
VAR_IL_390	1907598932
VAR_IL_391	1907598934
VAR_IL_392	1907598937
VAR_IL_393	1907598939
VAR_IL_394	1907598941
VAR_IL_395	1907598943
VAR_IL_396	1907598945
VAR_IL_397	1907598947
VAR_IL_398	1907598949
VAR_IL_399	1907598951
VAR_IL_400	1907598960
VAR_IL_401	1907598962
VAR_IL_402	1907598964
VAR_IL_403	1907598966
VAR_IL_404	1907598968
VAR_IL_405	1907598970
VAR_IL_406	1907598972
VAR_IL_407	1907598974
VAR_IL_408	1907598976
VAR_IL_409	1907598978
VAR_IL_410	1907598980
VAR_IL_411	1907598982
VAR_IL_412	1907598984
VAR_IL_413	1907598986
VAR_IL_414	1907598988
VAR_IL_415	1907599007
VAR_IL_416	1907599009
VAR_IL_417	1907599011
VAR_IL_418	1907599013
VAR_IL_419	1907599015
VAR_IL_420	1907599017
VAR_IL_421	1907599019
VAR_IL_422	1907599021
VAR_IL_423	1907599023
VAR_IL_424	1907599025
VAR_IL_425	1907599027
VAR_IL_426	1907599029
VAR_IL_427	1907599031
VAR_IL_428	1907599033
VAR_IL_429	1907599035
VAR_IL_430	1907599037
VAR_IL_431	1907599039
VAR_IL_432	1907599041
VAR_IL_433	1907599043
VAR_IL_434	1907599044
VAR_IL_435	1907599046
VAR_IL_436	1907599053
VAR_IL_437	1907599055
VAR_IL_438	1907599057
VAR_IL_439	1907599059
VAR_IL_440	1907599061
VAR_IL_441	1907599063
VAR_IL_442	1907599065
VAR_IL_443	1907599067
VAR_IL_444	1907599069
VAR_IL_445	1907599071
VAR_IL_446	1907599073
VAR_IL_447	1907599075
VAR_IL_448	1907599077
VAR_IL_449	1907599079
VAR_IL_450	1907599081
VAR_IL_451	1907599083
VAR_IL_452	1907599086
VAR_IL_453	1907599087
VAR_IL_454	1907599089
VAR_IL_455	1907599091
VAR_IL_456	1907599093
VAR_IL_457	1907599095
VAR_IL_458	1907599097
VAR_IL_459	1907599099
VAR_IL_460	1907599101
VAR_IL_461	1907599103
VAR_IL_462	1907599105
VAR_IL_463	1907599107
VAR_IL_464	1907599109
VAR_IL_465	1907599111
VAR_IL_466	1907599114
VAR_IL_467	1907599116
VAR_IL_468	1907599118
VAR_IL_469	1907599120
VAR_IL_470	1907599122
VAR_IL_471	1907599124
VAR_IL_472	1907599126
VAR_IL_473	1907599128
VAR_IL_474	1907599130
VAR_IL_475	1907599132
VAR_IL_476	1907599134
VAR_IL_477	1907599136
VAR_IL_478	1907599139
VAR_IL_479	1907599141
VAR_IL_480	1907599143
VAR_IL_481	1907599145
VAR_IL_482	1907599147
VAR_IL_483	1907599149
VAR_IL_484	1907599151
VAR_IL_485	1907599153
VAR_IL_486	1907599155
VAR_IL_487	1907599157
VAR_IL_488	1907599159
VAR_IL_489	1907599161
VAR_IL_490	1907599163
VAR_IL_491	1907599165
VAR_IL_492	1907599167
VAR_IL_493	1907599169
VAR_IL_494	1907599172
VAR_IL_495	1907599174
VAR_IL_496	1907599176
VAR_IL_497	1907599178
VAR_IL_498	1907599180
VAR_IL_499	1907599182
VAR_IL_500	1907599184
VAR_IL_501	1907599186
VAR_IL_502	1907599188
VAR_IL_503	1907599191
VAR_IL_504	1907599193
VAR_IL_505	1907599195
VAR_IL_506	1907599197
VAR_IL_507	1907599199
VAR_IL_508	1907599201
VAR_IL_509	1907599203
VAR_IL_510	1907599205
VAR_IL_511	1907599207
VAR_IL_512	1907599209
VAR_IL_513	1907599211
VAR_IL_514	1907599213
VAR_IL_515	1907599215
VAR_IL_516	1907599217
VAR_IL_517	1907599219
VAR_IL_518	1907599222
VAR_IL_519	1907599224
VAR_IL_520	1907599226
VAR_IL_521	1907599228
VAR_IL_522	1907599230
VAR_IL_523	1907599232
VAR_IL_524	1907599234
VAR_IL_525	1907599236
VAR_IL_526	1907599238
VAR_IL_527	1907599240
VAR_IL_528	1907599242
VAR_IL_529	1907599244
VAR_IL_530	1907599246
VAR_IL_531	1907599249
VAR_IL_532	1907599251
VAR_IL_533	1907599253
VAR_IL_534	1907599255
VAR_IL_535	1907599257
VAR_IL_536	1907599259
VAR_IL_537	1907599261
VAR_IL_538	1907599263
VAR_IL_539	1907599265
VAR_IL_540	1907599268
VAR_IL_541	1907599270
VAR_IL_542	1907599272
VAR_IL_543	1907599274
VAR_IL_544	1907599276
VAR_IL_545	1907599278
VAR_IL_546	1907599280
VAR_IL_547	1907599282
VAR_IL_548	1907599284
VAR_IL_549	1907599286
VAR_IL_550	1907599288
VAR_IL_551	1907599290
VAR_IL_552	1907599292
VAR_IL_553	1907599294
VAR_IL_554	1907599297
VAR_IL_555	1907599299
VAR_IL_556	1907599301
VAR_IL_557	1907599303
VAR_IL_558	1907599305
VAR_IL_559	1907599307
VAR_IL_560	1907599309
VAR_IL_561	1907599311
VAR_IL_562	1907599313
VAR_IL_563	1907599316
VAR_IL_564	1907599318
VAR_IL_565	1907599320
VAR_IL_566	1907599322
VAR_IL_567	1907599324
VAR_IL_568	1907599326
VAR_IL_569	1907599328
VAR_IL_570	1907599330
VAR_IL_571	1907599332
VAR_IL_572	1907599334
VAR_IL_573	1907599336
VAR_IL_574	1907599338
VAR_IL_575	1907599340
VAR_IL_576	1907599342
VAR_IL_577	1907599348
VAR_IL_578	1907599350
VAR_IL_579	1907599352
VAR_IL_580	1907599354
VAR_IL_581	1907599357
VAR_IL_582	1907599359
VAR_IL_583	1907599361
VAR_IL_584	1907599363
VAR_IL_585	1907599365
VAR_IL_586	1907599367
VAR_IL_587	1907599369
VAR_IL_588	1907599371
VAR_IL_589	1907599373
VAR_IL_590	1907599375
VAR_IL_591	1907599377
VAR_IL_592	1907599379
VAR_IL_593	1907599381
VAR_IL_594	1907599384
VAR_IL_595	1907599386
VAR_IL_596	1907599388
VAR_IL_597	1907599390
VAR_IL_598	1907599392
VAR_IL_599	1907599394
VAR_IL_600	1907599396
VAR_IL_601	1907599398
VAR_IL_602	1907599405
VAR_IL_603	1907599407
VAR_IL_604	1907599409
VAR_IL_605	1907599411
VAR_IL_606	1907599413
VAR_IL_607	1907599415
VAR_IL_608	1907599418
VAR_IL_609	1907599420
VAR_IL_610	1907599422
VAR_IL_611	1907599424
VAR_IL_612	1907599426
VAR_IL_613	1907599428
VAR_IL_614	1907599430
VAR_IL_615	1907599432
VAR_IL_616	1907599434
VAR_IL_617	1907599436
VAR_IL_618	1907599438
VAR_IL_619	1907599440
VAR_IL_620	1907599442
VAR_IL_621	1907599445
VAR_IL_622	1907599447
VAR_IL_623	1907599449
VAR_IL_624	1907599451
VAR_IL_625	1907599453
VAR_IL_626	1907599455
VAR_IL_627	1907599457
VAR_IL_628	1907599459
VAR_IL_629	1907599461
VAR_IL_630	1907599463
VAR_IL_631	1907599465
VAR_IL_632	1907599467
VAR_IL_633	1907599470
VAR_IL_634	1907599472
VAR_IL_635	1907599474
VAR_IL_636	1907599476
VAR_IL_637	1907599478
VAR_IL_638	1907599480
VAR_IL_639	1907599482
VAR_IL_640	1907599484
VAR_IL_641	1907599486
VAR_IL_642	1907599488
VAR_IL_643	1907599490
VAR_IL_644	1907599492
VAR_IL_645	1907599494
VAR_IL_646	1907599496
VAR_IL_647	1907599498
VAR_IL_648	1907599500
VAR_IL_649	1907599502
VAR_IL_650	1907599504
VAR_IL_651	1907599506
VAR_IL_652	1907599508
VAR_IL_653	1907599510
VAR_IL_654	1907599512
VAR_IL_655	1907599514
VAR_IL_656	1907599516
VAR_IL_657	1907599518
VAR_IL_658	1907599520
VAR_IL_659	1907599523
VAR_IL_660	1907599525
VAR_IL_661	1907599527
VAR_IL_662	1907599529
VAR_IL_663	1907599531
VAR_IL_664	1907599533
VAR_IL_665	1907599535
VAR_IL_666	1907599537
VAR_IL_667	1907599539
VAR_IL_668	1907599541
VAR_IL_669	1907599543
VAR_IL_670	1907599545
VAR_IL_671	1907599547
VAR_IL_672	1907599549
VAR_IL_673	1907599551
VAR_IL_674	1907599553
VAR_IL_675	1907599555
VAR_IL_676	1907599557
VAR_IL_677	1907599559
VAR_IL_678	1907599561
VAR_IL_679	1907599563
VAR_IL_680	1907599565
VAR_IL_681	1907599567
VAR_IL_682	1907599569
VAR_IL_683	1907599572
VAR_IL_684	1907599574
VAR_IL_685	1907599576
VAR_IL_686	1907599578
VAR_IL_687	1907599579
VAR_IL_688	1907599581
VAR_IL_689	1907599583
VAR_IL_690	1907599585
VAR_IL_691	1907599587
VAR_IL_692	1907599589
VAR_IL_693	1907599591
VAR_IL_694	1907599593
VAR_IL_695	1907599595
VAR_IL_696	1907599597
VAR_IL_697	1907599600
VAR_IL_698	1907599602
VAR_IL_699	1907599604
VAR_IL_700	1907599606
VAR_IL_701	1907599608
VAR_IL_702	1907599610
VAR_IL_703	1907599612
VAR_IL_704	1907599614
VAR_IL_705	1907599616
VAR_IL_706	1907599618
VAR_IL_707	1907599620
VAR_IL_708	1907599622
VAR_IL_709	1907599624
VAR_IL_710	1907599626
VAR_IL_711	1907599628
VAR_IL_712	1907599630
VAR_IL_713	1907599632
VAR_IL_714	1907599634
VAR_IL_715	1907599636
VAR_IL_716	1907599638
VAR_IL_717	1907599640
VAR_IL_718	1907599642
VAR_IL_719	1907599644
VAR_IL_720	1907599646
VAR_IL_721	1907599648
VAR_IL_722	1907599650
VAR_IL_723	1907599653
VAR_IL_724	1907599655
VAR_IL_725	1907599657
VAR_IL_726	1907599659
VAR_IL_727	1907599661
VAR_IL_728	1907599663
VAR_IL_729	1907599665
VAR_IL_730	1907599667
VAR_IL_731	1907599669
VAR_IL_732	1907599671
VAR_IL_733	1907599673
VAR_IL_734	1907599675
VAR_IL_735	1907599677
VAR_IL_736	1907599679
VAR_IL_737	1907599681
VAR_IL_738	1907599683
VAR_IL_739	1907599685
VAR_IL_740	1907599687
VAR_IL_741	1907599689
VAR_IL_742	1907599691
VAR_IL_743	1907599693
VAR_IL_744	1907599695
VAR_IL_745	1907599697
VAR_IL_746	1907599699
VAR_IL_747	1907599702
VAR_IL_748	1907599704
VAR_IL_749	1907599707
VAR_IL_750	1907599709
VAR_IL_751	1907599711
VAR_IL_752	1907599713
VAR_IL_753	1907599715
VAR_IL_754	1907599717
VAR_IL_755	1907599719
VAR_IL_756	1907599721
VAR_IL_757	1907599723
VAR_IL_758	1907599725
VAR_IL_759	1907599727
VAR_IL_760	1907599729
VAR_IL_761	1907599731
VAR_IL_762	1907599733
VAR_IL_763	1907599736
VAR_IL_764	1907599738
VAR_IL_765	1907599740
VAR_IL_766	1907599742
VAR_IL_767	1907599744
VAR_IL_768	1907599746
VAR_IL_769	1907599748
VAR_IL_770	1907599750
VAR_IL_771	1907599752
VAR_IL_772	1907599754
VAR_IL_773	1907599756
VAR_IL_774	1907599758
VAR_IL_775	1907599760
VAR_IL_776	1907599762
VAR_IL_777	1907599765
VAR_IL_778	1907599767
VAR_IL_779	1907599769
VAR_IL_780	1907599771
VAR_IL_781	1907599773
VAR_IL_782	1907599775
VAR_IL_783	1907599777
VAR_IL_784	1907599779
VAR_IL_785	1907599782
VAR_IL_786	1907599783
VAR_IL_787	1907599786
VAR_IL_788	1907599788
VAR_IL_789	1907599790
VAR_IL_790	1907599792
VAR_IL_791	1907599794
VAR_IL_792	1907599796
VAR_IL_793	1907599798
VAR_IL_794	1907599800
VAR_IL_795	1907599802
VAR_IL_796	1907599804
VAR_IL_797	1907599806
VAR_IL_798	1907599808
VAR_IL_799	1907599810
VAR_IL_800	1907599812
VAR_IL_801	1907599814
VAR_IL_802	1907599816
VAR_IL_803	1907599818
VAR_IL_804	1907599821
VAR_IL_805	1907599823
VAR_IL_806	1907599825
VAR_IL_807	1907599826
VAR_IL_808	1907599828
VAR_IL_809	1907599830
VAR_IL_810	1907599832
VAR_IL_811	1907599834
VAR_IL_812	1907599836
VAR_IL_813	1907599838
VAR_IL_814	1907599840
VAR_IL_815	1907599842
VAR_IL_816	1907599845
VAR_IL_817	1907599847
VAR_IL_818	1907599849
VAR_IL_819	1907599851
VAR_IL_820	1907599853
VAR_IL_821	1907599856
VAR_IL_822	1907599858
VAR_IL_823	1907599860
VAR_IL_824	1907599862
VAR_IL_825	1907599864
VAR_IL_826	1907599866
VAR_IL_827	1907599869
VAR_IL_828	1907599871
VAR_IL_829	1907599873
VAR_IL_830	1907599875
VAR_IL_831	1907599877
VAR_IL_832	1907599879
VAR_IL_833	1907599881
VAR_IL_834	1907599884
VAR_IL_835	1907599886
VAR_IL_836	1907599888
VAR_IL_837	1907599890
VAR_IL_838	1907599892
VAR_IL_839	1907599894
VAR_IL_840	1907599896
VAR_IL_841	1907599898
VAR_IL_842	1907599900
VAR_IL_843	1907599902
VAR_IL_844	1907599905
VAR_IL_845	1907599907
VAR_IL_846	1907599909
VAR_IL_847	1907599911
VAR_IL_848	1907599913
VAR_IL_849	1907599915
VAR_IL_850	1907599917
VAR_IL_851	1907599920
VAR_IL_852	1907599922
VAR_IL_853	1907599924
VAR_IL_854	1907599926
VAR_IL_855	1907599928
VAR_IL_856	1907599930
VAR_IL_857	1907599932
VAR_IL_858	1907599934
VAR_IL_859	1907599937
VAR_IL_860	1907599939
VAR_IL_861	1907599941
VAR_IL_862	1907599943
VAR_IL_863	1907599945
VAR_IL_864	1907599947
VAR_IL_865	1907599949
VAR_IL_866	1907599951
VAR_IL_867	1907599953
VAR_IL_868	1907599955
VAR_IL_869	1907599958
VAR_IL_870	1907599960
VAR_IL_871	1907599962
VAR_IL_872	1907599964
VAR_IL_873	1907599966
VAR_IL_874	1907599968
VAR_IL_875	1907599970
VAR_IL_876	1907599972
VAR_IL_877	1907599974
VAR_IL_878	1907599977
VAR_IL_879	1907599982
VAR_IL_880	1907599985
VAR_IL_881	1907599987
VAR_IL_882	1907599989
VAR_IL_883	1907599991
VAR_IL_884	1907599993
VAR_IL_885	1907599995
VAR_IL_886	1907599997
VAR_IL_887	1907599999
VAR_IL_888	1907600001
VAR_IL_889	1907600003
VAR_IL_890	1907600006
VAR_IL_891	1907600008
VAR_IL_892	1907600010
VAR_IL_893	1907600012
VAR_IL_894	1907600014
VAR_IL_895	1907600016
VAR_IL_896	1907600018
VAR_IL_897	1907600020
VAR_IL_898	1907600023
VAR_IL_899	1907600025
VAR_IL_900	1907600027
VAR_IL_901	1907600029
VAR_IL_902	1907600031
VAR_IL_903	1907600033
VAR_IL_904	1907600035
VAR_IL_905	1907600037
VAR_IL_906	1907600039
VAR_IL_907	1907600041
VAR_IL_908	1907600044
VAR_IL_909	1907600046
VAR_IL_910	1907600048
VAR_IL_911	1907600050
VAR_IL_912	1907600052
VAR_IL_913	1907600054
VAR_IL_914	1907600056
VAR_IL_915	1907600058
VAR_IL_916	1907600060
VAR_IL_917	1907600063
VAR_IL_918	1907600065
VAR_IL_919	1907600080
VAR_IL_920	1907600082
VAR_IL_921	1907600084
VAR_IL_922	1907600086
VAR_IL_923	1907600088
VAR_IL_924	1907600090
VAR_IL_925	1907600092
VAR_IL_926	1907600094
VAR_IL_927	1907600096
VAR_IL_928	1907600098
VAR_IL_929	1907600100
VAR_IL_930	1907600102
VAR_IL_931	1907600104
VAR_IL_932	1907600106
VAR_IL_933	1907600108
VAR_IL_934	1907600110
VAR_IL_935	1907600112
VAR_IL_936	1907600114
VAR_IL_937	1907600116
VAR_IL_938	1907600118
VAR_IL_939	1907600120
VAR_IL_940	1907600122
VAR_IL_941	1907600124
VAR_IL_942	1907600127
VAR_IL_943	1907600129
VAR_IL_944	1907600131
VAR_IL_945	1907600133
VAR_IL_946	1907600135
VAR_IL_947	1907600137
VAR_IL_948	1907600139
VAR_IL_949	1907600141
VAR_IL_950	1907600143
VAR_IL_951	1907600145
VAR_IL_952	1907600147
VAR_IL_953	1907600149
VAR_IL_954	1907600151
VAR_IL_955	1907600153
VAR_IL_956	1907600155
VAR_IL_957	1907600157
VAR_IL_958	1907600159
VAR_IL_959	1907600161
VAR_IL_960	1907600163
VAR_IL_961	1907600165
VAR_IL_962	1907600167
VAR_IL_963	1907600169
VAR_IL_964	1907600171
VAR_IL_965	1907600173
VAR_IL_966	1907600176
VAR_IL_967	1907600178
VAR_IL_968	1907600180
VAR_IL_969	1907600182
VAR_IL_970	1907600184
VAR_IL_971	1907600186
VAR_IL_972	1907600188
VAR_IL_973	1907600190
VAR_IL_974	1907600192
VAR_IL_975	1907600194
VAR_IL_976	1907600197
VAR_IL_977	1907600199
VAR_IL_978	1907600201
VAR_IL_979	1907600203
VAR_IL_980	1907600205
VAR_IL_981	1907600207
VAR_IL_982	1907600209
VAR_IL_983	1907600211
VAR_IL_984	1907600213
VAR_IL_985	1907600216
VAR_IL_986	1907600218
VAR_IL_987	1907600220
VAR_IL_988	1907600222
VAR_IL_989	1907600224
VAR_IL_990	1907600226
VAR_IL_991	1907600228
VAR_IL_992	1907600230
VAR_IL_993	1907600232
VAR_IL_994	1907600234
VAR_IL_995	1907600236
VAR_IL_996	1907600238
VAR_IL_997	1907600241
VAR_IL_998	1907600243
VAR_IL_999	1907600245
VAR_IL_1000	1907600247
VAR_IL_1001	1907600249
VAR_IL_1002	1907600251
VAR_IL_1003	1907600253
VAR_IL_1004	1907600255
VAR_IL_1005	1907600257
VAR_IL_1006	1907600260
VAR_IL_1007	1907600262
VAR_IL_1008	1907600264
VAR_IL_1009	1907600266
VAR_IL_1010	1907600268
VAR_IL_1011	1907600270
VAR_IL_1012	1907600272
VAR_IL_1013	1907600274
VAR_IL_1014	1907600276
VAR_IL_1015	1907600278
VAR_IL_1016	1907600280
VAR_IL_1017	1907600282
VAR_IL_1018	1907600284
VAR_IL_1019	1907600286
VAR_IL_1020	1907600288
VAR_IL_1021	1907600290
VAR_IL_1022	1907600292
VAR_IL_1023	1907600294
VAR_IL_1024	1907600296
VAR_IL_1025	1907600298
VAR_IL_1026	1907600300
VAR_IL_1027	1907600302
VAR_IL_1028	1907600304
VAR_IL_1029	1907600306
VAR_IL_1030	1907600309
VAR_IL_1031	1907600311
VAR_IL_1032	1907600313
VAR_IL_1033	1907600315
VAR_IL_1034	1907600317
VAR_IL_1035	1907600319
VAR_IL_1036	1907600321
VAR_IL_1037	1907600323
VAR_IL_1038	1907600325
VAR_IL_1039	1907600327
VAR_IL_1040	1907600329
VAR_IL_1041	1907600331
VAR_IL_1042	1907600333
VAR_IL_1043	1907600336
VAR_IL_1044	1907600338
VAR_IL_1045	1907600340
VAR_IL_1046	1907600342
VAR_IL_1047	1907600344
VAR_IL_1048	1907600346
VAR_IL_1049	1907600348
VAR_IL_1050	1907600350
VAR_IL_1051	1907600352
VAR_IL_1052	1907600354
VAR_IL_1053	1907600356
VAR_IL_1054	1907600358
VAR_IL_1055	1907600360
VAR_IL_1056	1907600362
VAR_IL_1057	1907600364
VAR_IL_1058	1907600366
VAR_IL_1059	1907600369
VAR_IL_1060	1907600371
VAR_IL_1061	1907600373
VAR_IL_1062	1907600375
VAR_IL_1063	1907600377
VAR_IL_1064	1907600379
VAR_IL_1065	1907600381
VAR_IL_1066	1907600383
VAR_IL_1067	1907600385
VAR_IL_1068	1907600387
VAR_IL_1069	1907600389
VAR_IL_1070	1907600391
VAR_IL_1071	1907600393
VAR_IL_1072	1907600395
VAR_IL_1073	1907600397
VAR_IL_1074	1907600399
VAR_IL_1075	1907600404
VAR_IL_1076	1907600406
VAR_IL_1077	1907600408
VAR_IL_1078	1907600410
VAR_IL_1079	1907600412
VAR_IL_1080	1907600414
VAR_IL_1081	1907600416
VAR_IL_1082	1907600418
VAR_IL_1083	1907600421
VAR_IL_1084	1907600423
VAR_IL_1085	1907600425
VAR_IL_1086	1907600427
VAR_IL_1087	1907600429
VAR_IL_1088	1907600431
VAR_IL_1089	1907600433
VAR_IL_1090	1907600435
VAR_IL_1091	1907600437
VAR_IL_1092	1907600439
VAR_IL_1093	1907600441
VAR_IL_1094	1907600443
VAR_IL_1095	1907600445
VAR_IL_1096	1907600447
VAR_IL_1097	1907600449
VAR_IL_1098	1907600451
VAR_IL_1099	1907600453
VAR_IL_1100	1907600455
VAR_IL_1101	1907600457
VAR_IL_1102	1907600460
VAR_IL_1103	1907600462
VAR_IL_1104	1907600464
VAR_IL_1105	1907600466
VAR_IL_1106	1907600468
VAR_IL_1107	1907600470
VAR_IL_1108	1907600472
VAR_IL_1109	1907600474
VAR_IL_1110	1907600476
VAR_IL_1111	1907600478
VAR_IL_1112	1907600480
VAR_IL_1113	1907600482
VAR_IL_1114	1907600484
VAR_IL_1115	1907600486
VAR_IL_1116	1907600488
VAR_IL_1117	1907600490
VAR_IL_1118	1907600492
VAR_IL_1119	1907600494
VAR_IL_1120	1907600496
VAR_IL_1121	1907600498
VAR_IL_1122	1907600500
VAR_IL_1123	1907600502
VAR_IL_1124	1907600505
VAR_IL_1125	1907600507
VAR_IL_1126	1907600509
VAR_IL_1127	1907600511
VAR_IL_1128	1907600513
VAR_IL_1129	1907600515
VAR_IL_1130	1907600517
VAR_IL_1131	1907600519
VAR_IL_1132	1907600521
VAR_IL_1133	1907600523
VAR_IL_1134	1907600525
VAR_IL_1135	1907600527
VAR_IL_1136	1907600529
VAR_IL_1137	1907600531
VAR_IL_1138	1907600533
VAR_IL_1139	1907600535
VAR_IL_1140	1907600537
VAR_IL_1141	1907600539
VAR_IL_1142	1907600541
VAR_IL_1143	1907600544
VAR_IL_1144	1907600546
VAR_IL_1145	1907600548
VAR_IL_1146	1907600550
VAR_IL_1147	1907600552
VAR_IL_1148	1907600554
VAR_IL_1149	1907600556
VAR_IL_1150	1907600558
VAR_IL_1151	1907600560
VAR_IL_1152	1907600563
VAR_IL_1153	1907600565
VAR_IL_1154	1907600567
VAR_IL_1155	1907600569
VAR_IL_1156	1907600571
VAR_IL_1157	1907600573
VAR_IL_1158	1907600575
VAR_IL_1159	1907600577
VAR_IL_1160	1907600579
VAR_IL_1161	1907600581
VAR_IL_1162	1907600584
VAR_IL_1163	1907600586
VAR_IL_1164	1907600588
VAR_IL_1165	1907600590
VAR_IL_1166	1907600592
VAR_IL_1167	1907600594
VAR_IL_1168	1907600601
VAR_IL_1169	1907600603
VAR_IL_1170	1907600605
VAR_IL_1171	1907600607
VAR_IL_1172	1907600609
VAR_IL_1173	1907600611
VAR_IL_1174	1907600613
VAR_IL_1175	1907600615
VAR_IL_1176	1907600617
VAR_IL_1177	1907600619
VAR_IL_1178	1907600621
VAR_IL_1179	1907600623
VAR_IL_1180	1907600625
VAR_IL_1181	1907600627
VAR_IL_1182	1907600629
VAR_IL_1183	1907600631
VAR_IL_1184	1907600633
VAR_IL_1185	1907600635
VAR_IL_1186	1907600638
VAR_IL_1187	1907600640
VAR_IL_1188	1907600642
VAR_IL_1189	1907600644
VAR_IL_1190	1907600646
VAR_IL_1191	1907600648
VAR_IL_1192	1907600650
VAR_IL_1193	1907600652
VAR_IL_1194	1907600654
VAR_IL_1195	1907600657
VAR_IL_1196	1907600659
VAR_IL_1197	1907600661
VAR_IL_1198	1907600663
VAR_IL_1199	1907600665
VAR_IL_1200	1907600667
VAR_IL_1201	1907600669
VAR_IL_1202	1907600672
VAR_IL_1203	1907600674
VAR_IL_1204	1907600676
VAR_IL_1205	1907600678
VAR_IL_1206	1907600680
VAR_IL_1207	1907600682
VAR_IL_1208	1907600685
VAR_IL_1209	1907600687
VAR_IL_1210	1907600689
VAR_IL_1211	1907600691
VAR_IL_1212	1907600693
VAR_IL_1213	1907600695
VAR_IL_1214	1907600697
VAR_IL_1215	1907600699
VAR_IL_1216	1907600701
VAR_IL_1217	1907600703
VAR_IL_1218	1907600705
VAR_IL_1219	1907600708
VAR_IL_1220	1907600710
VAR_IL_1221	1907600712
VAR_IL_1222	1907600714
VAR_IL_1223	1907600716
VAR_IL_1224	1907600718
VAR_IL_1225	1907600720
VAR_IL_1226	1907600722
VAR_IL_1227	1907600724
VAR_IL_1228	1907600727
VAR_IL_1229	1907600729
VAR_IL_1230	1907600731
VAR_IL_1231	1907600733
VAR_IL_1232	1907600735
VAR_IL_1233	1907600737
VAR_IL_1234	1907600739
VAR_IL_1235	1907600741
VAR_IL_1236	1907600743
VAR_IL_1237	1907600745
VAR_IL_1238	1907600747
VAR_IL_1239	1907600749
VAR_IL_1240	1907600751
VAR_IL_1241	1907600753
VAR_IL_1242	1907600755
VAR_IL_1243	1907600757
VAR_IL_1244	1907600759
VAR_IL_1245	1907600761
VAR_IL_1246	1907600763
VAR_IL_1247	1907600765
VAR_IL_1248	1907600767
VAR_IL_1249	1907600769
VAR_IL_1250	1907600771
VAR_IL_1251	1907600773
VAR_IL_1252	1907600775
VAR_IL_1253	1907600778
VAR_IL_1254	1907600780
VAR_IL_1255	1907600782
VAR_IL_1256	1907600784
VAR_IL_1257	1907600786
VAR_IL_1258	1907600788
VAR_IL_1259	1907600790
VAR_IL_1260	1907600792
VAR_IL_1261	1907600794
VAR_IL_1262	1907600796
VAR_IL_1263	1907600798
VAR_IL_1264	1907600800
VAR_IL_1265	1907600802
VAR_IL_1266	1907600804
VAR_IL_1267	1907600806
VAR_IL_1268	1907600808
VAR_IL_1269	1907600810
VAR_IL_1270	1907600812
VAR_IL_1271	1907600815
VAR_IL_1272	1907600817
VAR_IL_1273	1907600819
VAR_IL_1274	1907600821
VAR_IL_1275	1907600823
VAR_IL_1276	1907600825
VAR_IL_1277	1907600827
VAR_IL_1278	1907600829
VAR_IL_1279	1907600831
VAR_IL_1280	1907600833
VAR_IL_1281	1907600835
VAR_IL_1282	1907600837
VAR_IL_1283	1907600839
VAR_IL_1284	1907600841
VAR_IL_1285	1907600843
VAR_IL_1286	1907600845
VAR_IL_1287	1907600847
VAR_IL_1288	1907600849
VAR_IL_1289	1907600851
VAR_IL_1290	1907600853
VAR_IL_1291	1907600855
VAR_IL_1292	1907600857
VAR_IL_1293	1907600859
VAR_IL_1294	1907600861
VAR_IL_1295	1907600863
VAR_IL_1296	1907600866
VAR_IL_1297	1907600868
VAR_IL_1298	1907600870
VAR_IL_1299	1907600872
VAR_IL_1300	1907600874
VAR_IL_1301	1907600876
VAR_IL_1302	1907600878
VAR_IL_1303	1907600880
VAR_IL_1304	1907600882
VAR_IL_1305	1907600884
VAR_IL_1306	1907600886
VAR_IL_1307	1907600889
VAR_IL_1308	1907600891
VAR_IL_1309	1907600893
VAR_IL_1310	1907600895
VAR_IL_1311	1907600897
VAR_IL_1312	1907600899
VAR_IL_1313	1907600901
VAR_IL_1314	1907600903
VAR_IL_1315	1907600905
VAR_IL_1316	1907600907
VAR_IL_1317	1907600909
VAR_IL_1318	1907600911
VAR_IL_1319	1907600913
VAR_IL_1320	1907600915
VAR_IL_1321	1907600918
VAR_IL_1322	1907600920
VAR_IL_1323	1907600922
VAR_IL_1324	1907600924
VAR_IL_1325	1907600926
VAR_IL_1326	1907600928
VAR_IL_1327	1907600930
VAR_IL_1328	1907600932
VAR_IL_1329	1907600934
VAR_IL_1330	1907600936
VAR_IL_1331	1907600938
VAR_IL_1332	1907600940
VAR_IL_1333	1907600943
VAR_IL_1334	1907600945
VAR_IL_1335	1907600947
VAR_IL_1336	1907600949
VAR_IL_1337	1907600951
VAR_IL_1338	1907600953
VAR_IL_1339	1907600955
VAR_IL_1340	1907600957
VAR_IL_1341	1907600959
VAR_IL_1342	1907600961
VAR_IL_1343	1907600963
VAR_IL_1344	1907600965
VAR_IL_1345	1907600968
VAR_IL_1346	1907600970
VAR_IL_1347	1907600972
VAR_IL_1348	1907600974
VAR_IL_1349	1907600976
VAR_IL_1350	1907600978
VAR_IL_1351	1907600980
VAR_IL_1352	1907600982
VAR_IL_1353	1907600984
VAR_IL_1354	1907600986
VAR_IL_1355	1907600988
VAR_IL_1356	1907600990
VAR_IL_1357	1907600992
VAR_IL_1358	1907600994
VAR_IL_1359	1907600996
VAR_IL_1360	1907600998
VAR_IL_1361	1907601000
VAR_IL_1362	1907601002
VAR_IL_1363	1907601004
VAR_IL_1364	1907601006
VAR_IL_1365	1907601008
VAR_IL_1366	1907601010
VAR_IL_1367	1907601012
VAR_IL_1368	1907601014
VAR_IL_1369	1907601016
VAR_IL_1370	1907601018
VAR_IL_1371	1907601020
VAR_IL_1372	1907601022
VAR_IL_1373	1907601025
VAR_IL_1374	1907601027
VAR_IL_1375	1907601029
VAR_IL_1376	1907601031
VAR_IL_1377	1907601033
VAR_IL_1378	1907601035
VAR_IL_1379	1907601037
VAR_IL_1380	1907601039
VAR_IL_1381	1907601041
VAR_IL_1382	1907601043
VAR_IL_1383	1907601045
VAR_IL_1384	1907601047
VAR_IL_1385	1907601049
VAR_IL_1386	1907601051
VAR_IL_1387	1907601053
VAR_IL_1388	1907601055
VAR_IL_1389	1907601057
VAR_IL_1390	1907601059
VAR_IL_1391	1907601062
VAR_IL_1392	1907601064
VAR_IL_1393	1907601066
VAR_IL_1394	1907601068
VAR_IL_1395	1907601070
VAR_IL_1396	1907601072
VAR_IL_1397	1907601074
VAR_IL_1398	1907601076
VAR_IL_1399	1907601078
VAR_IL_1400	1907601080
VAR_IL_1401	1907601082
VAR_IL_1402	1907601084
VAR_IL_1403	1907601086
VAR_IL_1404	1907601088
VAR_IL_1405	1907601090
VAR_IL_1406	1907601092
VAR_IL_1407	1907601095
VAR_IL_1408	1907601097
VAR_IL_1409	1907601099
VAR_IL_1410	1907601101
VAR_IL_1411	1907601103
VAR_IL_1412	1907601105
VAR_IL_1413	1907601107
VAR_IL_1414	1907601109
VAR_IL_1415	1907601111
VAR_IL_1416	1907601113
VAR_IL_1417	1907601115
VAR_IL_1418	1907601126
VAR_IL_1419	1907601128
VAR_IL_1420	1907601130
VAR_IL_1421	1907601132
VAR_IL_1422	1907601134
VAR_IL_1423	1907601136
VAR_IL_1424	1907601138
VAR_IL_1425	1907601140
VAR_IL_1426	1907601142
VAR_IL_1427	1907601144
VAR_IL_1428	1907601146
VAR_IL_1429	1907601148
VAR_IL_1430	1907601150
VAR_IL_1431	1907601152
VAR_IL_1432	1907601154
VAR_IL_1433	1907601156
VAR_IL_1434	1907601158
VAR_IL_1435	1907601160
VAR_IL_1436	1907601162
VAR_IL_1437	1907601164
VAR_IL_1438	1907601166
VAR_IL_1439	1907601169
VAR_IL_1440	1907601171
VAR_IL_1441	1907601173
VAR_IL_1442	1907601175
VAR_IL_1443	1907601177
VAR_IL_1444	1907601179
VAR_IL_1445	1907601181
VAR_IL_1446	1907601183
VAR_IL_1447	1907601185
VAR_IL_1448	1907601187
VAR_IL_1449	1907601189
VAR_IL_1450	1907601191
VAR_IL_1451	1907601193
VAR_IL_1452	1907601195
VAR_IL_1453	1907601197
VAR_IL_1454	1907601199
VAR_IL_1455	1907601201
VAR_IL_1456	1907601203
VAR_IL_1457	1907601205
VAR_IL_1458	1907601208
VAR_IL_1459	1907601210
VAR_IL_1460	1907601212
VAR_IL_1461	1907601214
VAR_IL_1462	1907601216
VAR_IL_1463	1907601218
VAR_IL_1464	1907601220
VAR_IL_1465	1907601222
VAR_IL_1466	1907601224
VAR_IL_1467	1907601226
VAR_IL_1468	1907601228
VAR_IL_1469	1907601230
VAR_IL_1470	1907601232
VAR_IL_1471	1907601234
VAR_IL_1472	1907601237
VAR_IL_1473	1907601247
VAR_IL_1474	1907601249
VAR_IL_1475	1907601251
VAR_IL_1476	1907601253
VAR_IL_1477	1907601255
VAR_IL_1478	1907601257
VAR_IL_1479	1907601259
VAR_IL_1480	1907601261
VAR_IL_1481	1907601263
VAR_IL_1482	1907601265
VAR_IL_1483	1907601267
VAR_IL_1484	1907601269
VAR_IL_1485	1907601271
VAR_IL_1486	1907601273
VAR_IL_1487	1907601275
VAR_IL_1488	1907601277
VAR_IL_1489	1907601279
VAR_IL_1490	1907601281
VAR_IL_1491	1907601283
VAR_IL_1492	1907601285
VAR_IL_1493	1907601287
VAR_IL_1494	1907601289
VAR_IL_1495	1907601291
VAR_IL_1496	1907601293
VAR_IL_1497	1907601295
VAR_IL_1498	1907601297
VAR_IL_1499	1907601300
VAR_IL_1500	1907601302
VAR_IL_1501	1907601304
VAR_IL_1502	1907601306
VAR_IL_1503	1907601308
VAR_IL_1504	1907601310
VAR_IL_1505	1907601312
VAR_IL_1506	1907601314
VAR_IL_1507	1907601316
VAR_IL_1508	1907601318
VAR_IL_1509	1907601320
VAR_IL_1510	1907601322
VAR_IL_1511	1907601324
VAR_IL_1512	1907601326
VAR_IL_1513	1907601328
VAR_IL_1514	1907601330
VAR_IL_1515	1907601332
VAR_IL_1516	1907601339
VAR_IL_1517	1907601344
VAR_IL_1518	1907601346
VAR_IL_1519	1907601348
VAR_IL_1520	1907601350
VAR_IL_1521	1907601352
VAR_IL_1522	1907601354
VAR_IL_1523	1907601356
VAR_IL_1524	1907601358
VAR_IL_1525	1907601360
VAR_IL_1526	1907601362
VAR_IL_1527	1907601364
VAR_IL_1528	1907601366
VAR_IL_1529	1907601368
VAR_IL_1530	1907601370
VAR_IL_1531	1907601372
VAR_IL_1532	1907601374
VAR_IL_1533	1907601376
VAR_IL_1534	1907601378
VAR_IL_1535	1907601381
VAR_IL_1536	1907601383
VAR_IL_1537	1907601385
VAR_IL_1538	1907601387
VAR_IL_1539	1907601389
VAR_IL_1540	1907601391
VAR_IL_1541	1907601393
VAR_IL_1542	1907601396
VAR_IL_1543	1907601398
VAR_IL_1544	1907601400
VAR_IL_1545	1907601402
VAR_IL_1546	1907601404
VAR_IL_1547	1907601409
VAR_IL_1548	1907601411
VAR_IL_1549	1907601413
VAR_IL_1550	1907601415
VAR_IL_1551	1907601417
VAR_IL_1552	1907601419
VAR_IL_1553	1907601421
VAR_IL_1554	1907601423
VAR_IL_1555	1907601425
VAR_IL_1556	1907601427
VAR_IL_1557	1907601429
VAR_IL_1558	1907601431
VAR_IL_1559	1907601436
VAR_IL_1560	1907601438
VAR_IL_1561	1907601440
VAR_IL_1562	1907601442
VAR_IL_1563	1907601444
VAR_IL_1564	1907601446
VAR_IL_1565	1907601448
VAR_IL_1566	1907601450
VAR_IL_1567	1907601452
VAR_IL_1568	1907601454
VAR_IL_1569	1907601456
VAR_IL_1570	1907601458
VAR_IL_1571	1907601461
VAR_IL_1572	1907601463
VAR_IL_1573	1907601465
VAR_IL_1574	1907601467
VAR_IL_1575	1907601469
VAR_IL_1576	1907601471
VAR_IL_1577	1907601473
VAR_IL_1578	1907601475
VAR_IL_1579	1907601478
VAR_IL_1580	1907601480
VAR_IL_1581	1907601482
VAR_IL_1582	1907601484
VAR_IL_1583	1907601486
VAR_IL_1584	1907601488
VAR_IL_1585	1907601490
VAR_IL_1586	1907601492
VAR_IL_1587	1907601494
VAR_IL_1588	1907601496
VAR_IL_1589	1907601498
VAR_IL_1590	1907601501
VAR_IL_1591	1907601503
VAR_IL_1592	1907601505
VAR_IL_1593	1907601507
VAR_IL_1594	1907601509
VAR_IL_1595	1907601511
VAR_IL_1596	1907601513
VAR_IL_1597	1907601515
VAR_IL_1598	1907601517
VAR_IL_1599	1907601519
VAR_IL_1600	1907601521
VAR_IL_1601	1907601523
VAR_IL_1602	1907601525
VAR_IL_1603	1907601527
VAR_IL_1604	1907601529
VAR_IL_1605	1907601531
VAR_IL_1606	1907601533
VAR_IL_1607	1907601535
VAR_IL_1608	1907601537
VAR_IL_1609	1907601540
VAR_IL_1610	1907601542
VAR_IL_1611	1907601544
VAR_IL_1612	1907601546
VAR_IL_1613	1907601548
VAR_IL_1614	1907601550
VAR_IL_1615	1907601552
VAR_IL_1616	1907601554
VAR_IL_1617	1907601556
VAR_IL_1618	1907601558
VAR_IL_1619	1907601561
VAR_IL_1620	1907601563
VAR_IL_1621	1907601565
VAR_IL_1622	1907601567
VAR_IL_1623	1907601569
VAR_IL_1624	1907601571
VAR_IL_1625	1907601573
VAR_IL_1626	1907601575
VAR_IL_1627	1907601577
VAR_IL_1628	1907601580
VAR_IL_1629	1907601582
VAR_IL_1630	1907601584
VAR_IL_1631	1907601586
VAR_IL_1632	1907601588
VAR_IL_1633	1907601590
VAR_IL_1634	1907601592
VAR_IL_1635	1907601594
VAR_IL_1636	1907601596
VAR_IL_1637	1907601598
VAR_IL_1638	1907601600
VAR_IL_1639	1907601602
VAR_IL_1640	1907601604
VAR_IL_1641	1907601606
VAR_IL_1642	1907601608
VAR_IL_1643	1907601610
VAR_IL_1644	1907601612
VAR_IL_1645	1907601614
VAR_IL_1646	1907601616
VAR_IL_1647	1907601618
VAR_IL_1648	1907601621
VAR_IL_1649	1907601623
VAR_IL_1650	1907601625
VAR_IL_1651	1907601627
VAR_IL_1652	1907601629
VAR_IL_1653	1907601631
VAR_IL_1654	1907601633
VAR_IL_1655	1907601635
VAR_IL_1656	1907601637
VAR_IL_1657	1907601639
VAR_IL_1658	1907601641
VAR_IL_1659	1907601643
VAR_IL_1660	1907601645
VAR_IL_1661	1907601648
VAR_IL_1662	1907601650
VAR_IL_1663	1907601652
VAR_IL_1664	1907601654
VAR_IL_1665	1907601656
VAR_IL_1666	1907601658
VAR_IL_1667	1907601660
VAR_IL_1668	1907601662
VAR_IL_1669	1907601664
VAR_IL_1670	1907601666
VAR_IL_1671	1907601668
VAR_IL_1672	1907601670
VAR_IL_1673	1907601672
VAR_IL_1674	1907601674
VAR_IL_1675	1907601677
VAR_IL_1676	1907601679
VAR_IL_1677	1907601681
VAR_IL_1678	1907601683
VAR_IL_1679	1907601685
VAR_IL_1680	1907601687
VAR_IL_1681	1907601689
VAR_IL_1682	1907601691
VAR_IL_1683	1907601693
VAR_IL_1684	1907601695
VAR_IL_1685	1907601697
VAR_IL_1686	1907601699
VAR_IL_1687	1907601702
VAR_IL_1688	1907601704
VAR_IL_1689	1907601706
VAR_IL_1690	1907601708
VAR_IL_1691	1907601710
VAR_IL_1692	1907601712
VAR_IL_1693	1907601714
VAR_IL_1694	1907601716
VAR_IL_1695	1907601718
VAR_IL_1696	1907601720
VAR_IL_1697	1907601722
VAR_IL_1698	1907601724
VAR_IL_1699	1907601726
VAR_IL_1700	1907601728
VAR_IL_1701	1907601731
VAR_IL_1702	1907601733
VAR_IL_1703	1907601735
VAR_IL_1704	1907601737
VAR_IL_1705	1907601739
VAR_IL_1706	1907601741
VAR_IL_1707	1907601743
VAR_IL_1708	1907601745
VAR_IL_1709	1907601747
VAR_IL_1710	1907601749
VAR_IL_1711	1907601751
VAR_IL_1712	1907601753
VAR_IL_1713	1907601755
VAR_IL_1714	1907601757
VAR_IL_1715	1907601759
VAR_IL_1716	1907601761
VAR_IL_1717	1907601763
VAR_IL_1718	1907601765
VAR_IL_1719	1907601767
VAR_IL_1720	1907601770
VAR_IL_1721	1907601772
VAR_IL_1722	1907601774
VAR_IL_1723	1907601776
VAR_IL_1724	1907601778
VAR_IL_1725	1907601780
VAR_IL_1726	1907601782
VAR_IL_1727	1907601784
VAR_IL_1728	1907601786
VAR_IL_1729	1907601788
VAR_IL_1730	1907601790
VAR_IL_1731	1907601792
VAR_IL_1732	1907601794
VAR_IL_1733	1907601796
VAR_IL_1734	1907601798
VAR_IL_1735	1907601800
VAR_IL_1736	1907601803
VAR_IL_1737	1907601805
VAR_IL_1738	1907601807
VAR_IL_1739	1907601809
VAR_IL_1740	1907601811
VAR_IL_1741	1907601813
VAR_IL_1742	1907601815
VAR_IL_1743	1907601817
VAR_IL_1744	1907601819
VAR_IL_1745	1907601821
VAR_IL_1746	1907601823
VAR_IL_1747	1907601825
VAR_IL_1748	1907601827
VAR_IL_1749	1907601829
VAR_IL_1750	1907601832
VAR_IL_1751	1907601834
VAR_IL_1752	1907601836
VAR_IL_1753	1907601838
VAR_IL_1754	1907601840
VAR_IL_1755	1907601842
VAR_IL_1756	1907601844
VAR_IL_1757	1907601846
VAR_IL_1758	1907601848
VAR_IL_1759	1907601850
VAR_IL_1760	1907601852
VAR_IL_1761	1907601854
VAR_IL_1762	1907601856
VAR_IL_1763	1907601858
VAR_IL_1764	1907601860
VAR_IL_1765	1907601862
VAR_IL_1766	1907601864
VAR_IL_1767	1907601866
VAR_IL_1768	1907601869
VAR_IL_1769	1907601871
VAR_IL_1770	1907601878
VAR_IL_1771	1907601880
VAR_IL_1772	1907601885
VAR_IL_1773	1907601887
VAR_IL_1774	1907601889
VAR_IL_1775	1907601891
VAR_IL_1776	1907601893
VAR_IL_1777	1907601895
VAR_IL_1778	1907601897
VAR_IL_1779	1907601899
VAR_IL_1780	1907601901
VAR_IL_1781	1907601903
VAR_IL_1782	1907601905
VAR_IL_1783	1907601907
VAR_IL_1784	1907601909
VAR_IL_1785	1907601912
VAR_IL_1786	1907601914
VAR_IL_1787	1907601916
VAR_IL_1788	1907601918
VAR_IL_1789	1907601920
VAR_IL_1790	1907601922
VAR_IL_1791	1907601924
VAR_IL_1792	1907601926
VAR_IL_1793	1907601928
VAR_IL_1794	1907601930
VAR_IL_1795	1907601932
VAR_IL_1796	1907601934
VAR_IL_1797	1907601936
VAR_IL_1798	1907601939
VAR_IL_1799	1907601941
VAR_IL_1800	1907601943
VAR_IL_1801	1907601945
VAR_IL_1802	1907601947
VAR_IL_1803	1907601949
VAR_IL_1804	1907601951
VAR_IL_1805	1907601953
VAR_IL_1806	1907601955
VAR_IL_1807	1907601957
VAR_IL_1808	1907601959
VAR_IL_1809	1907601961
VAR_IL_1810	1907601963
VAR_IL_1811	1907601965
VAR_IL_1812	1907601967
VAR_IL_1813	1907601969
VAR_IL_1814	1907601971
VAR_IL_1815	1907601973
VAR_IL_1816	1907601975
VAR_IL_1817	1907601977
VAR_IL_1818	1907601979
VAR_IL_1819	1907601981
VAR_IL_1820	1907601983
VAR_IL_1821	1907601985
VAR_IL_1822	1907601987
VAR_IL_1823	1907601990
VAR_IL_1824	1907601992
VAR_IL_1825	1907601994
VAR_IL_1826	1907601996
VAR_IL_1827	1907601998
VAR_IL_1828	1907602000
VAR_IL_1829	1907602002
VAR_IL_1830	1907602004
VAR_IL_1831	1907602006
VAR_IL_1832	1907602008
VAR_IL_1833	1907602011
VAR_IL_1834	1907602013
VAR_IL_1835	1907602015
VAR_IL_1836	1907602017
VAR_IL_1837	1907602019
VAR_IL_1838	1907602022
VAR_IL_1839	1907602025
VAR_IL_1840	1907602027
VAR_IL_1841	1907602029
VAR_IL_1842	1907602031
VAR_IL_1843	1907602033
VAR_IL_1844	1907602035
VAR_IL_1845	1907602037
VAR_IL_1846	1907602040
VAR_IL_1847	1907602042
VAR_IL_1848	1907602044
VAR_IL_1849	1907602046
VAR_IL_1850	1907602048
VAR_IL_1851	1907602050
VAR_IL_1852	1907602052
VAR_IL_1853	1907602054
VAR_IL_1854	1907602056
VAR_IL_1855	1907602058
VAR_IL_1856	1907602061
VAR_IL_1857	1907602063
VAR_IL_1858	1907602065
VAR_IL_1859	1907602067
VAR_IL_1860	1907602069
VAR_IL_1861	1907602071
VAR_IL_1862	1907602073
VAR_IL_1863	1907602075
VAR_IL_1864	1907602078
VAR_IL_1865	1907602080
VAR_IL_1866	1907602082
VAR_IL_1867	1907602084
VAR_IL_1868	1907602086
VAR_IL_1869	1907602088
VAR_IL_1870	1907602090
VAR_IL_1871	1907602092
VAR_IL_1872	1907602094
VAR_IL_1873	1907602097
VAR_IL_1874	1907602099
VAR_IL_1875	1907602101
VAR_IL_1876	1907602103
VAR_IL_1877	1907602105
VAR_IL_1878	1907602107
VAR_IL_1879	1907602109
VAR_IL_1880	1907602112
VAR_IL_1881	1907602114
VAR_IL_1882	1907602116
VAR_IL_1883	1907602118
VAR_IL_1884	1907602120
VAR_IL_1885	1907602122
VAR_IL_1886	1907602124
VAR_IL_1887	1907602128
VAR_IL_1888	1907602130
VAR_IL_1889	1907602132
VAR_IL_1890	1907602134
VAR_IL_1891	1907602136
VAR_IL_1892	1907602138
VAR_IL_1893	1907602141
VAR_IL_1894	1907602143
VAR_IL_1895	1907602145
VAR_IL_1896	1907602147
VAR_IL_1897	1907602149
VAR_IL_1898	1907602151
VAR_IL_1899	1907602153
VAR_IL_1900	1907602156
VAR_IL_1901	1907602158
VAR_IL_1902	1907602160
VAR_IL_1903	1907602162
VAR_IL_1904	1907602164
VAR_IL_1905	1907602166
VAR_IL_1906	1907602168
VAR_IL_1907	1907602170
VAR_IL_1908	1907602173
VAR_IL_1909	1907602175
VAR_IL_1910	1907602177
VAR_IL_1911	1907602179
VAR_IL_1912	1907602181
VAR_IL_1913	1907602183
VAR_IL_1914	1907602185
VAR_IL_1915	1907602188
VAR_IL_1916	1907602190
VAR_IL_1917	1907602192
VAR_IL_1918	1907602194
VAR_IL_1919	1907602196
VAR_IL_1920	1907602198
VAR_IL_1921	1907602200
VAR_IL_1922	1907602202
VAR_IL_1923	1907602204
VAR_IL_1924	1907602206
VAR_IL_1925	1907602208
VAR_IL_1926	1907602210
VAR_IL_1927	1907602212
VAR_IL_1928	1907602214
VAR_IL_1929	1907602216
VAR_IL_1930	1907602218
VAR_IL_1931	1907602221
VAR_IL_1932	1907602223
VAR_IL_1933	1907602225
VAR_IL_1934	1907602227
VAR_IL_1935	1907602229
VAR_IL_1936	1907602231
VAR_IL_1937	1907602233
VAR_IL_1938	1907602235
VAR_IL_1939	1907602237
VAR_IL_1940	1907602239
VAR_IL_1941	1907602241
VAR_IL_1942	1907602243
VAR_IL_1943	1907602245
VAR_IL_1944	1907602248
VAR_IL_1945	1907602250
VAR_IL_1946	1907602252
VAR_IL_1947	1907602254
VAR_IL_1948	1907602256
VAR_IL_1949	1907602258
VAR_IL_1950	1907602260
VAR_IL_1951	1907602262
VAR_IL_1952	1907602264
VAR_IL_1953	1907602267
VAR_IL_1954	1907602269
VAR_IL_1955	1907602271
VAR_IL_1956	1907602273
VAR_IL_1957	1907602275
VAR_IL_1958	1907602277
VAR_IL_1959	1907602279
VAR_IL_1960	1907602281
VAR_IL_1961	1907602283
VAR_IL_1962	1907602285
VAR_IL_1963	1907602288
VAR_IL_1964	1907602290
VAR_IL_1965	1907602292
VAR_IL_1966	1907602294
VAR_IL_1967	1907602296
VAR_IL_1968	1907602298
VAR_IL_1969	1907602300
VAR_IL_1970	1907602302
VAR_IL_1971	1907602304
VAR_IL_1972	1907602306
VAR_IL_1973	1907602308
VAR_IL_1974	1907602310
VAR_IL_1975	1907602312
VAR_IL_1976	1907602314
VAR_IL_1977	1907602317
VAR_IL_1978	1907602319
VAR_IL_1979	1907602321
VAR_IL_1980	1907602323
VAR_IL_1981	1907602325
VAR_IL_1982	1907602327
VAR_IL_1983	1907602329
VAR_IL_1984	1907602331
VAR_IL_1985	1907602333
VAR_IL_1986	1907602336
VAR_IL_1987	1907602338
VAR_IL_1988	1907602340
VAR_IL_1989	1907602342
VAR_IL_1990	1907602344
VAR_IL_1991	1907602346
VAR_IL_1992	1907602348
VAR_IL_1993	1907602350
VAR_IL_1994	1907602352
VAR_IL_1995	1907602355
VAR_IL_1996	1907602369
VAR_IL_1997	1907602371
VAR_IL_1998	1907602373
VAR_IL_1999	1907602375
VAR_IL_2000	1907602377
VAR_IL_2001	1907602379
VAR_IL_2002	1907602381
VAR_IL_2003	1907602383
VAR_IL_2004	1907602385
VAR_IL_2005	1907602387
VAR_IL_2006	1907602389
VAR_IL_2007	1907602391
VAR_IL_2008	1907602393
VAR_IL_2009	1907602395
VAR_IL_2010	1907602397
VAR_IL_2011	1907602399
VAR_IL_2012	1907602401
VAR_IL_2013	1907602403
VAR_IL_2014	1907602405
VAR_IL_2015	1907602407
VAR_IL_2016	1907602409
VAR_IL_2017	1907602411
VAR_IL_2018	1907602413
VAR_IL_2019	1907602415
VAR_IL_2020	1907602417
VAR_IL_2021	1907602419
VAR_IL_2022	1907602421
VAR_IL_2023	1907602424
VAR_IL_2024	1907602426
VAR_IL_2025	1907602428
VAR_IL_2026	1907602430
VAR_IL_2027	1907602432
VAR_IL_2028	1907602434
VAR_IL_2029	1907602436
VAR_IL_2030	1907602438
VAR_IL_2031	1907602440
VAR_IL_2032	1907602442
VAR_IL_2033	1907602444
VAR_IL_2034	1907602446
VAR_IL_2035	1907602448
VAR_IL_2036	1907602450
VAR_IL_2037	1907602452
VAR_IL_2038	1907602455
VAR_IL_2039	1907602457
VAR_IL_2040	1907602459
VAR_IL_2041	1907602461
VAR_IL_2042	1907602463
VAR_IL_2043	1907602465
VAR_IL_2044	1907602467
VAR_IL_2045	1907602469
VAR_IL_2046	1907602471
VAR_IL_2047	1907602473
VAR_IL_2048	1907602475
VAR_IL_2049	1907602477
VAR_IL_2050	1907602479
VAR_IL_2051	1907602481
VAR_IL_2052	1907602484
VAR_IL_2053	1907602486
VAR_IL_2054	1907602488
VAR_IL_2055	1907602490
VAR_IL_2056	1907602492
VAR_IL_2057	1907602494
VAR_IL_2058	1907602496
VAR_IL_2059	1907602498
VAR_IL_2060	1907602500
VAR_IL_2061	1907602502
VAR_IL_2062	1907602504
VAR_IL_2063	1907602506
VAR_IL_2064	1907602509
VAR_IL_2065	1907602511
VAR_IL_2066	1907602513
VAR_IL_2067	1907602515
VAR_IL_2068	1907602517
VAR_IL_2069	1907602519
VAR_IL_2070	1907602521
VAR_IL_2071	1907602524
VAR_IL_2072	1907602526
VAR_IL_2073	1907602528
VAR_IL_2074	1907602530
VAR_IL_2075	1907602532
VAR_IL_2076	1907602534
VAR_IL_2077	1907602536
VAR_IL_2078	1907602538
VAR_IL_2079	1907602540
VAR_IL_2080	1907602542
VAR_IL_2081	1907602544
VAR_IL_2082	1907602546
VAR_IL_2083	1907602548
VAR_IL_2084	1907602550
VAR_IL_2085	1907602552
VAR_IL_2086	1907602555
VAR_IL_2087	1907602557
VAR_IL_2088	1907602559
VAR_IL_2089	1907602561
VAR_IL_2090	1907602563
VAR_IL_2091	1907602565
VAR_IL_2092	1907602567
VAR_IL_2093	1907602569
VAR_IL_2094	1907602575
VAR_IL_2095	1907602577
VAR_IL_2096	1907602579
VAR_IL_2097	1907602581
VAR_IL_2098	1907602583
VAR_IL_2099	1907602585
VAR_IL_2100	1907602587
VAR_IL_2101	1907602589
VAR_IL_2102	1907602592
VAR_IL_2103	1907602594
VAR_IL_2104	1907602596
VAR_IL_2105	1907602598
VAR_IL_2106	1907602600
VAR_IL_2107	1907602602
VAR_IL_2108	1907602604
VAR_IL_2109	1907602606
VAR_IL_2110	1907602608
VAR_IL_2111	1907602610
VAR_IL_2112	1907602612
VAR_IL_2113	1907602614
VAR_IL_2114	1907602616
VAR_IL_2115	1907602618
VAR_IL_2116	1907602620
VAR_IL_2117	1907602623
VAR_IL_2118	1907602625
VAR_IL_2119	1907602627
VAR_IL_2120	1907602629
VAR_IL_2121	1907602631
VAR_IL_2122	1907602633
VAR_IL_2123	1907602635
VAR_IL_2124	1907602637
VAR_IL_2125	1907602639
VAR_IL_2126	1907602641
VAR_IL_2127	1907602643
VAR_IL_2128	1907602645
VAR_IL_2129	1907602647
VAR_IL_2130	1907602649
VAR_IL_2131	1907602651
VAR_IL_2132	1907602653
VAR_IL_2133	1907602655
VAR_IL_2134	1907602657
VAR_IL_2135	1907602659
VAR_IL_2136	1907602661
VAR_IL_2137	1907602663
VAR_IL_2138	1907602665
VAR_IL_2139	1907602667
VAR_IL_2140	1907602669
VAR_IL_2141	1907602671
VAR_IL_2142	1907602673
VAR_IL_2143	1907602676
VAR_IL_2144	1907602678
VAR_IL_2145	1907602680
VAR_IL_2146	1907602682
VAR_IL_2147	1907602684
VAR_IL_2148	1907602686
VAR_IL_2149	1907602688
VAR_IL_2150	1907602690
VAR_IL_2151	1907602692
VAR_IL_2152	1907602694
VAR_IL_2153	1907602696
VAR_IL_2154	1907602698
VAR_IL_2155	1907602700
VAR_IL_2156	1907602702
VAR_IL_2157	1907602704
VAR_IL_2158	1907602705
VAR_IL_2159	1907602707
VAR_IL_2160	1907602709
VAR_IL_2161	1907602711
VAR_IL_2162	1907602713
VAR_IL_2163	1907602715
VAR_IL_2164	1907602717
VAR_IL_2165	1907602719
VAR_IL_2166	1907602721
VAR_IL_2167	1907602723
VAR_IL_2168	1907602725
VAR_IL_2169	1907602727
VAR_IL_2170	1907602729
VAR_IL_2171	1907602731
VAR_IL_2172	1907602734
VAR_IL_2173	1907602736
VAR_IL_2174	1907602738
VAR_IL_2175	1907602740
VAR_IL_2176	1907602742
VAR_IL_2177	1907602744
VAR_IL_2178	1907602746
VAR_IL_2179	1907602748
VAR_IL_2180	1907602750
VAR_IL_2181	1907602752
VAR_IL_2182	1907602754
VAR_IL_2183	1907602756
VAR_IL_2184	1907602758
VAR_IL_2185	1907602760
VAR_IL_2186	1907602762
VAR_IL_2187	1907602764
VAR_IL_2188	1907602766
VAR_IL_2189	1907602768
VAR_IL_2190	1907602770
VAR_IL_2191	1907602772
VAR_IL_2192	1907602774
VAR_IL_2193	1907602776
VAR_IL_2194	1907602778
VAR_IL_2195	1907602780
VAR_IL_2196	1907602782
VAR_IL_2197	1907602784
VAR_IL_2198	1907602786
VAR_IL_2199	1907602788
VAR_IL_2200	1907602790
VAR_IL_2201	1907602792
VAR_IL_2202	1907602794
VAR_IL_2203	1907602796
VAR_IL_2204	1907602798
VAR_IL_2205	1907602800
VAR_IL_2206	1907602802
VAR_IL_2207	1907602805
VAR_IL_2208	1907602807
VAR_IL_2209	1907602809
VAR_IL_2210	1907602818
VAR_IL_2211	1907602820
VAR_IL_2212	1907602822
VAR_IL_2213	1907602824
VAR_IL_2214	1907602826
VAR_IL_2215	1907602828
VAR_IL_2216	1907602830
VAR_IL_2217	1907602833
VAR_IL_2218	1907602835
VAR_IL_2219	1907602837
VAR_IL_2220	1907602839
VAR_IL_2221	1907602841
VAR_IL_2222	1907602843
VAR_IL_2223	1907602845
VAR_IL_2224	1907602847
VAR_IL_2225	1907602849
VAR_IL_2226	1907602852
VAR_IL_2227	1907602854
VAR_IL_2228	1907602856
VAR_IL_2229	1907602858
VAR_IL_2230	1907602860
VAR_IL_2231	1907602862
VAR_IL_2232	1907602864
VAR_IL_2233	1907602866
VAR_IL_2234	1907602869
VAR_IL_2235	1907602871
VAR_IL_2236	1907602873
VAR_IL_2237	1907602875
VAR_IL_2238	1907602877
VAR_IL_2239	1907602879
VAR_IL_2240	1907602881
VAR_IL_2241	1907602883
VAR_IL_2242	1907602885
VAR_IL_2243	1907602887
VAR_IL_2244	1907602890
VAR_IL_2245	1907602892
VAR_IL_2246	1907602894
VAR_IL_2247	1907602896
VAR_IL_2248	1907602898
VAR_IL_2249	1907602900
VAR_IL_2250	1907602902
VAR_IL_2251	1907602904
VAR_IL_2252	1907602906
VAR_IL_2253	1907602908
VAR_IL_2254	1907602910
VAR_IL_2255	1907602912
VAR_IL_2256	1907602915
VAR_IL_2257	1907602917
VAR_IL_2258	1907602919
VAR_IL_2259	1907602921
VAR_IL_2260	1907602928
VAR_IL_2261	1907602929
VAR_IL_2262	1907602930
VAR_IL_2263	1907602931
VAR_IL_2264	1907602932
VAR_IL_2265	1907602933
VAR_IL_2266	1907602934
VAR_IL_2267	1907602935
VAR_IL_2268	1907602936
VAR_IL_2269	1907602937
VAR_IL_2270	1907602938
VAR_IL_2271	1907602939
VAR_IL_2272	1907602940
VAR_IL_2273	1907602941
VAR_IL_2274	1907602942
VAR_IL_2275	1907602943
VAR_IL_2276	1907602944
VAR_IL_2277	1907602945
VAR_IL_2278	1907602946
VAR_IL_2279	1907602947
VAR_IL_2280	1907602948
VAR_IL_2281	1907602949
VAR_IL_2282	1907602950
VAR_IL_2283	1907602951
VAR_IL_2284	1907602952
VAR_IL_2285	1907602953
VAR_IL_2286	1907602954
VAR_IL_2287	1907602955
VAR_IL_2288	1907602956
VAR_IL_2289	1907602957
VAR_IL_2290	1907602958
VAR_IL_2291	1907602959
VAR_IL_2292	1907602960
VAR_IL_2293	1907602961
VAR_IL_2294	1907602962
VAR_IL_2295	1907602963
VAR_IL_2296	1907602964
VAR_IL_2297	1907602965
VAR_IL_2298	1907602966
VAR_IL_2299	1907602967
VAR_IL_2300	1907602968
VAR_IL_2301	1907602969
VAR_IL_2302	1907602970
VAR_IL_2303	1907602971
VAR_IL_2304	1907602972
VAR_IL_2305	1907602973
VAR_IL_2306	1907602974
VAR_IL_2307	1907602975
VAR_IL_2308	1907602976
VAR_IL_2309	1907602977
VAR_IL_2310	1907602978
VAR_IL_2311	1907603683
VAR_IL_2312	1907603685
VAR_IL_2313	1907603687
VAR_IL_2314	1907603689
VAR_IL_2315	1907603691
VAR_IL_2316	1907603693
VAR_IL_2317	1907603695
VAR_IL_2318	1907603698
VAR_IL_2319	1907603700
VAR_IL_2320	1907603702
VAR_IL_2321	1907603704
VAR_IL_2322	1907603706
VAR_IL_2323	1907603708
VAR_IL_2324	1907603710
VAR_IL_2325	1907603712
VAR_IL_2326	1907603718
VAR_IL_2327	1907603720
VAR_IL_2328	1907603722
VAR_IL_2329	1907603724
VAR_IL_2330	1907603726
VAR_IL_2331	1907603728
VAR_IL_2332	1907603730
VAR_IL_2333	1907603732
VAR_IL_2334	1907603734
VAR_IL_2335	1907603737
VAR_IL_2336	1907603739
VAR_IL_2337	1907603741
VAR_IL_2338	1907603743
VAR_IL_2339	1907603745
VAR_IL_2340	1907603747
VAR_IL_2341	1907603750
VAR_IL_2342	1907603752
VAR_IL_2343	1907603754
VAR_IL_2344	1907603756
VAR_IL_2345	1907603758
VAR_IL_2346	1907603760
VAR_IL_2347	1907603762
VAR_IL_2348	1907603764
VAR_IL_2349	1907603766
VAR_IL_2350	1907603768
VAR_IL_2351	1907603770
VAR_IL_2352	1907603773
VAR_IL_2353	1907603775
VAR_IL_2354	1907603777
VAR_IL_2355	1907603779
VAR_IL_2356	1907603781
VAR_IL_2357	1907603783
VAR_IL_2358	1907603785
VAR_IL_2359	1907603787
VAR_IL_2360	1907603790
VAR_IL_2361	1907603792
VAR_IL_2362	1907603794
VAR_IL_2363	1907603796
VAR_IL_2364	1907603798
VAR_IL_2365	1907603800
VAR_IL_2366	1907603802
VAR_IL_2367	1907603804
VAR_IL_2368	1907603806
VAR_IL_2369	1907603808
VAR_IL_2370	1907603810
VAR_IL_2371	1907603812
VAR_IL_2372	1907603814
VAR_IL_2373	1907603816
VAR_IL_2374	1907603818
VAR_IL_2375	1907603820
VAR_IL_2376	1907603822
VAR_IL_2377	1907603824
VAR_IL_2378	1907603826
VAR_IL_2379	1907603828
VAR_IL_2380	1907603830
VAR_IL_2381	1907603832
VAR_IL_2382	1907603834
VAR_IL_2383	1907603847
VAR_IL_2384	1907603849
VAR_IL_2385	1907603851
VAR_IL_2386	1907603853
VAR_IL_2387	1907603855
VAR_IL_2388	1907603857
VAR_IL_2389	1907603859
VAR_IL_2390	1907603861
VAR_IL_2391	1907603863
VAR_IL_2392	1907603865
VAR_IL_2393	1907603867
VAR_IL_2394	1907603870
VAR_IL_2395	1907603872
VAR_IL_2396	1907603874
VAR_IL_2397	1907603876
VAR_IL_2398	1907603878
VAR_IL_2399	1907603880
VAR_IL_2400	1907603882
VAR_IL_2401	1907603884
VAR_IL_2402	1907603886
VAR_IL_2403	1907603888
VAR_IL_2404	1907603890
VAR_IL_2405	1907603892
VAR_IL_2406	1907603894
VAR_IL_2407	1907603896
VAR_IL_2408	1907603898
VAR_IL_2409	1907603900
VAR_IL_2410	1907603902
VAR_IL_2411	1907603904
VAR_IL_2412	1907603906
VAR_IL_2413	1907603908
VAR_IL_2414	1907603910
VAR_IL_2415	1907603912
VAR_IL_2416	1907603914
VAR_IL_2417	1907603916
VAR_IL_2418	1907603918
VAR_IL_2419	1907603920
VAR_IL_2420	1907603922
VAR_IL_2421	1907603924
VAR_IL_2422	1907603926
VAR_IL_2423	1907603928
VAR_IL_2424	1907603930
VAR_IL_2425	1907603932
VAR_IL_2426	1907603934
VAR_IL_2427	1907603936
VAR_IL_2428	1907603938
VAR_IL_2429	1907603940
VAR_IL_2430	1907603942
VAR_IL_2431	1907603944
VAR_IL_2432	1907603946
VAR_IL_2433	1907603948
VAR_IL_2434	1907603951
VAR_IL_2435	1907603953
VAR_IL_2436	1907603955
VAR_IL_2437	1907603957
VAR_IL_2438	1907603959
VAR_IL_2439	1907603961
VAR_IL_2440	1907603963
VAR_IL_2441	1907603965
VAR_IL_2442	1907603967
VAR_IL_2443	1907603969
VAR_IL_2444	1907603971
VAR_IL_2445	1907603973
VAR_IL_2446	1907603975
VAR_IL_2447	1907603977
VAR_IL_2448	1907603979
VAR_IL_2449	1907603981
VAR_IL_2450	1907603983
VAR_IL_2451	1907603985
VAR_IL_2452	1907603987
VAR_IL_2453	1907603989
VAR_IL_2454	1907603991
VAR_IL_2455	1907603993
VAR_IL_2456	1907603995
VAR_IL_2457	1907603997
VAR_IL_2458	1907603999
VAR_IL_2459	1907604001
VAR_IL_2460	1907604003
VAR_IL_2461	1907604005
VAR_IL_2462	1907604007
VAR_IL_2463	1907604009
VAR_IL_2464	1907604011
VAR_IL_2465	1907604013
VAR_IL_2466	1907604015
VAR_IL_2467	1907604017
VAR_IL_2468	1907604019
VAR_IL_2469	1907604021
VAR_IL_2470	1907604023
VAR_IL_2471	1907604026
VAR_IL_2472	1907604028
VAR_IL_2473	1907604030
VAR_IL_2474	1907604032
VAR_IL_2475	1907604034
VAR_IL_2476	1907604036
VAR_IL_2477	1907604038
VAR_IL_2478	1907604040
VAR_IL_2479	1907604042
VAR_IL_2480	1907604044
VAR_IL_2481	1907604046
VAR_IL_2482	1907604048
VAR_IL_2483	1907604050
VAR_IL_2484	1907604052
VAR_IL_2485	1907604054
VAR_IL_2486	1907604056
VAR_IL_2487	1907604058
VAR_IL_2488	1907604060
VAR_IL_2489	1907604062
VAR_IL_2490	1907604064
VAR_IL_2491	1907604066
VAR_IL_2492	1907604068
VAR_IL_2493	1907604070
VAR_IL_2494	1907604072
VAR_IL_2495	1907604074
VAR_IL_2496	1907604076
VAR_IL_2497	1907604078
VAR_IL_2498	1907604080
VAR_IL_2499	1907604082
VAR_IL_2500	1907604084
VAR_IL_2501	1907604086
VAR_IL_2502	1907604088
VAR_IL_2503	1907604090
VAR_IL_2504	1907604092
VAR_IL_2505	1907604094
VAR_IL_2506	1907604096
VAR_IL_2507	1907604098
VAR_IL_2508	1907604100
VAR_IL_2509	1907604102
VAR_IL_2510	1907604104
VAR_IL_2511	1907604106
VAR_IL_2512	1907604109
VAR_IL_2513	1907604111
VAR_IL_2514	1907604113
VAR_IL_2515	1907604115
VAR_IL_2516	1907604117
VAR_IL_2517	1907604119
VAR_IL_2518	1907604121
VAR_IL_2519	1907604123
VAR_IL_2520	1907604125
VAR_IL_2521	1907604127
VAR_IL_2522	1907604129
VAR_IL_2523	1907604131
VAR_IL_2524	1907604133
VAR_IL_2525	1907604135
VAR_IL_2526	1907604137
VAR_IL_2527	1907604139
VAR_IL_2528	1907604141
VAR_IL_2529	1907604143
VAR_IL_2530	1907604145
VAR_IL_2531	1907604147
VAR_IL_2532	1907604149
VAR_IL_2533	1907604151
VAR_IL_2534	1907604153
VAR_IL_2535	1907604155
VAR_IL_2536	1907604157
VAR_IL_2537	1907604159
VAR_IL_2538	1907604161
VAR_IL_2539	1907604163
VAR_IL_2540	1907604165
VAR_IL_2541	1907604167
VAR_IL_2542	1907604169
VAR_IL_2543	1907604171
VAR_IL_2544	1907604173
VAR_IL_2545	1907604176
VAR_IL_2546	1907604178
VAR_IL_2547	1907604180
VAR_IL_2548	1907604182
VAR_IL_2549	1907604184
VAR_IL_2550	1907604186
VAR_IL_2551	1907604188
VAR_IL_2552	1907604190
VAR_IL_2553	1907604192
VAR_IL_2554	1907604194
VAR_IL_2555	1907604196
VAR_IL_2556	1907604203
VAR_IL_2557	1907604205
VAR_IL_2558	1907604207
VAR_IL_2559	1907604209
VAR_IL_2560	1907604211
VAR_IL_2561	1907604213
VAR_IL_2562	1907604215
VAR_IL_2563	1907604217
VAR_IL_2564	1907604219
VAR_IL_2565	1907604221
VAR_IL_2566	1907604223
VAR_IL_2567	1907604225
VAR_IL_2568	1907604227
VAR_IL_2569	1907604229
VAR_IL_2570	1907604238
VAR_IL_2571	1907604240
VAR_IL_2572	1907604242
VAR_IL_2573	1907604244
VAR_IL_2574	1907604246
VAR_IL_2575	1907604248
VAR_IL_2576	1907604250
VAR_IL_2577	1907604252
VAR_IL_2578	1907604254
VAR_IL_2579	1907604256
VAR_IL_2580	1907604258
VAR_IL_2581	1907604260
VAR_IL_2582	1907604262
VAR_IL_2583	1907604264
VAR_IL_2584	1907604266
VAR_IL_2585	1907604268
VAR_IL_2586	1907604270
VAR_IL_2587	1907604272
VAR_IL_2588	1907604274
VAR_IL_2589	1907604276
VAR_IL_2590	1907604278
VAR_IL_2591	1907604280
VAR_IL_2592	1907604283
VAR_IL_2593	1907604285
VAR_IL_2594	1907604287
VAR_IL_2595	1907604289
VAR_IL_2596	1907604291
VAR_IL_2597	1907604293
VAR_IL_2598	1907604294
VAR_IL_2599	1907604296
VAR_IL_2600	1907604299
VAR_IL_2601	1907604301
VAR_IL_2602	1907604303
VAR_IL_2603	1907604305
VAR_IL_2604	1907604307
VAR_IL_2605	1907604309
VAR_IL_2606	1907604311
VAR_IL_2607	1907604313
VAR_IL_2608	1907604316
VAR_IL_2609	1907604318
VAR_IL_2610	1907604320
VAR_IL_2611	1907604322
VAR_IL_2612	1907604324
VAR_IL_2613	1907604326
VAR_IL_2614	1907604328
VAR_IL_2615	1907604330
VAR_IL_2616	1907604332
VAR_IL_2617	1907604334
VAR_IL_2618	1907604336
VAR_IL_2619	1907604338
VAR_IL_2620	1907604341
VAR_IL_2621	1907604343
VAR_IL_2622	1907604345
VAR_IL_2623	1907604347
VAR_IL_2624	1907604349
VAR_IL_2625	1907604351
VAR_IL_2626	1907604353
VAR_IL_2627	1907604355
VAR_IL_2628	1907604357
VAR_IL_2629	1907604359
VAR_IL_2630	1907604361
VAR_IL_2631	1907604363
VAR_IL_2632	1907604365
VAR_IL_2633	1907604367
VAR_IL_2634	1907604369
VAR_IL_2635	1907604371
VAR_IL_2636	1907604377
VAR_IL_2637	1907604379
VAR_IL_2638	1907604382
VAR_IL_2639	1907604384
VAR_IL_2640	1907604386
VAR_IL_2641	1907604388
VAR_IL_2642	1907604390
VAR_IL_2643	1907604392
VAR_IL_2644	1907604394
VAR_IL_2645	1907604396
VAR_IL_2646	1907604398
VAR_IL_2647	1907604400
VAR_IL_2648	1907604402
VAR_IL_2649	1907604404
VAR_IL_2650	1907604406
VAR_IL_2651	1907604408
VAR_IL_2652	1907604410
VAR_IL_2653	1907604412
VAR_IL_2654	1907604414
VAR_IL_2655	1907604703
VAR_IL_2656	1907604706
VAR_IL_2657	1907604713
VAR_IL_2658	1907604719
VAR_IL_2659	1907604721
VAR_IL_2660	1907604723
VAR_IL_2661	1907604725
VAR_IL_2662	1907604727
VAR_IL_2663	1907604729
VAR_IL_2664	1907604731
VAR_IL_2665	1907604733
VAR_IL_2666	1907604735
VAR_IL_2667	1907604737
VAR_IL_2668	1907604739
VAR_IL_2669	1907604741
VAR_IL_2670	1907604743
VAR_IL_2671	1907604745
VAR_IL_2672	1907604747
VAR_IL_2673	1907604749
VAR_IL_2674	1907604751
VAR_IL_2675	1907604754
VAR_IL_2676	1907604755
VAR_IL_2677	1907604757
VAR_IL_2678	1907604759
VAR_IL_2679	1907604761
VAR_IL_2680	1907604764
VAR_IL_2681	1907604765
VAR_IL_2682	1907604767
VAR_IL_2683	1907604769
VAR_IL_2684	1907604771
VAR_IL_2685	1907604774
VAR_IL_2686	1907604776
VAR_IL_2687	1907604778
VAR_IL_2688	1907604780
VAR_IL_2689	1907604782
VAR_IL_2690	1907604784
VAR_IL_2691	1907604786
VAR_IL_2692	1907604788
VAR_IL_2693	1907604790
VAR_IL_2694	1907604792
VAR_IL_2695	1907604794
VAR_IL_2696	1907604796
VAR_IL_2697	1907604799
VAR_IL_2698	1907604801
VAR_IL_2699	1907604803
VAR_IL_2700	1907604808
VAR_IL_2701	1907604810
VAR_IL_2702	1907604812
VAR_IL_2703	1907604814
VAR_IL_2704	1907604816
VAR_IL_2705	1907604818
VAR_IL_2706	1907604820
VAR_IL_2707	1907604822
VAR_IL_2708	1907604824
VAR_IL_2709	1907604826
VAR_IL_2710	1907604828
VAR_IL_2711	1907604830
VAR_IL_2712	1907604832
VAR_IL_2713	1907604835
VAR_IL_2714	1907604837
VAR_IL_2715	1907604839
VAR_IL_2716	1907604841
VAR_IL_2717	1907604843
VAR_IL_2718	1907604845
VAR_IL_2719	1907604847
VAR_IL_2720	1907604850
VAR_IL_2721	1907604852
VAR_IL_2722	1907604854
VAR_IL_2723	1907604856
VAR_IL_2724	1907604858
VAR_IL_2725	1907604860
VAR_IL_2726	1907604862
VAR_IL_2727	1907604864
VAR_IL_2728	1907604866
VAR_IL_2729	1907604868
VAR_IL_2730	1907604870
VAR_IL_2731	1907604872
VAR_IL_2732	1907604874
VAR_IL_2733	1907604876
VAR_IL_2734	1907604879
VAR_IL_2735	1907604881
VAR_IL_2736	1907604883
VAR_IL_2737	1907604885
VAR_IL_2738	1907604887
VAR_IL_2739	1907604889
VAR_IL_2740	1907604891
VAR_IL_2741	1907604893
VAR_IL_2742	1907604895
VAR_IL_2743	1907604897
VAR_IL_2744	1907604899
VAR_IL_2745	1907604905
VAR_IL_2746	1907604907
VAR_IL_2747	1907604909
VAR_IL_2748	1907604911
VAR_IL_2749	1907604913
VAR_IL_2750	1907604915
VAR_IL_2751	1907604917
VAR_IL_2752	1907604919
VAR_IL_2753	1907604921
VAR_IL_2754	1907604923
VAR_IL_2755	1907604925
VAR_IL_2756	1907604927
VAR_IL_2757	1907604929
VAR_IL_2758	1907604932
VAR_IL_2759	1907604934
VAR_IL_2760	1907604936
VAR_IL_2761	1907604938
VAR_IL_2762	1907604940
VAR_IL_2763	1907604942
VAR_IL_2764	1907604944
VAR_IL_2765	1907604946
VAR_IL_2766	1907604949
VAR_IL_2767	1907604951
VAR_IL_2768	1907604953
VAR_IL_2769	1907604955
VAR_IL_2770	1907604957
VAR_IL_2771	1907604959
VAR_IL_2772	1907604961
VAR_IL_2773	1907604963
VAR_IL_2774	1907604965
VAR_IL_2775	1907604967
VAR_IL_2776	1907604969
VAR_IL_2777	1907604971
VAR_IL_2778	1907604973
VAR_IL_2779	1907604976
VAR_IL_2780	1907604978
VAR_IL_2781	1907604980
VAR_IL_2782	1907604982
VAR_IL_2783	1907604984
VAR_IL_2784	1907604986
VAR_IL_2785	1907604988
VAR_IL_2786	1907604990
VAR_IL_2787	1907604992
VAR_IL_2788	1907604997
VAR_IL_2789	1907604999
VAR_IL_2790	1907605001
VAR_IL_2791	1907605003
VAR_IL_2792	1907605005
VAR_IL_2793	1907605007
VAR_IL_2794	1907605009
VAR_IL_2795	1907605015
VAR_IL_2796	1907605017
VAR_IL_2797	1907605020
VAR_IL_2798	1907605022
VAR_IL_2799	1907605027
VAR_IL_2800	1907605029
VAR_IL_2801	1907605031
VAR_IL_2802	1907605033
VAR_IL_2803	1907605035
VAR_IL_2804	1907605037
VAR_IL_2805	1907605039
VAR_IL_2806	1907605041
VAR_IL_2807	1907605043
VAR_IL_2808	1907605045
VAR_IL_2809	1907605047
VAR_IL_2810	1907605049
VAR_IL_2811	1907605051
VAR_IL_2812	1907605053
VAR_IL_2813	1907605055
VAR_IL_2814	1907605057
VAR_IL_2815	1907605058
VAR_IL_2816	1907605060
VAR_IL_2817	1907605063
VAR_IL_2818	1907605064
VAR_IL_2819	1907605066
VAR_IL_2820	1907605068
VAR_IL_2821	1907605070
VAR_IL_2822	1907605072
VAR_IL_2823	1907605074
VAR_IL_2824	1907605076
VAR_IL_2825	1907605084
VAR_IL_2826	1907605086
VAR_IL_2827	1907605088
VAR_IL_2828	1907605090
VAR_IL_2829	1907605092
VAR_IL_2830	1907605094
VAR_IL_2831	1907605096
VAR_IL_2832	1907605098
VAR_IL_2833	1907605099
VAR_IL_2834	1907605101
VAR_IL_2835	1907605103
VAR_IL_2836	1907605105
VAR_IL_2837	1907605107
VAR_IL_2838	1907605109
VAR_IL_2839	1907605111
VAR_IL_2840	1907605113
VAR_IL_2841	1907605115
VAR_IL_2842	1907605117
VAR_IL_2843	1907605119
VAR_IL_2844	1907605121
VAR_IL_2845	1907605123
VAR_IL_2846	1907605125
VAR_IL_2847	1907605127
VAR_IL_2848	1907605409
VAR_IL_2849	1907605411
VAR_IL_2850	1907605413
VAR_IL_2851	1907605415
VAR_IL_2852	1907605422
VAR_IL_2853	1907605424
VAR_IL_2854	1907605426
VAR_IL_2855	1907605428
VAR_IL_2856	1907605430
VAR_IL_2857	1907605432
VAR_IL_2858	1907605434
VAR_IL_2859	1907605436
VAR_IL_2860	1907605438
VAR_IL_2861	1907605440
VAR_IL_2862	1907605442
VAR_IL_2863	1907605444
VAR_IL_2864	1907605446
VAR_IL_2865	1907605448
VAR_IL_2866	1907605450
VAR_IL_2867	1907605452
VAR_IL_2868	1907605454
VAR_IL_2869	1907605456
VAR_IL_2870	1907605458
VAR_IL_2871	1907605460
VAR_IL_2872	1907605462
VAR_IL_2873	1907605465
VAR_IL_2874	1907605468
VAR_IL_2875	1907605706
VAR_IL_2876	1907605708
VAR_IL_2877	1907605711
VAR_IL_2878	1907605713
VAR_IL_2879	1907605715
VAR_IL_2880	1907605717
VAR_IL_2881	1907605719
VAR_IL_2882	1907605721
VAR_IL_2883	1907605723
VAR_IL_2884	1907605725
VAR_IL_2885	1907605727
VAR_IL_2886	1907605729
VAR_IL_2887	1907605731
VAR_IL_2888	1907605740
VAR_IL_2889	1907605742
VAR_IL_2890	1907605744
VAR_IL_2891	1907605746
VAR_IL_2892	1907605748
VAR_IL_2893	1907605750
VAR_IL_2894	1907605752
VAR_IL_2895	1907605754
VAR_IL_2896	1907605756
VAR_IL_2897	1907605758
VAR_IL_2898	1907605760
VAR_IL_2899	1907605763
VAR_IL_2900	1907605765
VAR_IL_2901	1907605767
VAR_IL_2902	1907605769
VAR_IL_2903	1907605771
VAR_IL_2904	1907605773
VAR_IL_2905	1907605775
VAR_IL_2906	1907605777
VAR_IL_2907	1907605779
VAR_IL_2908	1907605781
VAR_IL_2909	1907605783
VAR_IL_2910	1907605785
VAR_IL_2911	1907605787
VAR_IL_2912	1907605789
VAR_IL_2913	1907605791
VAR_IL_2914	1907605793
VAR_IL_2915	1907605795
VAR_IL_2916	1907605797
VAR_IL_2917	1907605799
VAR_IL_2918	1907605801
VAR_IL_2919	1907605803
VAR_IL_2920	1907605805
VAR_IL_2921	1907605807
VAR_IL_2922	1907605809
VAR_IL_2923	1907605811
VAR_IL_2924	1907605813
VAR_IL_2925	1907605815
VAR_IL_2926	1907605819
VAR_IL_2927	1907605821
VAR_IL_2928	1907605823
VAR_IL_2929	1907605827
VAR_IL_2930	1907605829
VAR_IL_2931	1907605831
VAR_IL_2932	1907605833
VAR_IL_2933	1907605834
VAR_IL_2934	1907605836
VAR_IL_2935	1907605838
VAR_IL_2936	1907605840
VAR_IL_2937	1907605843
VAR_IL_2938	1907605845
VAR_IL_2939	1907605847
VAR_IL_2940	1907605849
VAR_IL_2941	1907605851
VAR_IL_2942	1907605853
VAR_IL_2943	1907605855
VAR_IL_2944	1907605857
VAR_IL_2945	1907605859
VAR_IL_2946	1907605861
VAR_IL_2947	1907605873
VAR_IL_2948	1907605875
VAR_IL_2949	1907605877
VAR_IL_2950	1907605878
VAR_IL_2951	1907605881
VAR_IL_2952	1907605883
VAR_IL_2953	1907605885
VAR_IL_2954	1907605886
VAR_IL_2955	1907605888
VAR_IL_2956	1907605890
VAR_IL_2957	1907605892
VAR_IL_2958	1907605894
VAR_IL_2959	1907605896
VAR_IL_2960	1907605898
VAR_IL_2961	1907605900
VAR_IL_2962	1907605922
VAR_IL_2963	1907605924
VAR_IL_2964	1907605926
VAR_IL_2965	1907605928
VAR_IL_2966	1907605931
VAR_IL_2967	1907605933
VAR_IL_2968	1907605944
VAR_IL_2969	1907605946
VAR_IL_2970	1907605949
VAR_IL_2971	1907605951
VAR_IL_2972	1907605953
VAR_IL_2973	1907605955
VAR_IL_2974	1907605957
VAR_IL_2975	1907605960
VAR_IL_2976	1907605962
VAR_IL_2977	1907605964
VAR_IL_2978	1907605966
VAR_IL_2979	1907605969
VAR_IL_2980	1907605971
VAR_IL_2981	1907605973
VAR_IL_2982	1907605975
VAR_IL_2983	1907605977
VAR_IL_2984	1907605980
VAR_IL_2985	1907605982
VAR_IL_2986	1907605984
VAR_IL_2987	1907605986
VAR_IL_2988	1907605988
VAR_IL_2989	1907605990
VAR_IL_2990	1907605992
VAR_IL_2991	1907605994
VAR_IL_2992	1907605996
VAR_IL_2993	1907605998
VAR_IL_2994	1907606000
VAR_IL_2995	1907606002
VAR_IL_2996	1907606004
VAR_IL_2997	1907606006
VAR_IL_2998	1907606008
VAR_IL_2999	1907606011
VAR_IL_3000	1907606013
VAR_IL_3001	1907606015
VAR_IL_3002	1907606017
VAR_IL_3003	1907606019
VAR_IL_3004	1907606021
VAR_IL_3005	1907606026
VAR_IL_3006	1907606028
VAR_IL_3007	1907606031
VAR_IL_3008	1907606033
VAR_IL_3009	1907606035
VAR_IL_3010	1907606037
VAR_IL_3011	1907606039
VAR_IL_3012	1907606041
VAR_IL_3013	1907606043
VAR_IL_3014	1907606045
VAR_IL_3015	1907606047
VAR_IL_3016	1907606049
VAR_IL_3017	1907606051
VAR_IL_3018	1907606053
VAR_IL_3019	1907606056
VAR_IL_3020	1907606058
VAR_IL_3021	1907606060
VAR_IL_3022	1907606062
VAR_IL_3023	1907606064
VAR_IL_3024	1907606066
VAR_IL_3025	1907606068
VAR_IL_3026	1907606070
VAR_IL_3027	1907606072
VAR_IL_3028	1907606074
VAR_IL_3029	1907606077
VAR_IL_3030	1907606079
VAR_IL_3031	1907606081
VAR_IL_3032	1907606083
VAR_IL_3033	1907606085
VAR_IL_3034	1907606087
VAR_IL_3035	1907606100
VAR_IL_3036	1907606102
VAR_IL_3037	1907606104
VAR_IL_3038	1907606106
VAR_IL_3039	1907606108
VAR_IL_3040	1907606110
VAR_IL_3041	1907606112
VAR_IL_3042	1907606114
VAR_IL_3043	1907606116
VAR_IL_3044	1907606118
VAR_IL_3045	1907606120
VAR_IL_3046	1907606122
VAR_IL_3047	1907606124
VAR_IL_3048	1907606126
VAR_IL_3049	1907606128
VAR_IL_3050	1907606130
VAR_IL_3051	1907606132
VAR_IL_3052	1907606134
VAR_IL_3053	1907606136
VAR_IL_3054	1907606138
VAR_IL_3055	1907606140
VAR_IL_3056	1907606142
VAR_IL_3057	1907606145
VAR_IL_3058	1907606147
VAR_IL_3059	1907606149
VAR_IL_3060	1907606151
VAR_IL_3061	1907606153
VAR_IL_3062	1907606155
VAR_IL_3063	1907606162
VAR_IL_3064	1907606164
VAR_IL_3065	1907606166
VAR_IL_3066	1907606168
VAR_IL_3067	1907606171
VAR_IL_3068	1907606173
VAR_IL_3069	1907606175
VAR_IL_3070	1907606177
VAR_IL_3071	1907606179
VAR_IL_3072	1907606181
VAR_IL_3073	1907606183
VAR_IL_3074	1907606185
VAR_IL_3075	1907606187
VAR_IL_3076	1907606189
VAR_IL_3077	1907606191
VAR_IL_3078	1907606193
VAR_IL_3079	1907606195
VAR_IL_3080	1907606207
VAR_IL_3081	1907606210
VAR_IL_3082	1907606212
VAR_IL_3083	1907606214
VAR_IL_3084	1907606216
VAR_IL_3085	1907606218
VAR_IL_3086	1907606220
VAR_IL_3087	1907606222
VAR_IL_3088	1907606224
VAR_IL_3089	1907606226
VAR_IL_3090	1907606229
VAR_IL_3091	1907606231
VAR_IL_3092	1907606233
VAR_IL_3093	1907606235
VAR_IL_3094	1907606237
VAR_IL_3095	1907606239
VAR_IL_3096	1907606241
VAR_IL_3097	1907606243
VAR_IL_3098	1907606245
VAR_IL_3099	1907606247
VAR_IL_3100	1907606249
VAR_IL_3101	1907606251
VAR_IL_3102	1907606253
VAR_IL_3103	1907606255
VAR_IL_3104	1907606257
VAR_IL_3105	1907606259
VAR_IL_3106	1907606261
VAR_IL_3107	1907606263
VAR_IL_3108	1907606265
VAR_IL_3109	1907606267
VAR_IL_3110	1907606270
VAR_IL_3111	1907606272
VAR_IL_3112	1907606274
VAR_IL_3113	1907606275
VAR_IL_3114	1907606277
VAR_IL_3115	1907606279
VAR_IL_3116	1907606281
VAR_IL_3117	1907606283
VAR_IL_3118	1907606285
VAR_IL_3119	1907606287
VAR_IL_3120	1907606289
VAR_IL_3121	1907606292
VAR_IL_3122	1907606294
VAR_IL_3123	1907606296
VAR_IL_3124	1907606298
VAR_IL_3125	1907606300
VAR_IL_3126	1907606302
VAR_IL_3127	1907606304
VAR_IL_3128	1907606306
VAR_IL_3129	1907606308
VAR_IL_3130	1907606310
VAR_IL_3131	1907606312
VAR_IL_3132	1907606314
VAR_IL_3133	1907606316
VAR_IL_3134	1907606318
VAR_IL_3135	1907606332
VAR_IL_3136	1907606334
VAR_IL_3137	1907606336
VAR_IL_3138	1907606338
VAR_IL_3139	1907606340
VAR_IL_3140	1907606342
VAR_IL_3141	1907606344
VAR_IL_3142	1907606346
VAR_IL_3143	1907606349
VAR_IL_3144	1907606352
VAR_IL_3145	1907606354
VAR_IL_3146	1907606356
VAR_IL_3147	1907606358
VAR_IL_3148	1907606360
VAR_IL_3149	1907606366
VAR_IL_3150	1907606368
VAR_IL_3151	1907606370
VAR_IL_3152	1907606372
VAR_IL_3153	1907606374
VAR_IL_3154	1907606376
VAR_IL_3155	1907606378
VAR_IL_3156	1907606380
VAR_IL_3157	1907606382
VAR_IL_3158	1907606384
VAR_IL_3159	1907606386
VAR_IL_3160	1907606388
VAR_IL_3161	1907606390
VAR_IL_3162	1907606393
VAR_IL_3163	1907606395
VAR_IL_3164	1907606397
VAR_IL_3165	1907606399
VAR_IL_3166	1907606401
VAR_IL_3167	1907606403
VAR_IL_3168	1907606405
VAR_IL_3169	1907606407
VAR_IL_3170	1907606409
VAR_IL_3171	1907606411
VAR_IL_3172	1907606413
VAR_IL_3173	1907606415
VAR_IL_3174	1907606417
VAR_IL_3175	1907606419
VAR_IL_3176	1907606421
VAR_IL_3177	1907606424
VAR_IL_3178	1907606426
VAR_IL_3179	1907606428
VAR_IL_3180	1907606430
VAR_IL_3181	1907606432
VAR_IL_3182	1907606434
VAR_IL_3183	1907606436
VAR_IL_3184	1907606441
VAR_IL_3185	1907606443
VAR_IL_3186	1907606453
VAR_IL_3187	1907606455
VAR_IL_3188	1907606457
VAR_IL_3189	1907606459
VAR_IL_3190	1907606461
VAR_IL_3191	1907606463
VAR_IL_3192	1907606465
VAR_IL_3193	1907606467
VAR_IL_3194	1907606469
VAR_IL_3195	1907606471
VAR_IL_3196	1907606473
VAR_IL_3197	1907606475
VAR_IL_3198	1907606477
VAR_IL_3199	1907606479
VAR_IL_3200	1907606481
VAR_IL_3201	1907606492
VAR_IL_3202	1907606494
VAR_IL_3203	1907606496
VAR_IL_3204	1907606498
VAR_IL_3205	1907606500
VAR_IL_3206	1907606502
VAR_IL_3207	1907606504
VAR_IL_3208	1907606506
VAR_IL_3209	1907606508
VAR_IL_3210	1907606510
VAR_IL_3211	1907606512
VAR_IL_3212	1907606515
VAR_IL_3213	1907606517
VAR_IL_3214	1907606519
VAR_IL_3215	1907606521
VAR_IL_3216	1907606523
VAR_IL_3217	1907606525
VAR_IL_3218	1907606527
VAR_IL_3219	1907606529
VAR_IL_3220	1907606531
VAR_IL_3221	1907606533
VAR_IL_3222	1907606535
VAR_IL_3223	1907606537
VAR_IL_3224	1907606539
VAR_IL_3225	1907606541
VAR_IL_3226	1907606543
VAR_IL_3227	1907606545
VAR_IL_3228	1907606547
VAR_IL_3229	1907606549
VAR_IL_3230	1907606551
VAR_IL_3231	1907606553
VAR_IL_3232	1907606555
VAR_IL_3233	1907606557
VAR_IL_3234	1907606559
VAR_IL_3235	1907606561
VAR_IL_3236	1907606563
VAR_IL_3237	1907606565
VAR_IL_3238	1907606567
VAR_IL_3239	1907606569
VAR_IL_3240	1907606572
VAR_IL_3241	1907606574
VAR_IL_3242	1907606576
VAR_IL_3243	1907606578
VAR_IL_3244	1907606580
VAR_IL_3245	1907606582
VAR_IL_3246	1907606584
VAR_IL_3247	1907606586
VAR_IL_3248	1907606588
VAR_IL_3249	1907606590
VAR_IL_3250	1907606592
VAR_IL_3251	1907606594
VAR_IL_3252	1907606596
VAR_IL_3253	1907606598
VAR_IL_3254	1907606600
VAR_IL_3255	1907606602
VAR_IL_3256	1907606605
VAR_IL_3257	1907606607
VAR_IL_3258	1907606609
VAR_IL_3259	1907606611
VAR_IL_3260	1907606613
VAR_IL_3261	1907606615
VAR_IL_3262	1907606623
VAR_IL_3263	1907606625
VAR_IL_3264	1907606627
VAR_IL_3265	1907606629
VAR_IL_3266	1907606631
VAR_IL_3267	1907606633
VAR_IL_3268	1907606636
VAR_IL_3269	1907606638
VAR_IL_3270	1907606640
VAR_IL_3271	1907606642
VAR_IL_3272	1907606644
VAR_IL_3273	1907606646
VAR_IL_3274	1907606648
VAR_IL_3275	1907606650
VAR_IL_3276	1907606652
VAR_IL_3277	1907606654
VAR_IL_3278	1907606656
VAR_IL_3279	1907606658
VAR_IL_3280	1907606660
VAR_IL_3281	1907606662
VAR_IL_3282	1907606664
VAR_IL_3283	1907606666
VAR_IL_3284	1907606668
VAR_IL_3285	1907606670
VAR_IL_3286	1907606672
VAR_IL_3287	1907606689
VAR_IL_3288	1907606698
VAR_IL_3289	1907606700
VAR_IL_3290	1907606702
VAR_IL_3291	1907606704
VAR_IL_3292	1907606706
VAR_IL_3293	1907606708
VAR_IL_3294	1907606710
VAR_IL_3295	1907606712
VAR_IL_3296	1907606714
VAR_IL_3297	1907606716
VAR_IL_3298	1907606718
VAR_IL_3299	1907606720
VAR_IL_3300	1907606722
VAR_IL_3301	1907606724
VAR_IL_3302	1907606727
VAR_IL_3303	1907606729
VAR_IL_3304	1907606732
VAR_IL_3305	1907606734
VAR_IL_3306	1907606736
VAR_IL_3307	1907606738
VAR_IL_3308	1907606740
VAR_IL_3309	1907606742
VAR_IL_3310	1907606744
VAR_IL_3311	1907606746
VAR_IL_3312	1907606748
VAR_IL_3313	1907606750
VAR_IL_3314	1907606752
VAR_IL_3315	1907606754
VAR_IL_3316	1907606756
VAR_IL_3317	1907606758
VAR_IL_3318	1907606760
VAR_IL_3319	1907606762
VAR_IL_3320	1907606764
VAR_IL_3321	1907606766
VAR_IL_3322	1907606768
VAR_IL_3323	1907606770
VAR_IL_3324	1907606772
VAR_IL_3325	1907606775
VAR_IL_3326	1907606777
VAR_IL_3327	1907606779
VAR_IL_3328	1907606781
VAR_IL_3329	1907606783
VAR_IL_3330	1907606785
VAR_IL_3331	1907606787
VAR_IL_3332	1907606789
VAR_IL_3333	1907606791
VAR_IL_3334	1907606793
VAR_IL_3335	1907606795
VAR_IL_3336	1907606797
VAR_IL_3337	1907606799
VAR_IL_3338	1907606801
VAR_IL_3339	1907606803
VAR_IL_3340	1907606805
VAR_IL_3341	1907606807
VAR_IL_3342	1907606809
VAR_IL_3343	1907606811
VAR_IL_3344	1907606814
VAR_IL_3345	1907606816
VAR_IL_3346	1907606818
VAR_IL_3347	1907606820
VAR_IL_3348	1907606822
VAR_IL_3349	1907606824
VAR_IL_3350	1907606826
VAR_IL_3351	1907606828
VAR_IL_3352	1907606830
VAR_IL_3353	1907606832
VAR_IL_3354	1907606834
VAR_IL_3355	1907606836
VAR_IL_3356	1907606838
VAR_IL_3357	1907606841
VAR_IL_3358	1907606843
VAR_IL_3359	1907606845
VAR_IL_3360	1907606847
VAR_IL_3361	1907606849
VAR_IL_3362	1907606858
VAR_IL_3363	1907606860
VAR_IL_3364	1907606862
VAR_IL_3365	1907606864
VAR_IL_3366	1907606866
VAR_IL_3367	1907606868
VAR_IL_3368	1907606870
VAR_IL_3369	1907606872
VAR_IL_3370	1907606874
VAR_IL_3371	1907606879
VAR_IL_3372	1907606881
VAR_IL_3373	1907606889
VAR_IL_3374	1907606891
VAR_IL_3375	1907606893
VAR_IL_3376	1907606895
VAR_IL_3377	1907606897
VAR_IL_3378	1907606899
VAR_IL_3379	1907606901
VAR_IL_3380	1907606903
VAR_IL_3381	1907606905
VAR_IL_3382	1907606907
VAR_IL_3383	1907606910
VAR_IL_3384	1907606912
VAR_IL_3385	1907606914
VAR_IL_3386	1907606916
VAR_IL_3387	1907606918
VAR_IL_3388	1907606920
VAR_IL_3389	1907606922
VAR_IL_3390	1907606924
VAR_IL_3391	1907606926
VAR_IL_3392	1907606928
VAR_IL_3393	1907606930
VAR_IL_3394	1907606932
VAR_IL_3395	1907606934
VAR_IL_3396	1907606936
VAR_IL_3397	1907606938
VAR_IL_3398	1907606940
VAR_IL_3399	1907606942
VAR_IL_3400	1907606945
VAR_IL_3401	1907606947
VAR_IL_3402	1907606949
VAR_IL_3403	1907606951
VAR_IL_3404	1907606952
VAR_IL_3405	1907606954
VAR_IL_3406	1907606956
VAR_IL_3407	1907606958
VAR_IL_3408	1907606960
VAR_IL_3409	1907606962
VAR_IL_3410	1907606964
VAR_IL_3411	1907606969
VAR_IL_3412	1907606971
VAR_IL_3413	1907606973
VAR_IL_3414	1907606975
VAR_IL_3415	1907606977
VAR_IL_3416	1907606979
VAR_IL_3417	1907606981
VAR_IL_3418	1907606983
VAR_IL_3419	1907606985
VAR_IL_3420	1907606987
VAR_IL_3421	1907606989
VAR_IL_3422	1907606991
VAR_IL_3423	1907606993
VAR_IL_3424	1907606996
VAR_IL_3425	1907607005
VAR_IL_3426	1907607008
VAR_IL_3427	1907607011
VAR_IL_3428	1907607015
VAR_IL_3429	1907607017
VAR_IL_3430	1907607019
VAR_IL_3431	1907607021
VAR_IL_3432	1907607023
VAR_IL_3433	1907607026
VAR_IL_3434	1907607028
VAR_IL_3435	1907607030
VAR_IL_3436	1907607044
VAR_IL_3437	1907607046
VAR_IL_3438	1907607049
VAR_IL_3439	1907607051
VAR_IL_3440	1907607057
VAR_IL_3441	1907607066
VAR_IL_3442	1907607068
VAR_IL_3443	1907607070
VAR_IL_3444	1907607072
VAR_IL_3445	1907607074
VAR_IL_3446	1907607076
VAR_IL_3447	1907607078
VAR_IL_3448	1907607081
VAR_IL_3449	1907607083
VAR_IL_3450	1907607085
VAR_IL_3451	1907607087
VAR_IL_3452	1907607089
VAR_IL_3453	1907607091
VAR_IL_3454	1907607093
VAR_IL_3455	1907607095
VAR_IL_3456	1907607098
VAR_IL_3457	1907607100
VAR_IL_3458	1907607102
VAR_IL_3459	1907607104
VAR_IL_3460	1907607106
VAR_IL_3461	1907607108
VAR_IL_3462	1907607110
VAR_IL_3463	1907607112
VAR_IL_3464	1907607114
VAR_IL_3465	1907607117
VAR_IL_3466	1907607119
VAR_IL_3467	1907607121
VAR_IL_3468	1907607123
VAR_IL_3469	1907607125
VAR_IL_3470	1907607127
VAR_IL_3471	1907607130
VAR_IL_3472	1907607132
VAR_IL_3473	1907607134
VAR_IL_3474	1907607136
VAR_IL_3475	1907607138
VAR_IL_3476	1907607140
VAR_IL_3477	1907607143
VAR_IL_3478	1907607145
VAR_IL_3479	1907607147
VAR_IL_3480	1907607149
VAR_IL_3481	1907607151
VAR_IL_3482	1907607153
VAR_IL_3483	1907607155
VAR_IL_3484	1907607157
VAR_IL_3485	1907607160
VAR_IL_3486	1907607162
VAR_IL_3487	1907607164
VAR_IL_3488	1907607166
VAR_IL_3489	1907607168
VAR_IL_3490	1907607170
VAR_IL_3491	1907607173
VAR_IL_3492	1907607175
VAR_IL_3493	1907607177
VAR_IL_3494	1907607179
VAR_IL_3495	1907607181
VAR_IL_3496	1907607183
VAR_IL_3497	1907607185
VAR_IL_3498	1907607188
VAR_IL_3499	1907607190
VAR_IL_3500	1907607192
VAR_IL_3501	1907607194
VAR_IL_3502	1907607196
VAR_IL_3503	1907607198
VAR_IL_3504	1907607200
VAR_IL_3505	1907607202
VAR_IL_3506	1907607205
VAR_IL_3507	1907607207
VAR_IL_3508	1907607209
VAR_IL_3509	1907607211
VAR_IL_3510	1907607213
VAR_IL_3511	1907607215
VAR_IL_3512	1907607217
VAR_IL_3513	1907607220
VAR_IL_3514	1907607222
VAR_IL_3515	1907607224
VAR_IL_3516	1907607226
VAR_IL_3517	1907607228
VAR_IL_3518	1907607230
VAR_IL_3519	1907607232
VAR_IL_3520	1907607235
VAR_IL_3521	1907607237
VAR_IL_3522	1907607239
VAR_IL_3523	1907607241
VAR_IL_3524	1907607243
VAR_IL_3525	1907607245
VAR_IL_3526	1907607247
VAR_IL_3527	1907607250
VAR_IL_3528	1907607252
VAR_IL_3529	1907607254
VAR_IL_3530	1907607256
VAR_IL_3531	1907607266
VAR_IL_3532	1907607268
VAR_IL_3533	1907607270
VAR_IL_3534	1907607272
VAR_IL_3535	1907607274
VAR_IL_3536	1907607276
VAR_IL_3537	1907607278
VAR_IL_3538	1907607281
VAR_IL_3539	1907607283
VAR_IL_3540	1907607285
VAR_IL_3541	1907607287
VAR_IL_3542	1907607289
VAR_IL_3543	1907607291
VAR_IL_3544	1907607293
VAR_IL_3545	1907607295
VAR_IL_3546	1907607297
VAR_IL_3547	1907607300
VAR_IL_3548	1907607302
VAR_IL_3549	1907607304
VAR_IL_3550	1907607306
VAR_IL_3551	1907607308
VAR_IL_3552	1907607310
VAR_IL_3553	1907607313
VAR_IL_3554	1907607315
VAR_IL_3555	1907607317
VAR_IL_3556	1907607463
VAR_IL_3557	1907607472
VAR_IL_3558	1907607475
VAR_IL_3559	1907607477
VAR_IL_3560	1907607479
VAR_IL_3561	1907607481
VAR_IL_3562	1907607483
VAR_IL_3563	1907607485
VAR_IL_3564	1907607487
VAR_IL_3565	1907607489
VAR_IL_3566	1907607492
VAR_IL_3567	1907607494
VAR_IL_3568	1907607496
VAR_IL_3569	1907607498
VAR_IL_3570	1907607500
VAR_IL_3571	1907607502
VAR_IL_3572	1907607504
VAR_IL_3573	1907607506
VAR_IL_3574	1907607509
VAR_IL_3575	1907607511
VAR_IL_3576	1907607513
VAR_IL_3577	1907607515
VAR_IL_3578	1907607517
VAR_IL_3579	1907607519
VAR_IL_3580	1907607521
VAR_IL_3581	1907607524
VAR_IL_3582	1907607526
VAR_IL_3583	1907607545
VAR_IL_3584	1907607547
VAR_IL_3585	1907607549
VAR_IL_3586	1907607556
VAR_IL_3587	1907607558
VAR_IL_3588	1907607560
VAR_IL_3589	1907607562
VAR_IL_3590	1907607564
VAR_IL_3591	1907607566
VAR_IL_3592	1907607569
VAR_IL_3593	1907607571
VAR_IL_3594	1907607573
VAR_IL_3595	1907607575
VAR_IL_3596	1907607577
VAR_IL_3597	1907607580
VAR_IL_3598	1907607582
VAR_IL_3599	1907607584
VAR_IL_3600	1907607586
VAR_IL_3601	1907607588
VAR_IL_3602	1907607590
VAR_IL_3603	1907607592
VAR_IL_3604	1907607595
VAR_IL_3605	1907607597
VAR_IL_3606	1907607599
VAR_IL_3607	1907607601
VAR_IL_3608	1907607603
VAR_IL_3609	1907607606
VAR_IL_3610	1907607608
VAR_IL_3611	1907607610
VAR_IL_3612	1907607612
VAR_IL_3613	1907607615
VAR_IL_3614	1907607617
VAR_IL_3615	1907607619
VAR_IL_3616	1907607621
VAR_IL_3617	1907607623
VAR_IL_3618	1907607626
VAR_IL_3619	1907607628
VAR_IL_3620	1907607630
VAR_IL_3621	1907607632
VAR_IL_3622	1907607634
VAR_IL_3623	1907607642
VAR_IL_3624	1907607644
VAR_IL_3625	1907607646
VAR_IL_3626	1907607649
VAR_IL_3627	1907607928
VAR_IL_3628	1907607931
VAR_IL_3629	1907608203
VAR_IL_3630	1907608205
VAR_IL_3631	1907608207
VAR_IL_3632	1907608209
VAR_IL_3633	1907608212
VAR_IL_3634	1907608214
VAR_IL_3635	1907608216
VAR_IL_3636	1907608218
VAR_IL_3637	1907608220
VAR_IL_3638	1907608222
VAR_IL_3639	1907608224
VAR_IL_3640	1907608226
VAR_IL_3641	1907608229
VAR_IL_3642	1907608231
VAR_IL_3643	1907608233
VAR_IL_3644	1907608235
VAR_IL_3645	1907608237
VAR_IL_3646	1907608239
VAR_IL_3647	1907608241
VAR_IL_3648	1907608244
VAR_IL_3649	1907608246
VAR_IL_3650	1907608248
VAR_IL_3651	1907608250
VAR_IL_3652	1907608252
VAR_IL_3653	1907608254
VAR_IL_3654	1907608256
VAR_IL_3655	1907608258
VAR_IL_3656	1907608260
VAR_IL_3657	1907608263
VAR_IL_3658	1907608265
VAR_IL_3659	1907608267
VAR_IL_3660	1907608269
VAR_IL_3661	1907608271
VAR_IL_3662	1907608273
VAR_IL_3663	1907608275
VAR_IL_3664	1907608277
VAR_IL_3665	1907608280
VAR_IL_3666	1907608285
VAR_IL_3667	1907608287
VAR_IL_3668	1907608289
VAR_IL_3669	1907608292
VAR_IL_3670	1907608294
VAR_IL_3671	1907608296
VAR_IL_3672	1907608298
VAR_IL_3673	1907608300
VAR_IL_3674	1907608302
VAR_IL_3675	1907608304
VAR_IL_3676	1907608306
VAR_IL_3677	1907608308
VAR_IL_3678	1907608310
VAR_IL_3679	1907608312
VAR_IL_3680	1907608315
VAR_IL_3681	1907608317
VAR_IL_3682	1907608319
VAR_IL_3683	1907608321
VAR_IL_3684	1907608323
VAR_IL_3685	1907608325
VAR_IL_3686	1907608328
VAR_IL_3687	1907608330
VAR_IL_3688	1907608332
VAR_IL_3689	1907608334
VAR_IL_3690	1907608336
VAR_IL_3691	1907608338
VAR_IL_3692	1907608340
VAR_IL_3693	1907608342
VAR_IL_3694	1907608344
VAR_IL_3695	1907608347
VAR_IL_3696	1907608349
VAR_IL_3697	1907608351
VAR_IL_3698	1907608353
VAR_IL_3699	1907608355
VAR_IL_3700	1907608357
VAR_IL_3701	1907608359
VAR_IL_3702	1907608362
VAR_IL_3703	1907608364
VAR_IL_3704	1907608366
VAR_IL_3705	1907608368
VAR_IL_3706	1907608370
VAR_IL_3707	1907608372
VAR_IL_3708	1907608374
VAR_IL_3709	1907608376
VAR_IL_3710	1907608379
VAR_IL_3711	1907608381
VAR_IL_3712	1907608383
VAR_IL_3713	1907608385
VAR_IL_3714	1907608387
VAR_IL_3715	1907608389
VAR_IL_3716	1907608391
VAR_IL_3717	1907608393
VAR_IL_3718	1907608395
VAR_IL_3719	1907608398
VAR_IL_3720	1907608400
VAR_IL_3721	1907608402
VAR_IL_3722	1907608404
VAR_IL_3723	1907608406
VAR_IL_3724	1907608408
VAR_IL_3725	1907608410
VAR_IL_3726	1907608412
VAR_IL_3727	1907608414
VAR_IL_3728	1907608416
VAR_IL_3729	1907608419
VAR_IL_3730	1907608421
VAR_IL_3731	1907608423
VAR_IL_3732	1907608425
VAR_IL_3733	1907608427
VAR_IL_3734	1907608429
VAR_IL_3735	1907608431
VAR_IL_3736	1907608433
VAR_IL_3737	1907608435
VAR_IL_3738	1907608438
VAR_IL_3739	1907608440
VAR_IL_3740	1907608442
VAR_IL_3741	1907608444
VAR_IL_3742	1907608446
VAR_IL_3743	1907608448
VAR_IL_3744	1907608450
VAR_IL_3745	1907608453
VAR_IL_3746	1907608455
VAR_IL_3747	1907608457
VAR_IL_3748	1907608459
VAR_IL_3749	1907608461
VAR_IL_3750	1907608463
VAR_IL_3751	1907608465
VAR_IL_3752	1907608467
VAR_IL_3753	1907608469
VAR_IL_3754	1907608471
VAR_IL_3755	1907608473
VAR_IL_3756	1907608476
VAR_IL_3757	1907608478
VAR_IL_3758	1907608480
VAR_IL_3759	1907608482
VAR_IL_3760	1907608484
VAR_IL_3761	1907608486
VAR_IL_3762	1907608488
VAR_IL_3763	1907608490
VAR_IL_3764	1907608492
VAR_IL_3765	1907608495
VAR_IL_3766	1907608497
VAR_IL_3767	1907608499
VAR_IL_3768	1907608501
VAR_IL_3769	1907608503
VAR_IL_3770	1907608505
VAR_IL_3771	1907608507
VAR_IL_3772	1907608509
VAR_IL_3773	1907608511
VAR_IL_3774	1907608518
VAR_IL_3775	1907608520
VAR_IL_3776	1907608522
VAR_IL_3777	1907608524
VAR_IL_3778	1907608526
VAR_IL_3779	1907608527
VAR_IL_3780	1907608529
VAR_IL_3781	1907608531
VAR_IL_3782	1907608533
VAR_IL_3783	1907608535
VAR_IL_3784	1907608537
VAR_IL_3785	1907608540
VAR_IL_3786	1907608542
VAR_IL_3787	1907608544
VAR_IL_3788	1907608546
VAR_IL_3789	1907608548
VAR_IL_3790	1907608557
VAR_IL_3791	1907608559
VAR_IL_3792	1907608561
VAR_IL_3793	1907608570
VAR_IL_3794	1907608572
VAR_IL_3795	1907608574
VAR_IL_3796	1907608577
VAR_IL_3797	1907608579
VAR_IL_3798	1907608581
VAR_IL_3799	1907608583
VAR_IL_3800	1907608585
VAR_IL_3801	1907608587
VAR_IL_3802	1907608589
VAR_IL_3803	1907608592
VAR_IL_3804	1907608594
VAR_IL_3805	1907608596
VAR_IL_3806	1907608598
VAR_IL_3807	1907608600
VAR_IL_3808	1907608602
VAR_IL_3809	1907608604
VAR_IL_3810	1907608606
VAR_IL_3811	1907608609
VAR_IL_3812	1907608611
VAR_IL_3813	1907608613
VAR_IL_3814	1907608615
VAR_IL_3815	1907608617
VAR_IL_3816	1907608619
VAR_IL_3817	1907608621
VAR_IL_3818	1907608624
VAR_IL_3819	1907608626
VAR_IL_3820	1907608628
VAR_IL_3821	1907608630
VAR_IL_3822	1907608632
VAR_IL_3823	1907608634
VAR_IL_3824	1907608636
VAR_IL_3825	1907608638
VAR_IL_3826	1907608640
VAR_IL_3827	1907608643
VAR_IL_3828	1907608645
VAR_IL_3829	1907608647
VAR_IL_3830	1907608649
VAR_IL_3831	1907608651
VAR_IL_3832	1907608653
VAR_IL_3833	1907608655
VAR_IL_3834	1907608657
VAR_IL_3835	1907608665
VAR_IL_3836	1907608667
VAR_IL_3837	1907608669
VAR_IL_3838	1907608671
VAR_IL_3839	1907608673
VAR_IL_3840	1907608676
VAR_IL_3841	1907608678
VAR_IL_3842	1907608680
VAR_IL_3843	1907608682
VAR_IL_3844	1907608684
VAR_IL_3845	1907608686
VAR_IL_3846	1907608688
VAR_IL_3847	1907608690
VAR_IL_3848	1907608693
VAR_IL_3849	1907608695
VAR_IL_3850	1907608697
VAR_IL_3851	1907608699
VAR_IL_3852	1907608708
VAR_IL_3853	1907608710
VAR_IL_3854	1907608712
VAR_IL_3855	1907608714
VAR_IL_3856	1907608716
VAR_IL_3857	1907608718
VAR_IL_3858	1907608720
VAR_IL_3859	1907608722
VAR_IL_3860	1907608724
VAR_IL_3861	1907608726
VAR_IL_3862	1907608728
VAR_IL_3863	1907608731
VAR_IL_3864	1907608733
VAR_IL_3865	1907608735
VAR_IL_3866	1907608737
VAR_IL_3867	1907608739
VAR_IL_3868	1907608741
VAR_IL_3869	1907608744
VAR_IL_3870	1907608746
VAR_IL_3871	1907608748
VAR_IL_3872	1907608750
VAR_IL_3873	1907608752
VAR_IL_3874	1907608754
VAR_IL_3875	1907608756
VAR_IL_3876	1907608758
VAR_IL_3877	1907608761
VAR_IL_3878	1907608763
VAR_IL_3879	1907608765
VAR_IL_3880	1907608767
VAR_IL_3881	1907608769
VAR_IL_3882	1907608771
VAR_IL_3883	1907608773
VAR_IL_3884	1907608776
VAR_IL_3885	1907608778
VAR_IL_3886	1907608780
VAR_IL_3887	1907608782
VAR_IL_3888	1907608784
VAR_IL_3889	1907608786
VAR_IL_3890	1907608788
VAR_IL_3891	1907608791
VAR_IL_3892	1907608793
VAR_IL_3893	1907608795
VAR_IL_3894	1907608797
VAR_IL_3895	1907608799
VAR_IL_3896	1907608801
VAR_IL_3897	1907608803
VAR_IL_3898	1907608806
VAR_IL_3899	1907608808
VAR_IL_3900	1907608810
VAR_IL_3901	1907608812
VAR_IL_3902	1907608814
VAR_IL_3903	1907608816
VAR_IL_3904	1907608818
VAR_IL_3905	1907608821
VAR_IL_3906	1907608823
VAR_IL_3907	1907608825
VAR_IL_3908	1907608827
VAR_IL_3909	1907608829
VAR_IL_3910	1907608831
VAR_IL_3911	1907608833
VAR_IL_3912	1907608836
VAR_IL_3913	1907608838
VAR_IL_3914	1907608840
VAR_IL_3915	1907608842
VAR_IL_3916	1907608844
VAR_IL_3917	1907608846
VAR_IL_3918	1907608848
VAR_IL_3919	1907608851
VAR_IL_3920	1907608853
VAR_IL_3921	1907608855
VAR_IL_3922	1907608857
VAR_IL_3923	1907608859
VAR_IL_3924	1907608861
VAR_IL_3925	1907608864
VAR_IL_3926	1907608866
VAR_IL_3927	1907608868
VAR_IL_3928	1907608870
VAR_IL_3929	1907608872
VAR_IL_3930	1907608874
VAR_IL_3931	1907608876
VAR_IL_3932	1907608879
VAR_IL_3933	1907608881
VAR_IL_3934	1907608883
VAR_IL_3935	1907608885
VAR_IL_3936	1907608887
VAR_IL_3937	1907608889
VAR_IL_3938	1907608891
VAR_IL_3939	1907608894
VAR_IL_3940	1907608896
VAR_IL_3941	1907608898
VAR_IL_3942	1907608900
VAR_IL_3943	1907608902
VAR_IL_3944	1907608904
VAR_IL_3945	1907608906
VAR_IL_3946	1907608909
VAR_IL_3947	1907608911
VAR_IL_3948	1907608918
VAR_IL_3949	1907608920
VAR_IL_3950	1907608922
VAR_IL_3951	1907608924
VAR_IL_3952	1907608927
VAR_IL_3953	1907608929
VAR_IL_3954	1907608931
VAR_IL_3955	1907608933
VAR_IL_3956	1907608935
VAR_IL_3957	1907608939
VAR_IL_3958	1907608941
VAR_IL_3959	1907608943
VAR_IL_3960	1907608946
VAR_IL_3961	1907608948
VAR_IL_3962	1907608950
VAR_IL_3963	1907608952
VAR_IL_3964	1907608954
VAR_IL_3965	1907608956
VAR_IL_3966	1907608958
VAR_IL_3967	1907608960
VAR_IL_3968	1907608962
VAR_IL_3969	1907608965
VAR_IL_3970	1907608967
VAR_IL_3971	1907608969
VAR_IL_3972	1907608971
VAR_IL_3973	1907608973
VAR_IL_3974	1907608975
VAR_IL_3975	1907608977
VAR_IL_3976	1907608979
VAR_IL_3977	1907608982
VAR_IL_3978	1907608984
VAR_IL_3979	1907608986
VAR_IL_3980	1907608989
VAR_IL_3981	1907608991
VAR_IL_3982	1907608993
VAR_IL_3983	1907608995
VAR_IL_3984	1907608997
VAR_IL_3985	1907608999
VAR_IL_3986	1907609001
VAR_IL_3987	1907609003
VAR_IL_3988	1907609006
VAR_IL_3989	1907609011
VAR_IL_3990	1907609013
VAR_IL_3991	1907609015
VAR_IL_3992	1907609017
VAR_IL_3993	1907609019
VAR_IL_3994	1907609021
VAR_IL_3995	1907609024
VAR_IL_3996	1907609026
VAR_IL_3997	1907609028
VAR_IL_3998	1907609030
VAR_IL_3999	1907609032
VAR_IL_4000	1907609034
VAR_IL_4001	1907609036
VAR_IL_4002	1907609038
VAR_IL_4003	1907609040
VAR_IL_4004	1907609042
VAR_IL_4005	1907609045
VAR_IL_4006	1907609047
VAR_IL_4007	1907609049
VAR_IL_4008	1907609053
VAR_IL_4009	1907609055
VAR_IL_4010	1907609058
VAR_IL_4011	1907609060
VAR_IL_4012	1907609062
VAR_IL_4013	1907609064
VAR_IL_4014	1907609066
VAR_IL_4015	1907609068
VAR_IL_4016	1907609070
VAR_IL_4017	1907609072
VAR_IL_4018	1907609075
VAR_IL_4019	1907609077
VAR_IL_4020	1907609079
VAR_IL_4021	1907609081
VAR_IL_4022	1907609083
VAR_IL_4023	1907609085
VAR_IL_4024	1907609087
VAR_IL_4025	1907609089
VAR_IL_4026	1907609091
VAR_IL_4027	1907609094
VAR_IL_4028	1907609096
VAR_IL_4029	1907609098
VAR_IL_4030	1907609100
VAR_IL_4031	1907609102
VAR_IL_4032	1907609108
VAR_IL_4033	1907609111
VAR_IL_4034	1907609122
VAR_IL_4035	1907609124
VAR_IL_4036	1907609126
VAR_IL_4037	1907609128
VAR_IL_4038	1907609130
VAR_IL_4039	1907609132
VAR_IL_4040	1907609134
VAR_IL_4041	1907609137
VAR_IL_4042	1907609139
VAR_IL_4043	1907609142
VAR_IL_4044	1907609144
VAR_IL_4045	1907609146
VAR_IL_4046	1907609148
VAR_IL_4047	1907609150
VAR_IL_4048	1907609152
VAR_IL_4049	1907609154
VAR_IL_4050	1907609156
VAR_IL_4051	1907609158
VAR_IL_4052	1907609160
VAR_IL_4053	1907609163
VAR_IL_4054	1907609165
VAR_IL_4055	1907609167
VAR_IL_4056	1907609169
VAR_IL_4057	1907609171
VAR_IL_4058	1907609173
VAR_IL_4059	1907609175
VAR_IL_4060	1907609177
VAR_IL_4061	1907609179
VAR_IL_4062	1907609182
VAR_IL_4063	1907609184
VAR_IL_4064	1907609186
VAR_IL_4065	1907609188
VAR_IL_4066	1907609190
VAR_IL_4067	1907609192
VAR_IL_4068	1907609194
VAR_IL_4069	1907609196
VAR_IL_4070	1907609198
VAR_IL_4071	1907609201
VAR_IL_4072	1907609203
VAR_IL_4073	1907609205
VAR_IL_4074	1907609207
VAR_IL_4075	1907609209
VAR_IL_4076	1907609211
VAR_IL_4077	1907609213
VAR_IL_4078	1907609216
VAR_IL_4079	1907609218
VAR_IL_4080	1907609220
VAR_IL_4081	1907609222
VAR_IL_4082	1907609224
VAR_IL_4083	1907609226
VAR_IL_4084	1907609228
VAR_IL_4085	1907609231
VAR_IL_4086	1907609233
VAR_IL_4087	1907609235
VAR_IL_4088	1907609237
VAR_IL_4089	1907609239
VAR_IL_4090	1907609241
VAR_IL_4091	1907609243
VAR_IL_4092	1907609245
VAR_IL_4093	1907609247
VAR_IL_4094	1907609250
VAR_IL_4095	1907609252
VAR_IL_4096	1907609254
VAR_IL_4097	1907609256
VAR_IL_4098	1907609258
VAR_IL_4099	1907609260
VAR_IL_4100	1907609262
VAR_IL_4101	1907609264
VAR_IL_4102	1907609273
VAR_IL_4103	1907609275
VAR_IL_4104	1907609277
VAR_IL_4105	1907609279
VAR_IL_4106	1907609281
VAR_IL_4107	1907609283
VAR_IL_4108	1907609285
VAR_IL_4109	1907609287
VAR_IL_4110	1907609292
VAR_IL_4111	1907609301
VAR_IL_4112	1907609303
VAR_IL_4113	1907609305
VAR_IL_4114	1907609307
VAR_IL_4115	1907609314
VAR_IL_4116	1907609316
VAR_IL_4117	1907609318
VAR_IL_4118	1907609320
VAR_IL_4119	1907609322
VAR_IL_4120	1907609324
VAR_IL_4121	1907609326
VAR_IL_4122	1907609328
VAR_IL_4123	1907609330
VAR_IL_4124	1907609333
VAR_IL_4125	1907609335
VAR_IL_4126	1907609337
VAR_IL_4127	1907609339
VAR_IL_4128	1907609341
VAR_IL_4129	1907609343
VAR_IL_4130	1907609345
VAR_IL_4131	1907609347
VAR_IL_4132	1907609350
VAR_IL_4133	1907609352
VAR_IL_4134	1907609354
VAR_IL_4135	1907609356
VAR_IL_4136	1907609358
VAR_IL_4137	1907609360
VAR_IL_4138	1907609362
VAR_IL_4139	1907609365
VAR_IL_4140	1907609367
VAR_IL_4141	1907609369
VAR_IL_4142	1907609371
VAR_IL_4143	1907609373
VAR_IL_4144	1907609375
VAR_IL_4145	1907609377
VAR_IL_4146	1907609379
VAR_IL_4147	1907609381
VAR_IL_4148	1907609383
VAR_IL_4149	1907609386
VAR_IL_4150	1907609388
VAR_IL_4151	1907609391
VAR_IL_4152	1907609393
VAR_IL_4153	1907609396
VAR_IL_4154	1907609398
VAR_IL_4155	1907609400
VAR_IL_4156	1907609402
VAR_IL_4157	1907609404
VAR_IL_4158	1907609406
VAR_IL_4159	1907609408
VAR_IL_4160	1907609410
VAR_IL_4161	1907609412
VAR_IL_4162	1907609414
VAR_IL_4163	1907609416
VAR_IL_4164	1907609418
VAR_IL_4165	1907609420
VAR_IL_4166	1907609422
VAR_IL_4167	1907609424
VAR_IL_4168	1907609427
VAR_IL_4169	1907609429
VAR_IL_4170	1907609431
VAR_IL_4171	1907609433
VAR_IL_4172	1907609435
VAR_IL_4173	1907609437
VAR_IL_4174	1907609439
VAR_IL_4175	1907609441
VAR_IL_4176	1907609443
VAR_IL_4177	1907609445
VAR_IL_4178	1907609448
VAR_IL_4179	1907609450
VAR_IL_4180	1907609452
VAR_IL_4181	1907609454
VAR_IL_4182	1907609456
VAR_IL_4183	1907609458
VAR_IL_4184	1907609460
VAR_IL_4185	1907609462
VAR_IL_4186	1907609465
VAR_IL_4187	1907609467
VAR_IL_4188	1907609469
VAR_IL_4189	1907609471
VAR_IL_4190	1907609476
VAR_IL_4191	1907609478
VAR_IL_4192	1907609480
VAR_IL_4193	1907609482
VAR_IL_4194	1907609484
VAR_IL_4195	1907609796
VAR_IL_4196	1907609798
VAR_IL_4197	1907609800
VAR_IL_4198	1907609802
VAR_IL_4199	1907609804
VAR_IL_4200	1907609806
VAR_IL_4201	1907609808
VAR_IL_4202	1907609810
VAR_IL_4203	1907609812
VAR_IL_4204	1907609815
VAR_IL_4205	1907609817
VAR_IL_4206	1907609819
VAR_IL_4207	1907609821
VAR_IL_4208	1907609823
VAR_IL_4209	1907609825
VAR_IL_4210	1907609827
VAR_IL_4211	1907609829
VAR_IL_4212	1907609831
VAR_IL_4213	1907609834
VAR_IL_4214	1907609836
VAR_IL_4215	1907609838
VAR_IL_4216	1907609840
VAR_IL_4217	1907609842
VAR_IL_4218	1907609844
VAR_IL_4219	1907609846
VAR_IL_4220	1907609848
VAR_IL_4221	1907609851
VAR_IL_4222	1907609853
VAR_IL_4223	1907609855
VAR_IL_4224	1907609857
VAR_IL_4225	1907609859
VAR_IL_4226	1907609861
VAR_IL_4227	1907609863
VAR_IL_4228	1907609865
VAR_IL_4229	1907609868
VAR_IL_4230	1907609870
VAR_IL_4231	1907609872
VAR_IL_4232	1907609874
VAR_IL_4233	1907609876
VAR_IL_4234	1907609878
VAR_IL_4235	1907609880
VAR_IL_4236	1907609883
VAR_IL_4237	1907609885
VAR_IL_4238	1907609887
VAR_IL_4239	1907609889
VAR_IL_4240	1907609891
VAR_IL_4241	1907609893
VAR_IL_4242	1907609895
VAR_IL_4243	1907609897
VAR_IL_4244	1907609900
VAR_IL_4245	1907609902
VAR_IL_4246	1907609904
VAR_IL_4247	1907609906
VAR_IL_4248	1907609910
VAR_IL_4249	1907609912
VAR_IL_4250	1907609916
VAR_IL_4251	1907609919
VAR_IL_4252	1907609921
VAR_IL_4253	1907609923
VAR_IL_4254	1907609925
VAR_IL_4255	1907609927
VAR_IL_4256	1907609929
VAR_IL_4257	1907609931
VAR_IL_4258	1907609933
VAR_IL_4259	1907609936
VAR_IL_4260	1907609943
VAR_IL_4261	1907609947
VAR_IL_4262	1907609950
VAR_IL_4263	1907609952
VAR_IL_4264	1907609954
VAR_IL_4265	1907609956
VAR_IL_4266	1907609958
VAR_IL_4267	1907609960
VAR_IL_4268	1907609962
VAR_IL_4269	1907609965
VAR_IL_4270	1907609967
VAR_IL_4271	1907609970
VAR_IL_4272	1907609973
VAR_IL_4273	1907609975
VAR_IL_4274	1907609977
VAR_IL_4275	1907609979
VAR_IL_4276	1907609981
VAR_IL_4277	1907609983
VAR_IL_4278	1907609985
VAR_IL_4279	1907609987
VAR_IL_4280	1907609989
VAR_IL_4281	1907609991
VAR_IL_4282	1907609993
VAR_IL_4283	1907609995
VAR_IL_4284	1907609997
VAR_IL_4285	1907610000
VAR_IL_4286	1907610002
VAR_IL_4287	1907610004
VAR_IL_4288	1907610006
VAR_IL_4289	1907610011
VAR_IL_4290	1907610013
VAR_IL_4291	1907610015
VAR_IL_4292	1907610017
VAR_IL_4293	1907610019
VAR_IL_4294	1907610022
VAR_IL_4295	1907610023
VAR_IL_4296	1907610026
VAR_IL_4297	1907610028
VAR_IL_4298	1907610030
VAR_IL_4299	1907610032
VAR_IL_4300	1907610034
VAR_IL_4301	1907610036
VAR_IL_4302	1907610038
VAR_IL_4303	1907610041
VAR_IL_4304	1907610043
VAR_IL_4305	1907610045
VAR_IL_4306	1907610047
VAR_IL_4307	1907610049
VAR_IL_4308	1907610051
VAR_IL_4309	1907610053
VAR_IL_4310	1907610055
VAR_IL_4311	1907610057
VAR_IL_4312	1907610059
VAR_IL_4313	1907610061
VAR_IL_4314	1907610066
VAR_IL_4315	1907610070
VAR_IL_4316	1907610072
VAR_IL_4317	1907610074
VAR_IL_4318	1907610076
VAR_IL_4319	1907610079
VAR_IL_4320	1907610081
VAR_IL_4321	1907610083
VAR_IL_4322	1907610085
VAR_IL_4323	1907610087
VAR_IL_4324	1907610089
VAR_IL_4325	1907610091
VAR_IL_4326	1907610097
VAR_IL_4327	1907610099
VAR_IL_4328	1907610101
VAR_IL_4329	1907610103
VAR_IL_4330	1907610105
VAR_IL_4331	1907610107
VAR_IL_4332	1907610110
VAR_IL_4333	1907610112
VAR_IL_4334	1907610114
VAR_IL_4335	1907610116
VAR_IL_4336	1907610118
VAR_IL_4337	1907610120
VAR_IL_4338	1907610122
VAR_IL_4339	1907610124
VAR_IL_4340	1907610126
VAR_IL_4341	1907610128
VAR_IL_4342	1907610130
VAR_IL_4343	1907610133
VAR_IL_4344	1907610135
VAR_IL_4345	1907610137
VAR_IL_4346	1907610139
VAR_IL_4347	1907610141
VAR_IL_4348	1907610143
VAR_IL_4349	1907610145
VAR_IL_4350	1907610147
VAR_IL_4351	1907610149
VAR_IL_4352	1907610152
VAR_IL_4353	1907610154
VAR_IL_4354	1907610156
VAR_IL_4355	1907610158
VAR_IL_4356	1907610160
VAR_IL_4357	1907610162
VAR_IL_4358	1907610164
VAR_IL_4359	1907610166
VAR_IL_4360	1907610168
VAR_IL_4361	1907610170
VAR_IL_4362	1907610172
VAR_IL_4363	1907610175
VAR_IL_4364	1907610177
VAR_IL_4365	1907610179
VAR_IL_4366	1907610181
VAR_IL_4367	1907610183
VAR_IL_4368	1907610185
VAR_IL_4369	1907610188
VAR_IL_4370	1907610190
VAR_IL_4371	1907610197
VAR_IL_4372	1907610203
VAR_IL_4373	1907610205
VAR_IL_4374	1907610207
VAR_IL_4375	1907610209
VAR_IL_4376	1907610211
VAR_IL_4377	1907610213
VAR_IL_4378	1907610216
VAR_IL_4379	1907610218
VAR_IL_4380	1907610220
VAR_IL_4381	1907610222
VAR_IL_4382	1907610224
VAR_IL_4383	1907610226
VAR_IL_4384	1907610228
VAR_IL_4385	1907610230
VAR_IL_4386	1907610233
VAR_IL_4387	1907610235
VAR_IL_4388	1907610237
VAR_IL_4389	1907610239
VAR_IL_4390	1907610241
VAR_IL_4391	1907610243
VAR_IL_4392	1907610245
VAR_IL_4393	1907610247
VAR_IL_4394	1907610249
VAR_IL_4395	1907610252
VAR_IL_4396	1907610254
VAR_IL_4397	1907610256
VAR_IL_4398	1907610258
VAR_IL_4399	1907610260
VAR_IL_4400	1907610262
VAR_IL_4401	1907610264
VAR_IL_4402	1907610266
VAR_IL_4403	1907610268
VAR_IL_4404	1907610271
VAR_IL_4405	1907610273
VAR_IL_4406	1907610277
VAR_IL_4407	1907610279
VAR_IL_4408	1907610281
VAR_IL_4409	1907610283
VAR_IL_4410	1907610285
VAR_IL_4411	1907610287
VAR_IL_4412	1907610289
VAR_IL_4413	1907610292
VAR_IL_4414	1907610294
VAR_IL_4415	1907610296
VAR_IL_4416	1907610298
VAR_IL_4417	1907610300
VAR_IL_4418	1907610302
VAR_IL_4419	1907610304
VAR_IL_4420	1907610306
VAR_IL_4421	1907610308
VAR_IL_4422	1907610425
VAR_IL_4423	1907610428
VAR_IL_4424	1907610430
VAR_IL_4425	1907610433
VAR_IL_4426	1907610435
VAR_IL_4427	1907610437
VAR_IL_4428	1907610439
VAR_IL_4429	1907610441
VAR_IL_4430	1907610443
VAR_IL_4431	1907610445
VAR_IL_4432	1907610448
VAR_IL_4433	1907610450
VAR_IL_4434	1907610452
VAR_IL_4435	1907610454
VAR_IL_4436	1907610456
VAR_IL_4437	1907610458
VAR_IL_4438	1907610461
VAR_IL_4439	1907610463
VAR_IL_4440	1907610465
VAR_IL_4441	1907610467
VAR_IL_4442	1907610469
VAR_IL_4443	1907610480
VAR_IL_4444	1907610482
VAR_IL_4445	1907610484
VAR_IL_4446	1907610486
VAR_IL_4447	1907610488
VAR_IL_4448	1907610490
VAR_IL_4449	1907610492
VAR_IL_4450	1907610495
VAR_IL_4451	1907610497
VAR_IL_4452	1907610499
VAR_IL_4453	1907610501
VAR_IL_4454	1907610503
VAR_IL_4455	1907610505
VAR_IL_4456	1907610507
VAR_IL_4457	1907610509
VAR_IL_4458	1907610512
VAR_IL_4459	1907610514
VAR_IL_4460	1907610516
VAR_IL_4461	1907610523
VAR_IL_4462	1907610526
VAR_IL_4463	1907610528
VAR_IL_4464	1907610530
VAR_IL_4465	1907610532
VAR_IL_4466	1907610534
VAR_IL_4467	1907610536
VAR_IL_4468	1907610538
VAR_IL_4469	1907610541
VAR_IL_4470	1907610543
VAR_IL_4471	1907610545
VAR_IL_4472	1907610547
VAR_IL_4473	1907610549
VAR_IL_4474	1907610551
VAR_IL_4475	1907610553
VAR_IL_4476	1907610556
VAR_IL_4477	1907610558
VAR_IL_4478	1907610560
VAR_IL_4479	1907610562
VAR_IL_4480	1907610564
VAR_IL_4481	1907610566
VAR_IL_4482	1907610568
VAR_IL_4483	1907610571
VAR_IL_4484	1907610573
VAR_IL_4485	1907610575
VAR_IL_4486	1907610577
VAR_IL_4487	1907610579
VAR_IL_4488	1907610581
VAR_IL_4489	1907610583
VAR_IL_4490	1907610585
VAR_IL_4491	1907610588
VAR_IL_4492	1907610590
VAR_IL_4493	1907610592
VAR_IL_4494	1907610594
VAR_IL_4495	1907610598
VAR_IL_4496	1907610600
VAR_IL_4497	1907610602
VAR_IL_4498	1907610604
VAR_IL_4499	1907610606
VAR_IL_4500	1907610609
VAR_IL_4501	1907610611
VAR_IL_4502	1907610613
VAR_IL_4503	1907610615
VAR_IL_4504	1907610618
VAR_IL_4505	1907610620
VAR_IL_4506	1907610622
VAR_IL_4507	1907610624
VAR_IL_4508	1907610626
VAR_IL_4509	1907610629
VAR_IL_4510	1907610631
VAR_IL_4511	1907610633
VAR_IL_4512	1907610635
VAR_IL_4513	1907610637
VAR_IL_4514	1907610639
VAR_IL_4515	1907610641
VAR_IL_4516	1907610644
VAR_IL_4517	1907610646
VAR_IL_4518	1907610648
VAR_IL_4519	1907610650
VAR_IL_4520	1907610652
VAR_IL_4521	1907610654
VAR_IL_4522	1907610657
VAR_IL_4523	1907610659
VAR_IL_4524	1907610661
VAR_IL_4525	1907610663
VAR_IL_4526	1907610665
VAR_IL_4527	1907610667
VAR_IL_4528	1907610670
VAR_IL_4529	1907610672
VAR_IL_4530	1907610674
VAR_IL_4531	1907610676
VAR_IL_4532	1907610684
VAR_IL_4533	1907610686
VAR_IL_4534	1907610688
VAR_IL_4535	1907610690
VAR_IL_4536	1907610693
VAR_IL_4537	1907610695
VAR_IL_4538	1907610697
VAR_IL_4539	1907610699
VAR_IL_4540	1907610701
VAR_IL_4541	1907610703
VAR_IL_4542	1907610705
VAR_IL_4543	1907610707
VAR_IL_4544	1907610710
VAR_IL_4545	1907610712
VAR_IL_4546	1907610714
VAR_IL_4547	1907610716
VAR_IL_4548	1907610718
VAR_IL_4549	1907610720
VAR_IL_4550	1907610722
VAR_IL_4551	1907610725
VAR_IL_4552	1907610727
VAR_IL_4553	1907610729
VAR_IL_4554	1907610731
VAR_IL_4555	1907610733
VAR_IL_4556	1907610735
VAR_IL_4557	1907610737
VAR_IL_4558	1907610739
VAR_IL_4559	1907610742
VAR_IL_4560	1907610744
VAR_IL_4561	1907610746
VAR_IL_4562	1907610748
VAR_IL_4563	1907610750
VAR_IL_4564	1907610752
VAR_IL_4565	1907610754
VAR_IL_4566	1907610756
VAR_IL_4567	1907610759
VAR_IL_4568	1907610761
VAR_IL_4569	1907610763
VAR_IL_4570	1907610765
VAR_IL_4571	1907610767
VAR_IL_4572	1907610769
VAR_IL_4573	1907610771
VAR_IL_4574	1907610773
VAR_IL_4575	1907610776
VAR_IL_4576	1907610778
VAR_IL_4577	1907610780
VAR_IL_4578	1907610782
VAR_IL_4579	1907610784
VAR_IL_4580	1907610786
VAR_IL_4581	1907610788
VAR_IL_4582	1907610790
VAR_IL_4583	1907610793
VAR_IL_4584	1907610795
VAR_IL_4585	1907610797
VAR_IL_4586	1907610799
VAR_IL_4587	1907610801
VAR_IL_4588	1907610803
VAR_IL_4589	1907610805
VAR_IL_4590	1907610807
VAR_IL_4591	1907610810
VAR_IL_4592	1907610812
VAR_IL_4593	1907610814
VAR_IL_4594	1907610816
VAR_IL_4595	1907610818
VAR_IL_4596	1907610820
VAR_IL_4597	1907610822
VAR_IL_4598	1907610824
VAR_IL_4599	1907610826
VAR_IL_4600	1907610828
VAR_IL_4601	1907610833
VAR_IL_4602	1907610835
VAR_IL_4603	1907610837
VAR_IL_4604	1907610839
VAR_IL_4605	1907610841
VAR_IL_4606	1907610843
VAR_IL_4607	1907610845
VAR_IL_4608	1907610847
VAR_IL_4609	1907610849
VAR_IL_4610	1907610852
VAR_IL_4611	1907610854
VAR_IL_4612	1907610856
VAR_IL_4613	1907610858
VAR_IL_4614	1907610860
VAR_IL_4615	1907610862
VAR_IL_4616	1907610864
VAR_IL_4617	1907610866
VAR_IL_4618	1907610868
VAR_IL_4619	1907610870
VAR_IL_4620	1907610872
VAR_IL_4621	1907610874
VAR_IL_4622	1907610876
VAR_IL_4623	1907610878
VAR_IL_4624	1907610880
VAR_IL_4625	1907610883
VAR_IL_4626	1907610885
VAR_IL_4627	1907610887
VAR_IL_4628	1907610889
VAR_IL_4629	1907610891
VAR_IL_4630	1907610897
VAR_IL_4631	1907610899
VAR_IL_4632	1907610901
VAR_IL_4633	1907610903
VAR_IL_4634	1907610905
VAR_IL_4635	1907610907
VAR_IL_4636	1907610909
VAR_IL_4637	1907610911
VAR_IL_4638	1907610913
VAR_IL_4639	1907610915
VAR_IL_4640	1907610917
VAR_IL_4641	1907610919
VAR_IL_4642	1907610921
VAR_IL_4643	1907610924
VAR_IL_4644	1907610926
VAR_IL_4645	1907610928
VAR_IL_4646	1907610930
VAR_IL_4647	1907610932
VAR_IL_4648	1907610934
VAR_IL_4649	1907610936
VAR_IL_4650	1907610938
VAR_IL_4651	1907610940
VAR_IL_4652	1907610942
VAR_IL_4653	1907610945
VAR_IL_4654	1907610947
VAR_IL_4655	1907610951
VAR_IL_4656	1907610953
VAR_IL_4657	1907610955
VAR_IL_4658	1907610960
VAR_IL_4659	1907610962
VAR_IL_4660	1907610964
VAR_IL_4661	1907610966
VAR_IL_4662	1907610968
VAR_IL_4663	1907610971
VAR_IL_4664	1907610973
VAR_IL_4665	1907610975
VAR_IL_4666	1907610977
VAR_IL_4667	1907610979
VAR_IL_4668	1907610981
VAR_IL_4669	1907610983
VAR_IL_4670	1907610985
VAR_IL_4671	1907610988
VAR_IL_4672	1907610990
VAR_IL_4673	1907610992
VAR_IL_4674	1907610994
VAR_IL_4675	1907610996
VAR_IL_4676	1907610998
VAR_IL_4677	1907611001
VAR_IL_4678	1907611003
VAR_IL_4679	1907611005
VAR_IL_4680	1907611007
VAR_IL_4681	1907611009
VAR_IL_4682	1907611011
VAR_IL_4683	1907611013
VAR_IL_4684	1907611016
VAR_IL_4685	1907611023
VAR_IL_4686	1907611025
VAR_IL_4687	1907611027
VAR_IL_4688	1907611029
VAR_IL_4689	1907611031
VAR_IL_4690	1907611033
VAR_IL_4691	1907611035
VAR_IL_4692	1907611037
VAR_IL_4693	1907611039
VAR_IL_4694	1907611042
VAR_IL_4695	1907611044
VAR_IL_4696	1907611046
VAR_IL_4697	1907611048
VAR_IL_4698	1907611050
VAR_IL_4699	1907611052
VAR_IL_4700	1907611054
VAR_IL_4701	1907611056
VAR_IL_4702	1907611059
VAR_IL_4703	1907611061
VAR_IL_4704	1907611063
VAR_IL_4705	1907611065
VAR_IL_4706	1907611067
VAR_IL_4707	1907611069
VAR_IL_4708	1907611071
VAR_IL_4709	1907611073
VAR_IL_4710	1907611076
VAR_IL_4711	1907611078
VAR_IL_4712	1907611080
VAR_IL_4713	1907611345
VAR_IL_4714	1907611347
VAR_IL_4715	1907611350
VAR_IL_4716	1907611352
VAR_IL_4717	1907611354
VAR_IL_4718	1907611356
VAR_IL_4719	1907611358
VAR_IL_4720	1907611360
VAR_IL_4721	1907611362
VAR_IL_4722	1907611365
VAR_IL_4723	1907611367
VAR_IL_4724	1907611369
VAR_IL_4725	1907611371
VAR_IL_4726	1907611373
VAR_IL_4727	1907611376
VAR_IL_4728	1907611378
VAR_IL_4729	1907611380
VAR_IL_4730	1907611382
VAR_IL_4731	1907611384
VAR_IL_4732	1907611387
VAR_IL_4733	1907611389
VAR_IL_4734	1907611391
VAR_IL_4735	1907611393
VAR_IL_4736	1907611395
VAR_IL_4737	1907611397
VAR_IL_4738	1907611399
VAR_IL_4739	1907611402
VAR_IL_4740	1907611404
VAR_IL_4741	1907611664
VAR_IL_4742	1907611666
VAR_IL_4743	1907611668
VAR_IL_4744	1907611670
VAR_IL_4745	1907611672
VAR_IL_4746	1907611674
VAR_IL_4747	1907611676
VAR_IL_4748	1907611682
VAR_IL_4749	1907611684
VAR_IL_4750	1907611686
VAR_IL_4751	1907611688
VAR_IL_4752	1907611690
VAR_IL_4753	1907611693
VAR_IL_4754	1907611695
VAR_IL_4755	1907611697
VAR_IL_4756	1907611699
VAR_IL_4757	1907611701
VAR_IL_4758	1907611703
VAR_IL_4759	1907611706
VAR_IL_4760	1907611708
VAR_IL_4761	1907611711
VAR_IL_4762	1907611713
VAR_IL_4763	1907611715
VAR_IL_4764	1907611717
VAR_IL_4765	1907611719
VAR_IL_4766	1907611721
VAR_IL_4767	1907611723
VAR_IL_4768	1907611725
VAR_IL_4769	1907611727
VAR_IL_4770	1907611729
VAR_IL_4771	1907611732
VAR_IL_4772	1907611734
VAR_IL_4773	1907611736
VAR_IL_4774	1907611738
VAR_IL_4775	1907611746
VAR_IL_4776	1907611748
VAR_IL_4777	1907611750
VAR_IL_4778	1907611752
VAR_IL_4779	1907611754
VAR_IL_4780	1907611756
VAR_IL_4781	1907611759
VAR_IL_4782	1907611761
VAR_IL_4783	1907611763
VAR_IL_4784	1907611765
VAR_IL_4785	1907611767
VAR_IL_4786	1907611769
VAR_IL_4787	1907611771
VAR_IL_4788	1907611774
VAR_IL_4789	1907611776
VAR_IL_4790	1907611778
VAR_IL_4791	1907611780
VAR_IL_4792	1907611782
VAR_IL_4793	1907611784
VAR_IL_4794	1907611786
VAR_IL_4795	1907611788
VAR_IL_4796	1907611791
VAR_IL_4797	1907611793
VAR_IL_4798	1907611795
VAR_IL_4799	1907611797
VAR_IL_4800	1907611799
VAR_IL_4801	1907611801
VAR_IL_4802	1907611803
VAR_IL_4803	1907611805
VAR_IL_4804	1907611807
VAR_IL_4805	1907611810
VAR_IL_4806	1907611812
VAR_IL_4807	1907611814
VAR_IL_4808	1907611816
VAR_IL_4809	1907611818
VAR_IL_4810	1907611820
VAR_IL_4811	1907611822
VAR_IL_4812	1907611825
VAR_IL_4813	1907611829
VAR_IL_4814	1907611831
VAR_IL_4815	1907611833
VAR_IL_4816	1907611835
VAR_IL_4817	1907611837
VAR_IL_4818	1907611839
VAR_IL_4819	1907611842
VAR_IL_4820	1907611845
VAR_IL_4821	1907611847
VAR_IL_4822	1907611849
VAR_IL_4823	1907611851
VAR_IL_4824	1907611853
VAR_IL_4825	1907611856
VAR_IL_4826	1907611858
VAR_IL_4827	1907611860
VAR_IL_4828	1907611862
VAR_IL_4829	1907611864
VAR_IL_4830	1907611867
VAR_IL_4831	1907611869
VAR_IL_4832	1907611871
VAR_IL_4833	1907611874
VAR_IL_4834	1907611876
VAR_IL_4835	1907611878
VAR_IL_4836	1907611880
VAR_IL_4837	1907611882
VAR_IL_4838	1907611884
VAR_IL_4839	1907611887
VAR_IL_4840	1907611889
VAR_IL_4841	1907611891
VAR_IL_4842	1907611893
VAR_IL_4843	1907611895
VAR_IL_4844	1907611905
VAR_IL_4845	1907611907
VAR_IL_4846	1907611909
VAR_IL_4847	1907611911
VAR_IL_4848	1907611913
VAR_IL_4849	1907611915
VAR_IL_4850	1907611917
VAR_IL_4851	1907611919
VAR_IL_4852	1907611921
VAR_IL_4853	1907611925
VAR_IL_4854	1907611927
VAR_IL_4855	1907611929
VAR_IL_4856	1907611931
VAR_IL_4857	1907611933
VAR_IL_4858	1907611935
VAR_IL_4859	1907611937
VAR_IL_4860	1907611939
VAR_IL_4861	1907612207
VAR_IL_4862	1907612209
VAR_IL_4863	1907612211
VAR_IL_4864	1907612213
VAR_IL_4865	1907612215
VAR_IL_4866	1907612217
VAR_IL_4867	1907612223
VAR_IL_4868	1907612225
VAR_IL_4869	1907612227
VAR_IL_4870	1907612229
VAR_IL_4871	1907612231
VAR_IL_4872	1907612233
VAR_IL_4873	1907612235
VAR_IL_4874	1907612237
VAR_IL_4875	1907612239
VAR_IL_4876	1907612241
VAR_IL_4877	1907612244
VAR_IL_4878	1907612246
VAR_IL_4879	1907612248
VAR_IL_4880	1907612250
VAR_IL_4881	1907612252
VAR_IL_4882	1907612254
VAR_IL_4883	1907612256
VAR_IL_4884	1907612258
VAR_IL_4885	1907612260
VAR_IL_4886	1907612262
VAR_IL_4887	1907612264
VAR_IL_4888	1907612266
VAR_IL_4889	1907612268
VAR_IL_4890	1907612270
VAR_IL_4891	1907612271
VAR_IL_4892	1907612273
VAR_IL_4893	1907612275
VAR_IL_4894	1907612277
VAR_IL_4895	1907612279
VAR_IL_4896	1907612281
VAR_IL_4897	1907612283
VAR_IL_4898	1907612286
VAR_IL_4899	1907612288
VAR_IL_4900	1907612290
VAR_IL_4901	1907612292
VAR_IL_4902	1907612294
VAR_IL_4903	1907612296
VAR_IL_4904	1907612298
VAR_IL_4905	1907612300
VAR_IL_4906	1907612304
VAR_IL_4907	1907612307
VAR_IL_4908	1907612309
VAR_IL_4909	1907612311
VAR_IL_4910	1907612313
VAR_IL_4911	1907612315
VAR_IL_4912	1907612317
VAR_IL_4913	1907612319
VAR_IL_4914	1907612321
VAR_IL_4915	1907612323
VAR_IL_4916	1907612325
VAR_IL_4917	1907612327
VAR_IL_4918	1907612329
VAR_IL_4919	1907612331
VAR_IL_4920	1907612334
VAR_IL_4921	1907612336
VAR_IL_4922	1907612338
VAR_IL_4923	1907612340
VAR_IL_4924	1907612342
VAR_IL_4925	1907612344
VAR_IL_4926	1907612346
VAR_IL_4927	1907612348
VAR_IL_4928	1907612350
VAR_IL_4929	1907612352
VAR_IL_4930	1907612354
VAR_IL_4931	1907612356
VAR_IL_4932	1907612358
VAR_IL_4933	1907612361
VAR_IL_4934	1907612363
VAR_IL_4935	1907612365
VAR_IL_4936	1907612367
VAR_IL_4937	1907612369
VAR_IL_4938	1907612371
VAR_IL_4939	1907612373
VAR_IL_4940	1907612375
VAR_IL_4941	1907612377
VAR_IL_4942	1907612380
VAR_IL_4943	1907612382
VAR_IL_4944	1907612384
VAR_IL_4945	1907612386
VAR_IL_4946	1907612388
VAR_IL_4947	1907612390
VAR_IL_4948	1907612392
VAR_IL_4949	1907612394
VAR_IL_4950	1907612397
VAR_IL_4951	1907612399
VAR_IL_4952	1907612401
VAR_IL_4953	1907612403
VAR_IL_4954	1907612405
VAR_IL_4955	1907612407
VAR_IL_4956	1907612409
VAR_IL_4957	1907612411
VAR_IL_4958	1907612413
VAR_IL_4959	1907612415
VAR_IL_4960	1907612417
VAR_IL_4961	1907612420
VAR_IL_4962	1907612421
VAR_IL_4963	1907612423
VAR_IL_4964	1907612425
VAR_IL_4965	1907612427
VAR_IL_4966	1907612429
VAR_IL_4967	1907612431
VAR_IL_4968	1907612433
VAR_IL_4969	1907612436
VAR_IL_4970	1907612438
VAR_IL_4971	1907612440
VAR_IL_4972	1907612442
VAR_IL_4973	1907612444
VAR_IL_4974	1907612446
VAR_IL_4975	1907612448
VAR_IL_4976	1907612450
VAR_IL_4977	1907612452
VAR_IL_4978	1907612454
VAR_IL_4979	1907612457
VAR_IL_4980	1907612459
VAR_IL_4981	1907612461
VAR_IL_4982	1907612463
VAR_IL_4983	1907612465
VAR_IL_4984	1907612467
VAR_IL_4985	1907612469
VAR_IL_4986	1907612471
VAR_IL_4987	1907612473
VAR_IL_4988	1907612475
VAR_IL_4989	1907612478
VAR_IL_4990	1907612480
VAR_IL_4991	1907612482
VAR_IL_4992	1907612484
VAR_IL_4993	1907612486
VAR_IL_4994	1907612488
VAR_IL_4995	1907612490
VAR_IL_4996	1907612495
VAR_IL_4997	1907612497
VAR_IL_4998	1907612499
VAR_IL_4999	1907612501
VAR_IL_5000	1907612503
VAR_IL_5001	1907612505
VAR_IL_5002	1907612507
VAR_IL_5003	1907612509
VAR_IL_5004	1907612512
VAR_IL_5005	1907612514
VAR_IL_5006	1907612516
VAR_IL_5007	1907612518
VAR_IL_5008	1907612520
VAR_IL_5009	1907612522
VAR_IL_5010	1907612524
VAR_IL_5011	1907612526
VAR_IL_5012	1907612537
VAR_IL_5013	1907612539
VAR_IL_5014	1907612541
VAR_IL_5015	1907612543
VAR_IL_5016	1907612548
VAR_IL_5017	1907612550
VAR_IL_5018	1907612552
VAR_IL_5019	1907612554
VAR_IL_5020	1907612559
VAR_IL_5021	1907612561
VAR_IL_5022	1907612563
VAR_IL_5023	1907612565
VAR_IL_5024	1907612567
VAR_IL_5025	1907612569
VAR_IL_5026	1907612571
VAR_IL_5027	1907612573
VAR_IL_5028	1907612575
VAR_IL_5029	1907612577
VAR_IL_5030	1907612580
VAR_IL_5031	1907612582
VAR_IL_5032	1907612584
VAR_IL_5033	1907612586
VAR_IL_5034	1907612588
VAR_IL_5035	1907612590
VAR_IL_5036	1907612592
VAR_IL_5037	1907612594
VAR_IL_5038	1907612596
VAR_IL_5039	1907612598
VAR_IL_5040	1907612600
VAR_IL_5041	1907612602
VAR_IL_5042	1907612604
VAR_IL_5043	1907612606
VAR_IL_5044	1907612608
VAR_IL_5045	1907612610
VAR_IL_5046	1907612612
VAR_IL_5047	1907612614
VAR_IL_5048	1907612616
VAR_IL_5049	1907612618
VAR_IL_5050	1907612620
VAR_IL_5051	1907612622
VAR_IL_5052	1907612624
VAR_IL_5053	1907612626
VAR_IL_5054	1907612628
VAR_IL_5055	1907612630
VAR_IL_5056	1907612901
VAR_IL_5057	1907612903
VAR_IL_5058	1907612905
VAR_IL_5059	1907612907
VAR_IL_5060	1907612909
VAR_IL_5061	1907612911
VAR_IL_5062	1907612913
VAR_IL_5063	1907612915
VAR_IL_5064	1907612917
VAR_IL_5065	1907612921
VAR_IL_5066	1907612923
VAR_IL_5067	1907612925
VAR_IL_5068	1907612927
VAR_IL_5069	1907612929
VAR_IL_5070	1907612932
VAR_IL_5071	1907612934
VAR_IL_5072	1907612936
VAR_IL_5073	1907612938
VAR_IL_5074	1907612940
VAR_IL_5075	1907612942
VAR_IL_5076	1907612944
VAR_IL_5077	1907612946
VAR_IL_5078	1907612948
VAR_IL_5079	1907612950
VAR_IL_5080	1907612952
VAR_IL_5081	1907612954
VAR_IL_5082	1907612956
VAR_IL_5083	1907612958
VAR_IL_5084	1907612960
VAR_IL_5085	1907612962
VAR_IL_5086	1907612964
VAR_IL_5087	1907612966
VAR_IL_5088	1907612968
VAR_IL_5089	1907612970
VAR_IL_5090	1907612972
VAR_IL_5091	1907612974
VAR_IL_5092	1907612976
VAR_IL_5093	1907612978
VAR_IL_5094	1907612981
VAR_IL_5095	1907612983
VAR_IL_5096	1907612985
VAR_IL_5097	1907612987
VAR_IL_5098	1907612989
VAR_IL_5099	1907612991
VAR_IL_5100	1907612993
VAR_IL_5101	1907612995
VAR_IL_5102	1907612997
VAR_IL_5103	1907612999
VAR_IL_5104	1907613001
VAR_IL_5105	1907613003
VAR_IL_5106	1907613006
VAR_IL_5107	1907613008
VAR_IL_5108	1907613010
VAR_IL_5109	1907613012
VAR_IL_5110	1907613014
VAR_IL_5111	1907613016
VAR_IL_5112	1907613018
VAR_IL_5113	1907613021
VAR_IL_5114	1907613023
VAR_IL_5115	1907613026
VAR_IL_5116	1907613028
VAR_IL_5117	1907613030
VAR_IL_5118	1907613032
VAR_IL_5119	1907613034
VAR_IL_5120	1907613036
VAR_IL_5121	1907613038
VAR_IL_5122	1907613040
VAR_IL_5123	1907613042
VAR_IL_5124	1907613044
VAR_IL_5125	1907613048
VAR_IL_5126	1907613050
VAR_IL_5127	1907613052
VAR_IL_5128	1907613054
VAR_IL_5129	1907613056
VAR_IL_5130	1907613061
VAR_IL_5131	1907613063
VAR_IL_5132	1907613065
VAR_IL_5133	1907613067
VAR_IL_5134	1907613069
VAR_IL_5135	1907613071
VAR_IL_5136	1907613073
VAR_IL_5137	1907613075
VAR_IL_5138	1907613077
VAR_IL_5139	1907613079
VAR_IL_5140	1907613081
VAR_IL_5141	1907613083
VAR_IL_5142	1907613351
VAR_IL_5143	1907613353
VAR_IL_5144	1907613355
VAR_IL_5145	1907613357
VAR_IL_5146	1907613359
VAR_IL_5147	1907613361
VAR_IL_5148	1907613363
VAR_IL_5149	1907613365
VAR_IL_5150	1907613367
VAR_IL_5151	1907613369
VAR_IL_5152	1907613371
VAR_IL_5153	1907613373
VAR_IL_5154	1907613375
VAR_IL_5155	1907613378
VAR_IL_5156	1907613380
VAR_IL_5157	1907613382
VAR_IL_5158	1907613384
VAR_IL_5159	1907613386
VAR_IL_5160	1907613388
VAR_IL_5161	1907613391
VAR_IL_5162	1907613392
VAR_IL_5163	1907613393
VAR_IL_5164	1907613394
VAR_IL_5165	1907613395
VAR_IL_5166	1907613396
VAR_IL_5167	1907613397
VAR_IL_5168	1907613398
VAR_IL_5169	1907613399
VAR_IL_5170	1907613400
VAR_IL_5171	1907613401
VAR_IL_5172	1907613402
VAR_IL_5173	1907613403
VAR_IL_5174	1907613404
VAR_IL_5175	1907613405
VAR_IL_5176	1907613406
VAR_IL_5177	1907613407
VAR_IL_5178	1907613408
VAR_IL_5179	1907613409
VAR_IL_5180	1907613410
VAR_IL_5181	1907613411
VAR_IL_5182	1907613412
VAR_IL_5183	1907613413
VAR_IL_5184	1907613414
VAR_IL_5185	1907613415
VAR_IL_5186	1907613416
VAR_IL_5187	1907613417
VAR_IL_5188	1907613418
VAR_IL_5189	1907613419
VAR_IL_5190	1907613420
VAR_IL_5191	1907613421
VAR_IL_5192	1907613422
VAR_IL_5193	1907613423
VAR_IL_5194	1907613424
VAR_IL_5195	1907613425
VAR_IL_5196	1907613426
VAR_IL_5197	1907613427
VAR_IL_5198	1907613428
VAR_IL_5199	1907613429
VAR_IL_5200	1907613430
VAR_IL_5201	1907613431
VAR_IL_5202	1907613432
VAR_IL_5203	1907613433
VAR_IL_5204	1907613434
VAR_IL_5205	1907613435
VAR_IL_5206	1907613445
VAR_IL_5207	1907613447
VAR_IL_5208	1907613449
VAR_IL_5209	1907613451
VAR_IL_5210	1907613453
VAR_IL_5211	1907613455
VAR_IL_5212	1907613458
VAR_IL_5213	1907613460
VAR_IL_5214	1907613462
VAR_IL_5215	1907613464
VAR_IL_5216	1907613466
VAR_IL_5217	1907613468
VAR_IL_5218	1907613471
VAR_IL_5219	1907613473
VAR_IL_5220	1907613475
VAR_IL_5221	1907613477
VAR_IL_5222	1907613479
VAR_IL_5223	1907613481
VAR_IL_5224	1907613483
VAR_IL_5225	1907613486
VAR_IL_5226	1907613488
VAR_IL_5227	1907613490
VAR_IL_5228	1907613492
VAR_IL_5229	1907613494
VAR_IL_5230	1907613496
VAR_IL_5231	1907613498
VAR_IL_5232	1907613501
VAR_IL_5233	1907613503
VAR_IL_5234	1907613505
VAR_IL_5235	1907613507
VAR_IL_5236	1907613509
VAR_IL_5237	1907613511
VAR_IL_5238	1907613513
VAR_IL_5239	1907613515
VAR_IL_5240	1907613517
VAR_IL_5241	1907613519
VAR_IL_5242	1907613521
VAR_IL_5243	1907613523
VAR_IL_5244	1907613526
VAR_IL_5245	1907613528
VAR_IL_5246	1907613530
VAR_IL_5247	1907613532
VAR_IL_5248	1907613534
VAR_IL_5249	1907613537
VAR_IL_5250	1907613539
VAR_IL_5251	1907613541
VAR_IL_5252	1907613543
VAR_IL_5253	1907613545
VAR_IL_5254	1907613547
VAR_IL_5255	1907613549
VAR_IL_5256	1907613551
VAR_IL_5257	1907613553
VAR_IL_5258	1907613555
VAR_IL_5259	1907613557
VAR_IL_5260	1907613559
VAR_IL_5261	1907613561
VAR_IL_5262	1907613563
VAR_IL_5263	1907613564
VAR_IL_5264	1907613566
VAR_IL_5265	1907613568
VAR_IL_5266	1907613571
VAR_IL_5267	1907613573
VAR_IL_5268	1907613576
VAR_IL_5269	1907613578
VAR_IL_5270	1907613581
VAR_IL_5271	1907613583
VAR_IL_5272	1907613586
VAR_IL_5273	1907613587
VAR_IL_5274	1907613590
VAR_IL_5275	1907613592
VAR_IL_5276	1907613594
VAR_IL_5277	1907613595
VAR_IL_5278	1907613597
VAR_IL_5279	1907613599
VAR_IL_5280	1907613601
VAR_IL_5281	1907613603
VAR_IL_5282	1907613605
VAR_IL_5283	1907613607
VAR_IL_5284	1907613609
VAR_IL_5285	1907613611
VAR_IL_5286	1907613613
VAR_IL_5287	1907613615
VAR_IL_5288	1907613617
VAR_IL_5289	1907613619
VAR_IL_5290	1907613622
VAR_IL_5291	1907613624
VAR_IL_5292	1907613626
VAR_IL_5293	1907613628
VAR_IL_5294	1907613630
VAR_IL_5295	1907613632
VAR_IL_5296	1907613634
VAR_IL_5297	1907613636
VAR_IL_5298	1907613638
VAR_IL_5299	1907613640
VAR_IL_5300	1907613642
VAR_IL_5301	1907613644
VAR_IL_5302	1907613646
VAR_IL_5303	1907613648
VAR_IL_5304	1907613651
VAR_IL_5305	1907613653
VAR_IL_5306	1907613655
VAR_IL_5307	1907613657
VAR_IL_5308	1907613659
VAR_IL_5309	1907613661
VAR_IL_5310	1907613663
VAR_IL_5311	1907613665
VAR_IL_5312	1907613670
VAR_IL_5313	1907613672
VAR_IL_5314	1907613674
VAR_IL_5315	1907613676
VAR_IL_5316	1907613678
VAR_IL_5317	1907613680
VAR_IL_5318	1907613682
VAR_IL_5319	1907613684
VAR_IL_5320	1907613685
VAR_IL_5321	1907613688
VAR_IL_5322	1907613690
VAR_IL_5323	1907613692
VAR_IL_5324	1907613694
VAR_IL_5325	1907613696
VAR_IL_5326	1907613698
VAR_IL_5327	1907613700
VAR_IL_5328	1907613702
VAR_IL_5329	1907613704
VAR_IL_5330	1907613706
VAR_IL_5331	1907613767
VAR_IL_5332	1907613769
VAR_IL_5333	1907613771
VAR_IL_5334	1907613784
VAR_IL_5335	1907613786
VAR_IL_5336	1907613788
VAR_IL_5337	1907613790
VAR_IL_5338	1907613792
VAR_IL_5339	1907613794
VAR_IL_5340	1907613796
VAR_IL_5341	1907613798
VAR_IL_5342	1907613800
VAR_IL_5343	1907613802
VAR_IL_5344	1907613804
VAR_IL_5345	1907613806
VAR_IL_5346	1907613808
VAR_IL_5347	1907613810
VAR_IL_5348	1907613812
VAR_IL_5349	1907613814
VAR_IL_5350	1907613816
VAR_IL_5351	1907613818
VAR_IL_5352	1907613821
VAR_IL_5353	1907613823
VAR_IL_5354	1907613825
VAR_IL_5355	1907613827
VAR_IL_5356	1907613829
VAR_IL_5357	1907613831
VAR_IL_5358	1907613832
VAR_IL_5359	1907613834
VAR_IL_5360	1907613836
VAR_IL_5361	1907613838
VAR_IL_5362	1907613840
VAR_IL_5363	1907613842
VAR_IL_5364	1907613844
VAR_IL_5365	1907613847
VAR_IL_5366	1907613849
VAR_IL_5367	1907613851
VAR_IL_5368	1907613853
VAR_IL_5369	1907613855
VAR_IL_5370	1907613857
VAR_IL_5371	1907613859
VAR_IL_5372	1907613861
VAR_IL_5373	1907613864
VAR_IL_5374	1907613866
VAR_IL_5375	1907613868
VAR_IL_5376	1907613870
VAR_IL_5377	1907613872
VAR_IL_5378	1907613874
VAR_IL_5379	1907613876
VAR_IL_5380	1907613878
VAR_IL_5381	1907613880
VAR_IL_5382	1907613882
VAR_IL_5383	1907613884
VAR_IL_5384	1907613886
VAR_IL_5385	1907613888
VAR_IL_5386	1907613890
VAR_IL_5387	1907613892
VAR_IL_5388	1907613894
VAR_IL_5389	1907613896
VAR_IL_5390	1907613898
VAR_IL_5391	1907613900
VAR_IL_5392	1907613902
VAR_IL_5393	1907613905
VAR_IL_5394	1907613907
VAR_IL_5395	1907613909
VAR_IL_5396	1907613911
VAR_IL_5397	1907613913
VAR_IL_5398	1907613915
VAR_IL_5399	1907613917
VAR_IL_5400	1907613919
VAR_IL_5401	1907613921
VAR_IL_5402	1907613924
VAR_IL_5403	1907613926
VAR_IL_5404	1907613928
VAR_IL_5405	1907613932
VAR_IL_5406	1907613934
VAR_IL_5407	1907613936
VAR_IL_5408	1907613938
VAR_IL_5409	1907613940
VAR_IL_5410	1907613942
VAR_IL_5411	1907613944
VAR_IL_5412	1907613946
VAR_IL_5413	1907613948
VAR_IL_5414	1907613950
VAR_IL_5415	1907613952
VAR_IL_5416	1907613954
VAR_IL_5417	1907613956
VAR_IL_5418	1907613959
VAR_IL_5419	1907613961
VAR_IL_5420	1907613963
VAR_IL_5421	1907613965
VAR_IL_5422	1907613967
VAR_IL_5423	1907613969
VAR_IL_5424	1907613971
VAR_IL_5425	1907613973
VAR_IL_5426	1907613975
VAR_IL_5427	1907613977
VAR_IL_5428	1907613980
VAR_IL_5429	1907613982
VAR_IL_5430	1907613984
VAR_IL_5431	1907613986
VAR_IL_5432	1907613988
VAR_IL_5433	1907613992
VAR_IL_5434	1907614000
VAR_IL_5435	1907614002
VAR_IL_5436	1907614004
VAR_IL_5437	1907614006
VAR_IL_5438	1907614008
VAR_IL_5439	1907614010
VAR_IL_5440	1907614012
VAR_IL_5441	1907614014
VAR_IL_5442	1907614016
VAR_IL_5443	1907614018
VAR_IL_5444	1907614020
VAR_IL_5445	1907614022
VAR_IL_5446	1907614024
VAR_IL_5447	1907614026
VAR_IL_5448	1907614028
VAR_IL_5449	1907614031
VAR_IL_5450	1907614033
VAR_IL_5451	1907614035
VAR_IL_5452	1907614037
VAR_IL_5453	1907614039
VAR_IL_5454	1907614041
VAR_IL_5455	1907614047
VAR_IL_5456	1907614049
VAR_IL_5457	1907614051
VAR_IL_5458	1907614054
VAR_IL_5459	1907614057
VAR_IL_5460	1907614059
VAR_IL_5461	1907614061
VAR_IL_5462	1907614063
VAR_IL_5463	1907614065
VAR_IL_5464	1907614067
VAR_IL_5465	1907614070
VAR_IL_5466	1907614072
VAR_IL_5467	1907614074
VAR_IL_5468	1907614077
VAR_IL_5469	1907614079
VAR_IL_5470	1907614081
VAR_IL_5471	1907614083
VAR_IL_5472	1907614085
VAR_IL_5473	1907614087
VAR_IL_5474	1907614089
VAR_IL_5475	1907614091
VAR_IL_5476	1907614093
VAR_IL_5477	1907614095
VAR_IL_5478	1907614099
VAR_IL_5479	1907614101
VAR_IL_5480	1907614103
VAR_IL_5481	1907614105
VAR_IL_5482	1907614107
VAR_IL_5483	1907614109
VAR_IL_5484	1907614111
VAR_IL_5485	1907614113
VAR_IL_5486	1907614115
VAR_IL_5487	1907614117
VAR_IL_5488	1907614119
VAR_IL_5489	1907614121
VAR_IL_5490	1907614123
VAR_IL_5491	1907614126
VAR_IL_5492	1907614128
VAR_IL_5493	1907614135
VAR_IL_5494	1907614137
VAR_IL_5495	1907614139
VAR_IL_5496	1907614141
VAR_IL_5497	1907614143
VAR_IL_5498	1907614145
VAR_IL_5499	1907614147
VAR_IL_5500	1907614149
VAR_IL_5501	1907614151
VAR_IL_5502	1907614153
VAR_IL_5503	1907614156
VAR_IL_5504	1907614158
VAR_IL_5505	1907614160
VAR_IL_5506	1907614162
VAR_IL_5507	1907614164
VAR_IL_5508	1907614166
VAR_IL_5509	1907614174
VAR_IL_5510	1907614176
VAR_IL_5511	1907614178
VAR_IL_5512	1907614180
VAR_IL_5513	1907614182
VAR_IL_5514	1907614184
VAR_IL_5515	1907614186
VAR_IL_5516	1907614188
VAR_IL_5517	1907614190
VAR_IL_5518	1907614192
VAR_IL_5519	1907614195
VAR_IL_5520	1907614197
VAR_IL_5521	1907614311
VAR_IL_5522	1907614313
VAR_IL_5523	1907614315
VAR_IL_5524	1907614317
VAR_IL_5525	1907614324
VAR_IL_5526	1907614326
VAR_IL_5527	1907614328
VAR_IL_5528	1907614330
VAR_IL_5529	1907614332
VAR_IL_5530	1907614334
VAR_IL_5531	1907614336
VAR_IL_5532	1907614338
VAR_IL_5533	1907614342
VAR_IL_5534	1907614344
VAR_IL_5535	1907614346
VAR_IL_5536	1907614348
VAR_IL_5537	1907614350
VAR_IL_5538	1907614352
VAR_IL_5539	1907614353
VAR_IL_5540	1907614355
VAR_IL_5541	1907614357
VAR_IL_5542	1907614359
VAR_IL_5543	1907614361
VAR_IL_5544	1907614363
VAR_IL_5545	1907614365
VAR_IL_5546	1907614367
VAR_IL_5547	1907614369
VAR_IL_5548	1907614371
VAR_IL_5549	1907614373
VAR_IL_5550	1907614375
VAR_IL_5551	1907614377
VAR_IL_5552	1907614379
VAR_IL_5553	1907614381
VAR_IL_5554	1907614383
VAR_IL_5555	1907614385
VAR_IL_5556	1907614387
VAR_IL_5557	1907614389
VAR_IL_5558	1907614391
VAR_IL_5559	1907614393
VAR_IL_5560	1907614395
VAR_IL_5561	1907614397
VAR_IL_5562	1907614399
VAR_IL_5563	1907614401
VAR_IL_5564	1907614403
VAR_IL_5565	1907614405
VAR_IL_5566	1907614407
VAR_IL_5567	1907614409
VAR_IL_5568	1907614411
VAR_IL_5569	1907614413
VAR_IL_5570	1907614415
VAR_IL_5571	1907614417
VAR_IL_5572	1907614419
VAR_IL_5573	1907614421
VAR_IL_5574	1907614423
VAR_IL_5575	1907614425
VAR_IL_5576	1907614427
VAR_IL_5577	1907614429
VAR_IL_5578	1907614431
VAR_IL_5579	1907614433
VAR_IL_5580	1907614435
VAR_IL_5581	1907614437
VAR_IL_5582	1907614439
VAR_IL_5583	1907614441
VAR_IL_5584	1907614443
VAR_IL_5585	1907614445
VAR_IL_5586	1907614447
VAR_IL_5587	1907614449
VAR_IL_5588	1907614451
VAR_IL_5589	1907614453
VAR_IL_5590	1907614455
VAR_IL_5591	1907614457
VAR_IL_5592	1907614459
VAR_IL_5593	1907614461
VAR_IL_5594	1907614463
VAR_IL_5595	1907614465
VAR_IL_5596	1907614467
VAR_IL_5597	1907614469
VAR_IL_5598	1907614471
VAR_IL_5599	1907614473
VAR_IL_5600	1907614475
VAR_IL_5601	1907614477
VAR_IL_5602	1907614479
VAR_IL_5603	1907614481
VAR_IL_5604	1907614483
VAR_IL_5605	1907614485
VAR_IL_5606	1907614487
VAR_IL_5607	1907614489
VAR_IL_5608	1907614491
VAR_IL_5609	1907614493
VAR_IL_5610	1907614495
VAR_IL_5611	1907614497
VAR_IL_5612	1907614499
VAR_IL_5613	1907614505
VAR_IL_5614	1907614507
VAR_IL_5615	1907614509
VAR_IL_5616	1907614511
VAR_IL_5617	1907614513
VAR_IL_5618	1907614515
VAR_IL_5619	1907614517
VAR_IL_5620	1907614518
VAR_IL_5621	1907614521
VAR_IL_5622	1907614523
VAR_IL_5623	1907614525
VAR_IL_5624	1907614527
VAR_IL_5625	1907614529
VAR_IL_5626	1907614531
VAR_IL_5627	1907614533
VAR_IL_5628	1907614535
VAR_IL_5629	1907614537
VAR_IL_5630	1907614539
VAR_IL_5631	1907614541
VAR_IL_5632	1907614543
VAR_IL_5633	1907614545
VAR_IL_5634	1907614547
VAR_IL_5635	1907614550
VAR_IL_5636	1907614552
VAR_IL_5637	1907614554
VAR_IL_5638	1907614556
VAR_IL_5639	1907614558
VAR_IL_5640	1907614560
VAR_IL_5641	1907614562
VAR_IL_5642	1907614564
VAR_IL_5643	1907614566
VAR_IL_5644	1907614568
VAR_IL_5645	1907614570
VAR_IL_5646	1907614572
VAR_IL_5647	1907614574
VAR_IL_5648	1907614576
VAR_IL_5649	1907614578
VAR_IL_5650	1907614580
VAR_IL_5651	1907614582
VAR_IL_5652	1907614584
VAR_IL_5653	1907614586
VAR_IL_5654	1907614588
VAR_IL_5655	1907614590
VAR_IL_5656	1907614592
VAR_IL_5657	1907614594
VAR_IL_5658	1907614596
VAR_IL_5659	1907614599
VAR_IL_5660	1907614601
VAR_IL_5661	1907614603
VAR_IL_5662	1907614605
VAR_IL_5663	1907614607
VAR_IL_5664	1907614609
VAR_IL_5665	1907614612
VAR_IL_5666	1907614614
VAR_IL_5667	1907614616
VAR_IL_5668	1907614618
VAR_IL_5669	1907614621
VAR_IL_5670	1907614623
VAR_IL_5671	1907614625
VAR_IL_5672	1907614627
VAR_IL_5673	1907614629
VAR_IL_5674	1907614631
VAR_IL_5675	1907614633
VAR_IL_5676	1907614635
VAR_IL_5677	1907614637
VAR_IL_5678	1907614639
VAR_IL_5679	1907614641
VAR_IL_5680	1907614643
VAR_IL_5681	1907614645
VAR_IL_5682	1907614647
VAR_IL_5683	1907614649
VAR_IL_5684	1907614651
VAR_IL_5685	1907614653
VAR_IL_5686	1907614655
VAR_IL_5687	1907614657
VAR_IL_5688	1907614659
VAR_IL_5689	1907614661
VAR_IL_5690	1907614663
VAR_IL_5691	1907614665
VAR_IL_5692	1907614667
VAR_IL_5693	1907614669
VAR_IL_5694	1907614671
VAR_IL_5695	1907614673
VAR_IL_5696	1907614675
VAR_IL_5697	1907614678
VAR_IL_5698	1907614680
VAR_IL_5699	1907614682
VAR_IL_5700	1907614684
VAR_IL_5701	1907614686
VAR_IL_5702	1907614688
VAR_IL_5703	1907614690
VAR_IL_5704	1907614692
VAR_IL_5705	1907614694
VAR_IL_5706	1907614696
VAR_IL_5707	1907614698
VAR_IL_5708	1907614700
VAR_IL_5709	1907614702
VAR_IL_5710	1907614704
VAR_IL_5711	1907614706
VAR_IL_5712	1907614708
VAR_IL_5713	1907614710
VAR_IL_5714	1907614712
VAR_IL_5715	1907614714
VAR_IL_5716	1907614716
VAR_IL_5717	1907614718
VAR_IL_5718	1907614720
VAR_IL_5719	1907614722
VAR_IL_5720	1907614724
VAR_IL_5721	1907614726
VAR_IL_5722	1907614728
VAR_IL_5723	1907614730
VAR_IL_5724	1907614733
VAR_IL_5725	1907614735
VAR_IL_5726	1907614737
VAR_IL_5727	1907614739
VAR_IL_5728	1907614741
VAR_IL_5729	1907614743
VAR_IL_5730	1907614745
VAR_IL_5731	1907614747
VAR_IL_5732	1907614749
VAR_IL_5733	1907614751
VAR_IL_5734	1907614753
VAR_IL_5735	1907614755
VAR_IL_5736	1907614757
VAR_IL_5737	1907614759
VAR_IL_5738	1907614761
VAR_IL_5739	1907614763
VAR_IL_5740	1907614765
VAR_IL_5741	1907614767
VAR_IL_5742	1907614769
VAR_IL_5743	1907614771
VAR_IL_5744	1907614773
VAR_IL_5745	1907614775
VAR_IL_5746	1907614777
VAR_IL_5747	1907614779
VAR_IL_5748	1907614781
VAR_IL_5749	1907614783
VAR_IL_5750	1907614785
VAR_IL_5751	1907614788
VAR_IL_5752	1907614790
VAR_IL_5753	1907614792
VAR_IL_5754	1907614794
VAR_IL_5755	1907614796
VAR_IL_5756	1907614798
VAR_IL_5757	1907614800
VAR_IL_5758	1907614802
VAR_IL_5759	1907614804
VAR_IL_5760	1907614806
VAR_IL_5761	1907614808
VAR_IL_5762	1907614810
VAR_IL_5763	1907614812
VAR_IL_5764	1907614814
VAR_IL_5765	1907614816
VAR_IL_5766	1907614819
VAR_IL_5767	1907614821
VAR_IL_5768	1907614823
VAR_IL_5769	1907614824
VAR_IL_5770	1907614826
VAR_IL_5771	1907614828
VAR_IL_5772	1907614830
VAR_IL_5773	1907614832
VAR_IL_5774	1907614834
VAR_IL_5775	1907614836
VAR_IL_5776	1907614838
VAR_IL_5777	1907614840
VAR_IL_5778	1907614842
VAR_IL_5779	1907614844
VAR_IL_5780	1907614846
VAR_IL_5781	1907614850
VAR_IL_5782	1907614853
VAR_IL_5783	1907614855
VAR_IL_5784	1907614857
VAR_IL_5785	1907614859
VAR_IL_5786	1907614861
VAR_IL_5787	1907614863
VAR_IL_5788	1907614867
VAR_IL_5789	1907614869
VAR_IL_5790	1907614872
VAR_IL_5791	1907614874
VAR_IL_5792	1907614876
VAR_IL_5793	1907614878
VAR_IL_5794	1907614880
VAR_IL_5795	1907614882
VAR_IL_5796	1907614884
VAR_IL_5797	1907614886
VAR_IL_5798	1907614888
VAR_IL_5799	1907614890
VAR_IL_5800	1907614892
VAR_IL_5801	1907614894
VAR_IL_5802	1907614896
VAR_IL_5803	1907614898
VAR_IL_5804	1907614900
VAR_IL_5805	1907614902
VAR_IL_5806	1907614903
VAR_IL_5807	1907614904
VAR_IL_5808	1907614905
VAR_IL_5809	1907614906
VAR_IL_5810	1907614907
VAR_IL_5811	1907614908
VAR_IL_5812	1907614909
VAR_IL_5813	1907615088
VAR_IL_5814	1907615090
VAR_IL_5815	1907615092
VAR_IL_5816	1907615094
VAR_IL_5817	1907615096
VAR_IL_5818	1907615098
VAR_IL_5819	1907615100
VAR_IL_5820	1907615102
VAR_IL_5821	1907615104
VAR_IL_5822	1907615106
VAR_IL_5823	1907615108
VAR_IL_5824	1907615110
VAR_IL_5825	1907615112
VAR_IL_5826	1907615114
VAR_IL_5827	1907615117
VAR_IL_5828	1907615119
VAR_IL_5829	1907615121
VAR_IL_5830	1907615123
VAR_IL_5831	1907615125
VAR_IL_5832	1907615127
VAR_IL_5833	1907615129
VAR_IL_5834	1907615131
VAR_IL_5835	1907615133
VAR_IL_5836	1907615135
VAR_IL_5837	1907615137
VAR_IL_5838	1907615139
VAR_IL_5839	1907615141
VAR_IL_5840	1907615143
VAR_IL_5841	1907615145
VAR_IL_5842	1907615147
VAR_IL_5843	1907615149
VAR_IL_5844	1907615151
VAR_IL_5845	1907615153
VAR_IL_5846	1907615155
VAR_IL_5847	1907615157
VAR_IL_5848	1907615159
VAR_IL_5849	1907615161
VAR_IL_5850	1907615163
VAR_IL_5851	1907615165
VAR_IL_5852	1907615167
VAR_IL_5853	1907615169
VAR_IL_5854	1907615171
VAR_IL_5855	1907615173
VAR_IL_5856	1907615175
VAR_IL_5857	1907615177
VAR_IL_5858	1907615179
VAR_IL_5859	1907615181
VAR_IL_5860	1907615183
VAR_IL_5861	1907615185
VAR_IL_5862	1907615187
VAR_IL_5863	1907615189
VAR_IL_5864	1907615191
VAR_IL_5865	1907615193
VAR_IL_5866	1907615195
VAR_IL_5867	1907615197
VAR_IL_5868	1907615199
VAR_IL_5869	1907615201
VAR_IL_5870	1907615203
VAR_IL_5871	1907615207
VAR_IL_5872	1907615209
VAR_IL_5873	1907615215
VAR_IL_5874	1907615217
VAR_IL_5875	1907615219
VAR_IL_5876	1907615221
VAR_IL_5877	1907615223
VAR_IL_5878	1907615225
VAR_IL_5879	1907615227
VAR_IL_5880	1907615229
VAR_IL_5881	1907615231
VAR_IL_5882	1907615233
VAR_IL_5883	1907615235
VAR_IL_5884	1907615237
VAR_IL_5885	1907615239
VAR_IL_5886	1907615241
VAR_IL_5887	1907615243
VAR_IL_5888	1907615245
VAR_IL_5889	1907615247
VAR_IL_5890	1907615249
VAR_IL_5891	1907615251
VAR_IL_5892	1907615253
VAR_IL_5893	1907615255
VAR_IL_5894	1907615257
VAR_IL_5895	1907615259
VAR_IL_5896	1907615261
VAR_IL_5897	1907615263
VAR_IL_5898	1907615265
VAR_IL_5899	1907615267
VAR_IL_5900	1907615269
VAR_IL_5901	1907615271
VAR_IL_5902	1907615273
VAR_IL_5903	1907615275
VAR_IL_5904	1907615277
VAR_IL_5905	1907615279
VAR_IL_5906	1907615281
VAR_IL_5907	1907615283
VAR_IL_5908	1907615285
VAR_IL_5909	1907615287
VAR_IL_5910	1907615289
VAR_IL_5911	1907615291
VAR_IL_5912	1907615293
VAR_IL_5913	1907615295
VAR_IL_5914	1907615297
VAR_IL_5915	1907615299
VAR_IL_5916	1907615301
VAR_IL_5917	1907615303
VAR_IL_5918	1907615305
VAR_IL_5919	1907615307
VAR_IL_5920	1907615313
VAR_IL_5921	1907615315
VAR_IL_5922	1907615317
VAR_IL_5923	1907615319
VAR_IL_5924	1907615321
VAR_IL_5925	1907615323
VAR_IL_5926	1907615325
VAR_IL_5927	1907615327
VAR_IL_5928	1907615329
VAR_IL_5929	1907615331
VAR_IL_5930	1907615333
VAR_IL_5931	1907615335
VAR_IL_5932	1907615337
VAR_IL_5933	1907615339
VAR_IL_5934	1907615341
VAR_IL_5935	1907615343
VAR_IL_5936	1907615345
VAR_IL_5937	1907615347
VAR_IL_5938	1907615349
VAR_IL_5939	1907615351
VAR_IL_5940	1907615353
VAR_IL_5941	1907615355
VAR_IL_5942	1907615357
VAR_IL_5943	1907615359
VAR_IL_5944	1907615361
VAR_IL_5945	1907615363
VAR_IL_5946	1907615365
VAR_IL_5947	1907615367
VAR_IL_5948	1907615369
VAR_IL_5949	1907615371
VAR_IL_5950	1907615373
VAR_IL_5951	1907615375
VAR_IL_5952	1907615377
VAR_IL_5953	1907615379
VAR_IL_5954	1907615381
VAR_IL_5955	1907615384
VAR_IL_5956	1907615386
VAR_IL_5957	1907615388
VAR_IL_5958	1907615390
VAR_IL_5959	1907615392
VAR_IL_5960	1907615394
VAR_IL_5961	1907615396
VAR_IL_5962	1907615398
VAR_IL_5963	1907615400
VAR_IL_5964	1907615402
VAR_IL_5965	1907615404
VAR_IL_5966	1907615406
VAR_IL_5967	1907615408
VAR_IL_5968	1907615410
VAR_IL_5969	1907615412
VAR_IL_5970	1907615414
VAR_IL_5971	1907615415
VAR_IL_5972	1907615416
VAR_IL_5973	1907615417
VAR_IL_5974	1907615418
VAR_IL_5975	1907615419
VAR_IL_5976	1907615420
VAR_IL_5977	1907615421
VAR_IL_5978	1907615422
VAR_IL_5979	1907615423
VAR_IL_5980	1907615424
VAR_IL_5981	1907615425
VAR_IL_5982	1907615426
VAR_IL_5983	1907615559
VAR_IL_5984	1907615560
VAR_IL_5985	1907615561
VAR_IL_5986	1907615562
VAR_IL_5987	1907615563
VAR_IL_5988	1907615564
VAR_IL_5989	1907615565
VAR_IL_5990	1907615566
VAR_IL_5991	1907615567
VAR_IL_5992	1907615586
VAR_IL_5993	1907615588
VAR_IL_5994	1907615590
VAR_IL_5995	1907615592
VAR_IL_5996	1907615594
VAR_IL_5997	1907615596
VAR_IL_5998	1907615598
VAR_IL_5999	1907615600
VAR_IL_6000	1907615602
VAR_IL_6001	1907615604
VAR_IL_6002	1907615606
VAR_IL_6003	1907615608
VAR_IL_6004	1907615610
VAR_IL_6005	1907615612
VAR_IL_6006	1907615614
VAR_IL_6007	1907615616
VAR_IL_6008	1907615618
VAR_IL_6009	1907615620
VAR_IL_6010	1907615622
VAR_IL_6011	1907615624
VAR_IL_6012	1907615626
VAR_IL_6013	1907615628
VAR_IL_6014	1907615630
VAR_IL_6015	1907615632
VAR_IL_6016	1907615634
VAR_IL_6017	1907615636
VAR_IL_6018	1907615856
VAR_IL_6019	1907615858
VAR_IL_6020	1907615860
VAR_IL_6021	1907615862
VAR_IL_6022	1907615864
VAR_IL_6023	1907615866
VAR_IL_6024	1907615868
VAR_IL_6025	1907615870
VAR_IL_6026	1907615872
VAR_IL_6027	1907615875
VAR_IL_6028	1907615877
VAR_IL_6029	1907615879
VAR_IL_6030	1907615881
VAR_IL_6031	1907615883
VAR_IL_6032	1907615885
VAR_IL_6033	1907615887
VAR_IL_6034	1907615889
VAR_IL_6035	1907615891
VAR_IL_6036	1907615893
VAR_IL_6037	1907615895
VAR_IL_6038	1907615897
VAR_IL_6039	1907615899
VAR_IL_6040	1907615901
VAR_IL_6041	1907615903
VAR_IL_6042	1907615905
VAR_IL_6043	1907615907
VAR_IL_6044	1907615909
VAR_IL_6045	1907615911
VAR_IL_6046	1907615913
VAR_IL_6047	1907615916
VAR_IL_6048	1907615918
VAR_IL_6049	1907615920
VAR_IL_6050	1907615922
VAR_IL_6051	1907615924
VAR_IL_6052	1907615926
VAR_IL_6053	1907615928
VAR_IL_6054	1907615930
VAR_IL_6055	1907615932
VAR_IL_6056	1907615934
VAR_IL_6057	1907615936
VAR_IL_6058	1907615938
VAR_IL_6059	1907615940
VAR_IL_6060	1907615943
VAR_IL_6061	1907615945
VAR_IL_6062	1907615947
VAR_IL_6063	1907615949
VAR_IL_6064	1907615951
VAR_IL_6065	1907615953
VAR_IL_6066	1907615955
VAR_IL_6067	1907615958
VAR_IL_6068	1907615960
VAR_IL_6069	1907615966
VAR_IL_6070	1907615968
VAR_IL_6071	1907615970
VAR_IL_6072	1907615972
VAR_IL_6073	1907615974
VAR_IL_6074	1907615976
VAR_IL_6075	1907615982
VAR_IL_6076	1907615984
VAR_IL_6077	1907615986
VAR_IL_6078	1907615988
VAR_IL_6079	1907615990
VAR_IL_6080	1907615992
VAR_IL_6081	1907615994
VAR_IL_6082	1907615996
VAR_IL_6083	1907615999
VAR_IL_6084	1907616000
VAR_IL_6085	1907616002
VAR_IL_6086	1907616004
VAR_IL_6087	1907616006
VAR_IL_6088	1907616008
VAR_IL_6089	1907616010
VAR_IL_6090	1907616012
VAR_IL_6091	1907616014
VAR_IL_6092	1907616016
VAR_IL_6093	1907616018
VAR_IL_6094	1907616020
VAR_IL_6095	1907616022
VAR_IL_6096	1907616024
VAR_IL_6097	1907616026
VAR_IL_6098	1907616028
VAR_IL_6099	1907616030
VAR_IL_6100	1907616032
VAR_IL_6101	1907616034
VAR_IL_6102	1907616036
VAR_IL_6103	1907616038
VAR_IL_6104	1907616040
VAR_IL_6105	1907616042
VAR_IL_6106	1907616044
VAR_IL_6107	1907616046
VAR_IL_6108	1907616048
VAR_IL_6109	1907616050
VAR_IL_6110	1907616052
VAR_IL_6111	1907616054
VAR_IL_6112	1907616365
VAR_IL_6113	1907616367
VAR_IL_6114	1907616369
VAR_IL_6115	1907616371
VAR_IL_6116	1907616373
VAR_IL_6117	1907616375
VAR_IL_6118	1907616377
VAR_IL_6119	1907616379
VAR_IL_6120	1907616381
VAR_IL_6121	1907616384
VAR_IL_6122	1907616386
VAR_IL_6123	1907616388
VAR_IL_6124	1907616390
VAR_IL_6125	1907616392
VAR_IL_6126	1907616394
VAR_IL_6127	1907616396
VAR_IL_6128	1907616398
VAR_IL_6129	1907616400
VAR_IL_6130	1907616402
VAR_IL_6131	1907616404
VAR_IL_6132	1907616406
VAR_IL_6133	1907616408
VAR_IL_6134	1907616409
VAR_IL_6135	1907616411
VAR_IL_6136	1907616413
VAR_IL_6137	1907616415
VAR_IL_6138	1907616417
VAR_IL_6139	1907616419
VAR_IL_6140	1907616421
VAR_IL_6141	1907616423
VAR_IL_6142	1907616425
VAR_IL_6143	1907616427
VAR_IL_6144	1907616429
VAR_IL_6145	1907616431
VAR_IL_6146	1907616433
VAR_IL_6147	1907616435
VAR_IL_6148	1907616437
VAR_IL_6149	1907616439
VAR_IL_6150	1907616644
VAR_IL_6151	1907616646
VAR_IL_6152	1907616648
VAR_IL_6153	1907616650
VAR_IL_6154	1907616652
VAR_IL_6155	1907616654
VAR_IL_6156	1907616656
VAR_IL_6157	1907616658
VAR_IL_6158	1907616660
VAR_IL_6159	1907616662
VAR_IL_6160	1907616664
VAR_IL_6161	1907616666
VAR_IL_6162	1907616668
VAR_IL_6163	1907616670
VAR_IL_6164	1907616672
VAR_IL_6165	1907616675
VAR_IL_6166	1907616677
VAR_IL_6167	1907616679
VAR_IL_6168	1907616681
VAR_IL_6169	1907616682
VAR_IL_6170	1907616686
VAR_IL_6171	1907616688
VAR_IL_6172	1907616690
VAR_IL_6173	1907616692
VAR_IL_6174	1907616695
VAR_IL_6175	1907616697
VAR_IL_6176	1907616701
VAR_IL_6177	1907616703
VAR_IL_6178	1907616705
VAR_IL_6179	1907616707
VAR_IL_6180	1907616709
VAR_IL_6181	1907616711
VAR_IL_6182	1907616713
VAR_IL_6183	1907616715
VAR_IL_6184	1907616717
VAR_IL_6185	1907616719
VAR_IL_6186	1907616721
VAR_IL_6187	1907616723
VAR_IL_6188	1907616725
VAR_IL_6189	1907616727
VAR_IL_6190	1907616729
VAR_IL_6191	1907616731
VAR_IL_6192	1907616734
VAR_IL_6193	1907616736
VAR_IL_6194	1907616738
VAR_IL_6195	1907616740
VAR_IL_6196	1907616742
VAR_IL_6197	1907616744
VAR_IL_6198	1907616746
VAR_IL_6199	1907616748
VAR_IL_6200	1907616751
VAR_IL_6201	1907616753
VAR_IL_6202	1907616755
VAR_IL_6203	1907616757
VAR_IL_6204	1907616759
VAR_IL_6205	1907616761
VAR_IL_6206	1907616763
VAR_IL_6207	1907616765
VAR_IL_6208	1907616767
VAR_IL_6209	1907616769
VAR_IL_6210	1907616771
VAR_IL_6211	1907616773
VAR_IL_6212	1907616775
VAR_IL_6213	1907616777
VAR_IL_6214	1907616779
VAR_IL_6215	1907616781
VAR_IL_6216	1907616783
VAR_IL_6217	1907616786
VAR_IL_6218	1907616788
VAR_IL_6219	1907616790
VAR_IL_6220	1907616792
VAR_IL_6221	1907616794
VAR_IL_6222	1907616796
VAR_IL_6223	1907616798
VAR_IL_6224	1907616800
VAR_IL_6225	1907616802
VAR_IL_6226	1907616804
VAR_IL_6227	1907616806
VAR_IL_6228	1907616808
VAR_IL_6229	1907616810
VAR_IL_6230	1907616812
VAR_IL_6231	1907616814
VAR_IL_6232	1907616816
VAR_IL_6233	1907616818
VAR_IL_6234	1907616820
VAR_IL_6235	1907616822
VAR_IL_6236	1907616824
VAR_IL_6237	1907616826
VAR_IL_6238	1907616828
VAR_IL_6239	1907616830
VAR_IL_6240	1907616832
VAR_IL_6241	1907616834
VAR_IL_6242	1907616836
VAR_IL_6243	1907616838
VAR_IL_6244	1907616840
VAR_IL_6245	1907616842
VAR_IL_6246	1907616844
VAR_IL_6247	1907616846
VAR_IL_6248	1907616848
VAR_IL_6249	1907616850
VAR_IL_6250	1907616853
VAR_IL_6251	1907616855
VAR_IL_6252	1907616857
VAR_IL_6253	1907616859
VAR_IL_6254	1907616861
VAR_IL_6255	1907616863
VAR_IL_6256	1907616865
VAR_IL_6257	1907616869
VAR_IL_6258	1907616871
VAR_IL_6259	1907616873
VAR_IL_6260	1907616875
VAR_IL_6261	1907616877
VAR_IL_6262	1907616879
VAR_IL_6263	1907616881
VAR_IL_6264	1907616883
VAR_IL_6265	1907616885
VAR_IL_6266	1907616887
VAR_IL_6267	1907616889
VAR_IL_6268	1907616891
VAR_IL_6269	1907616893
VAR_IL_6270	1907616895
VAR_IL_6271	1907616896
VAR_IL_6272	1907616898
VAR_IL_6273	1907616900
VAR_IL_6274	1907616902
VAR_IL_6275	1907616904
VAR_IL_6276	1907616906
VAR_IL_6277	1907616908
VAR_IL_6278	1907616910
VAR_IL_6279	1907616912
VAR_IL_6280	1907616914
VAR_IL_6281	1907616916
VAR_IL_6282	1907616918
VAR_IL_6283	1907616920
VAR_IL_6284	1907616922
VAR_IL_6285	1907616924
VAR_IL_6286	1907616926
VAR_IL_6287	1907616928
VAR_IL_6288	1907616930
VAR_IL_6289	1907616932
VAR_IL_6290	1907616934
VAR_IL_6291	1907616936
VAR_IL_6292	1907616938
VAR_IL_6293	1907616940
VAR_IL_6294	1907616942
VAR_IL_6295	1907616945
VAR_IL_6296	1907616948
VAR_IL_6297	1907616950
VAR_IL_6298	1907616953
VAR_IL_6299	1907616955
VAR_IL_6300	1907616957
VAR_IL_6301	1907616959
VAR_IL_6302	1907616961
VAR_IL_6303	1907616963
VAR_IL_6304	1907616965
VAR_IL_6305	1907616967
VAR_IL_6306	1907616969
VAR_IL_6307	1907616971
VAR_IL_6308	1907616973
VAR_IL_6309	1907616975
VAR_IL_6310	1907616977
VAR_IL_6311	1907616979
VAR_IL_6312	1907616982
VAR_IL_6313	1907616984
VAR_IL_6314	1907616986
VAR_IL_6315	1907616988
VAR_IL_6316	1907616990
VAR_IL_6317	1907616992
VAR_IL_6318	1907616994
VAR_IL_6319	1907616996
VAR_IL_6320	1907616998
VAR_IL_6321	1907617000
VAR_IL_6322	1907617002
VAR_IL_6323	1907617004
VAR_IL_6324	1907617006
VAR_IL_6325	1907617008
VAR_IL_6326	1907617010
VAR_IL_6327	1907617012
VAR_IL_6328	1907617014
VAR_IL_6329	1907617016
VAR_IL_6330	1907617018
VAR_IL_6331	1907617020
VAR_IL_6332	1907617023
VAR_IL_6333	1907617025
VAR_IL_6334	1907617027
VAR_IL_6335	1907617029
VAR_IL_6336	1907617031
VAR_IL_6337	1907617033
VAR_IL_6338	1907617035
VAR_IL_6339	1907617037
VAR_IL_6340	1907617039
VAR_IL_6341	1907617041
VAR_IL_6342	1907617043
VAR_IL_6343	1907617045
VAR_IL_6344	1907617047
VAR_IL_6345	1907617049
VAR_IL_6346	1907617051
VAR_IL_6347	1907617053
VAR_IL_6348	1907617055
VAR_IL_6349	1907617057
VAR_IL_6350	1907617059
VAR_IL_6351	1907617061
VAR_IL_6352	1907617063
VAR_IL_6353	1907617065
VAR_IL_6354	1907617067
VAR_IL_6355	1907617069
VAR_IL_6356	1907617072
VAR_IL_6357	1907617073
VAR_IL_6358	1907617074
VAR_IL_6359	1907617076
VAR_IL_6360	1907617078
VAR_IL_6361	1907617080
VAR_IL_6362	1907617082
VAR_IL_6363	1907617084
VAR_IL_6364	1907617086
VAR_IL_6365	1907617088
VAR_IL_6366	1907617091
VAR_IL_6367	1907617093
VAR_IL_6368	1907617095
VAR_IL_6369	1907617097
VAR_IL_6370	1907617099
VAR_IL_6371	1907617101
VAR_IL_6372	1907617103
VAR_IL_6373	1907617105
VAR_IL_6374	1907617107
VAR_IL_6375	1907617109
VAR_IL_6376	1907617112
VAR_IL_6377	1907617114
VAR_IL_6378	1907617116
VAR_IL_6379	1907617118
VAR_IL_6380	1907617120
VAR_IL_6381	1907617122
VAR_IL_6382	1907617124
VAR_IL_6383	1907617126
VAR_IL_6384	1907617128
VAR_IL_6385	1907617130
VAR_IL_6386	1907617132
VAR_IL_6387	1907617134
VAR_IL_6388	1907617136
VAR_IL_6389	1907617138
VAR_IL_6390	1907617140
VAR_IL_6391	1907617142
VAR_IL_6392	1907617144
VAR_IL_6393	1907617146
VAR_IL_6394	1907617148
VAR_IL_6395	1907617151
VAR_IL_6396	1907617153
VAR_IL_6397	1907617155
VAR_IL_6398	1907617157
VAR_IL_6399	1907617159
VAR_IL_6400	1907617161
VAR_IL_6401	1907617163
VAR_IL_6402	1907617165
VAR_IL_6403	1907617167
VAR_IL_6404	1907617169
VAR_IL_6405	1907617171
VAR_IL_6406	1907617173
VAR_IL_6407	1907617176
VAR_IL_6408	1907617178
VAR_IL_6409	1907617180
VAR_IL_6410	1907617182
VAR_IL_6411	1907617184
VAR_IL_6412	1907617186
VAR_IL_6413	1907617188
VAR_IL_6414	1907617190
VAR_IL_6415	1907617192
VAR_IL_6416	1907617194
VAR_IL_6417	1907617196
VAR_IL_6418	1907617198
VAR_IL_6419	1907617200
VAR_IL_6420	1907617202
VAR_IL_6421	1907617204
VAR_IL_6422	1907617206
VAR_IL_6423	1907617208
VAR_IL_6424	1907617210
VAR_IL_6425	1907617212
VAR_IL_6426	1907617214
VAR_IL_6427	1907617216
VAR_IL_6428	1907617219
VAR_IL_6429	1907617221
VAR_IL_6430	1907617223
VAR_IL_6431	1907617225
VAR_IL_6432	1907617227
VAR_IL_6433	1907617229
VAR_IL_6434	1907617231
VAR_IL_6435	1907617233
VAR_IL_6436	1907617235
VAR_IL_6437	1907617237
VAR_IL_6438	1907617239
VAR_IL_6439	1907617241
VAR_IL_6440	1907617243
VAR_IL_6441	1907617245
VAR_IL_6442	1907617249
VAR_IL_6443	1907617251
VAR_IL_6444	1907617253
VAR_IL_6445	1907617255
VAR_IL_6446	1907617257
VAR_IL_6447	1907617259
VAR_IL_6448	1907617261
VAR_IL_6449	1907617263
VAR_IL_6450	1907617265
VAR_IL_6451	1907617267
VAR_IL_6452	1907617269
VAR_IL_6453	1907617271
VAR_IL_6454	1907617273
VAR_IL_6455	1907617275
VAR_IL_6456	1907617277
VAR_IL_6457	1907617279
VAR_IL_6458	1907617281
VAR_IL_6459	1907617285
VAR_IL_6460	1907617287
VAR_IL_6461	1907617289
VAR_IL_6462	1907617291
VAR_IL_6463	1907617293
VAR_IL_6464	1907617295
VAR_IL_6465	1907617297
VAR_IL_6466	1907617299
VAR_IL_6467	1907617301
VAR_IL_6468	1907617303
VAR_IL_6469	1907617305
VAR_IL_6470	1907617307
VAR_IL_6471	1907617309
VAR_IL_6472	1907617311
VAR_IL_6473	1907617313
VAR_IL_6474	1907617315
VAR_IL_6475	1907617317
VAR_IL_6476	1907617319
VAR_IL_6477	1907617321
VAR_IL_6478	1907617323
VAR_IL_6479	1907617325
VAR_IL_6480	1907617327
VAR_IL_6481	1907617329
VAR_IL_6482	1907617331
VAR_IL_6483	1907617333
VAR_IL_6484	1907617335
VAR_IL_6485	1907617337
VAR_IL_6486	1907617339
VAR_IL_6487	1907617341
VAR_IL_6488	1907617343
VAR_IL_6489	1907617345
VAR_IL_6490	1907617347
VAR_IL_6491	1907617349
VAR_IL_6492	1907617351
VAR_IL_6493	1907617353
VAR_IL_6494	1907617355
VAR_IL_6495	1907617357
VAR_IL_6496	1907617360
VAR_IL_6497	1907617362
VAR_IL_6498	1907617364
VAR_IL_6499	1907617366
VAR_IL_6500	1907617368
VAR_IL_6501	1907617370
VAR_IL_6502	1907617372
VAR_IL_6503	1907617374
VAR_IL_6504	1907617376
VAR_IL_6505	1907617378
VAR_IL_6506	1907617380
VAR_IL_6507	1907617382
VAR_IL_6508	1907617384
VAR_IL_6509	1907617386
VAR_IL_6510	1907617388
VAR_IL_6511	1907617390
VAR_IL_6512	1907617403
VAR_IL_6513	1907617405
VAR_IL_6514	1907617407
VAR_IL_6515	1907617409
VAR_IL_6516	1907617411
VAR_IL_6517	1907617413
VAR_IL_6518	1907617415
VAR_IL_6519	1907617417
VAR_IL_6520	1907617419
VAR_IL_6521	1907617421
VAR_IL_6522	1907617422
VAR_IL_6523	1907617424
VAR_IL_6524	1907617426
VAR_IL_6525	1907617428
VAR_IL_6526	1907617430
VAR_IL_6527	1907617432
VAR_IL_6528	1907617434
VAR_IL_6529	1907617436
VAR_IL_6530	1907617438
VAR_IL_6531	1907617440
VAR_IL_6532	1907617442
VAR_IL_6533	1907617444
VAR_IL_6534	1907617446
VAR_IL_6535	1907617448
VAR_IL_6536	1907617450
VAR_IL_6537	1907617452
VAR_IL_6538	1907617454
VAR_IL_6539	1907617456
VAR_IL_6540	1907617458
VAR_IL_6541	1907617460
VAR_IL_6542	1907617462
VAR_IL_6543	1907617464
VAR_IL_6544	1907617465
VAR_IL_6545	1907617467
VAR_IL_6546	1907617469
VAR_IL_6547	1907617471
VAR_IL_6548	1907617474
VAR_IL_6549	1907617476
VAR_IL_6550	1907617478
VAR_IL_6551	1907617480
VAR_IL_6552	1907617482
VAR_IL_6553	1907617484
VAR_IL_6554	1907617486
VAR_IL_6555	1907617488
VAR_IL_6556	1907617490
VAR_IL_6557	1907617492
VAR_IL_6558	1907617495
VAR_IL_6559	1907617497
VAR_IL_6560	1907617499
VAR_IL_6561	1907617501
VAR_IL_6562	1907617504
VAR_IL_6563	1907617506
VAR_IL_6564	1907617508
VAR_IL_6565	1907617510
VAR_IL_6566	1907617512
VAR_IL_6567	1907617514
VAR_IL_6568	1907617516
VAR_IL_6569	1907617518
VAR_IL_6570	1907617520
VAR_IL_6571	1907617522
VAR_IL_6572	1907617524
VAR_IL_6573	1907617526
VAR_IL_6574	1907617528
VAR_IL_6575	1907617530
VAR_IL_6576	1907617795
VAR_IL_6577	1907617797
VAR_IL_6578	1907617799
VAR_IL_6579	1907617801
VAR_IL_6580	1907617803
VAR_IL_6581	1907617805
VAR_IL_6582	1907617807
VAR_IL_6583	1907617809
VAR_IL_6584	1907617811
VAR_IL_6585	1907617813
VAR_IL_6586	1907617815
VAR_IL_6587	1907617817
VAR_IL_6588	1907617819
VAR_IL_6589	1907617821
VAR_IL_6590	1907617828
VAR_IL_6591	1907617830
VAR_IL_6592	1907617832
VAR_IL_6593	1907617834
VAR_IL_6594	1907617836
VAR_IL_6595	1907617838
VAR_IL_6596	1907617840
VAR_IL_6597	1907617842
VAR_IL_6598	1907617844
VAR_IL_6599	1907617846
VAR_IL_6600	1907617848
VAR_IL_6601	1907617850
VAR_IL_6602	1907617852
VAR_IL_6603	1907617854
VAR_IL_6604	1907617856
VAR_IL_6605	1907617858
VAR_IL_6606	1907617860
VAR_IL_6607	1907617862
VAR_IL_6608	1907617864
VAR_IL_6609	1907617866
VAR_IL_6610	1907617868
VAR_IL_6611	1907617870
VAR_IL_6612	1907617872
VAR_IL_6613	1907617874
VAR_IL_6614	1907617876
VAR_IL_6615	1907617878
VAR_IL_6616	1907617880
VAR_IL_6617	1907617883
VAR_IL_6618	1907617885
VAR_IL_6619	1907617888
VAR_IL_6620	1907617890
VAR_IL_6621	1907617892
VAR_IL_6622	1907617894
VAR_IL_6623	1907617896
VAR_IL_6624	1907617898
VAR_IL_6625	1907617900
VAR_IL_6626	1907617902
VAR_IL_6627	1907617904
VAR_IL_6628	1907617906
VAR_IL_6629	1907617908
VAR_IL_6630	1907617914
VAR_IL_6631	1907617916
VAR_IL_6632	1907617918
VAR_IL_6633	1907617920
VAR_IL_6634	1907617922
VAR_IL_6635	1907617924
VAR_IL_6636	1907617926
VAR_IL_6637	1907617928
VAR_IL_6638	1907617930
VAR_IL_6639	1907617932
VAR_IL_6640	1907617934
VAR_IL_6641	1907617936
VAR_IL_6642	1907617938
VAR_IL_6643	1907617940
VAR_IL_6644	1907617942
VAR_IL_6645	1907617944
VAR_IL_6646	1907617945
VAR_IL_6647	1907617949
VAR_IL_6648	1907617951
VAR_IL_6649	1907617953
VAR_IL_6650	1907617955
VAR_IL_6651	1907617957
VAR_IL_6652	1907617961
VAR_IL_6653	1907617963
VAR_IL_6654	1907617965
VAR_IL_6655	1907617967
VAR_IL_6656	1907617969
VAR_IL_6657	1907617971
VAR_IL_6658	1907617973
VAR_IL_6659	1907617975
VAR_IL_6660	1907617977
VAR_IL_6661	1907617979
VAR_IL_6662	1907617981
VAR_IL_6663	1907617983
VAR_IL_6664	1907617985
VAR_IL_6665	1907617987
VAR_IL_6666	1907617989
VAR_IL_6667	1907617991
VAR_IL_6668	1907617993
VAR_IL_6669	1907617995
VAR_IL_6670	1907617997
VAR_IL_6671	1907617999
VAR_IL_6672	1907618001
VAR_IL_6673	1907618003
VAR_IL_6674	1907618005
VAR_IL_6675	1907618007
VAR_IL_6676	1907618009
VAR_IL_6677	1907618011
VAR_IL_6678	1907618013
VAR_IL_6679	1907618015
VAR_IL_6680	1907618017
VAR_IL_6681	1907618019
VAR_IL_6682	1907618021
VAR_IL_6683	1907618023
VAR_IL_6684	1907618025
VAR_IL_6685	1907618031
VAR_IL_6686	1907618033
VAR_IL_6687	1907618035
VAR_IL_6688	1907618037
VAR_IL_6689	1907618039
VAR_IL_6690	1907618041
VAR_IL_6691	1907618043
VAR_IL_6692	1907618278
VAR_IL_6693	1907618280
VAR_IL_6694	1907618282
VAR_IL_6695	1907618284
VAR_IL_6696	1907618286
VAR_IL_6697	1907618288
VAR_IL_6698	1907618290
VAR_IL_6699	1907618292
VAR_IL_6700	1907618294
VAR_IL_6701	1907618296
VAR_IL_6702	1907618298
VAR_IL_6703	1907618300
VAR_IL_6704	1907618301
VAR_IL_6705	1907618303
VAR_IL_6706	1907618307
VAR_IL_6707	1907618309
VAR_IL_6708	1907618311
VAR_IL_6709	1907618313
VAR_IL_6710	1907618315
VAR_IL_6711	1907618317
VAR_IL_6712	1907618319
VAR_IL_6713	1907618321
VAR_IL_6714	1907618323
VAR_IL_6715	1907618325
VAR_IL_6716	1907618327
VAR_IL_6717	1907618329
VAR_IL_6718	1907618331
VAR_IL_6719	1907618333
VAR_IL_6720	1907618335
VAR_IL_6721	1907618337
VAR_IL_6722	1907618339
VAR_IL_6723	1907618341
VAR_IL_6724	1907618343
VAR_IL_6725	1907618345
VAR_IL_6726	1907618347
VAR_IL_6727	1907618349
VAR_IL_6728	1907618351
VAR_IL_6729	1907618353
VAR_IL_6730	1907618355
VAR_IL_6731	1907618358
VAR_IL_6732	1907618360
VAR_IL_6733	1907618362
VAR_IL_6734	1907618364
VAR_IL_6735	1907618370
VAR_IL_6736	1907618372
VAR_IL_6737	1907618374
VAR_IL_6738	1907618376
VAR_IL_6739	1907618384
VAR_IL_6740	1907618386
VAR_IL_6741	1907618388
VAR_IL_6742	1907618622
VAR_IL_6743	1907618623
VAR_IL_6744	1907618624
VAR_IL_6745	1907618625
VAR_IL_6746	1907618626
VAR_IL_6747	1907618627
VAR_IL_6748	1907618628
VAR_IL_6749	1907618629
VAR_IL_6750	1907618630
VAR_IL_6751	1907618631
VAR_IL_6752	1907618632
VAR_IL_6753	1907618633
VAR_IL_6754	1907618634
VAR_IL_6755	1907618635
VAR_IL_6756	1907618636
VAR_IL_6757	1907618637
VAR_IL_6758	1907618638
VAR_IL_6759	1907618639
VAR_IL_6760	1907618640
VAR_IL_6761	1907618641
VAR_IL_6762	1907618642
VAR_IL_6763	1907618643
VAR_IL_6764	1907618644
VAR_IL_6765	1907618645
VAR_IL_6766	1907618646
VAR_IL_6767	1907618647
VAR_IL_6768	1907618648
VAR_IL_6769	1907618649
VAR_IL_6770	1907618650
VAR_IL_6771	1907618651
VAR_IL_6772	1907618652
VAR_IL_6773	1907618653
VAR_IL_6774	1907618654
VAR_IL_6775	1907618655
VAR_IL_6776	1907618656
VAR_IL_6777	1907618657
VAR_IL_6778	1907618658
VAR_IL_6779	1907618659
VAR_IL_6780	1907618660
VAR_IL_6781	1907618661
VAR_IL_6782	1907618662
VAR_IL_6783	1907618663
VAR_IL_6784	1907618664
VAR_IL_6785	1907618665
VAR_IL_6786	1907618666
VAR_IL_6787	1907618667
VAR_IL_6788	1907618669
VAR_IL_6789	1907618671
VAR_IL_6790	1907618673
VAR_IL_6791	1907618675
VAR_IL_6792	1907618677
VAR_IL_6793	1907618679
VAR_IL_6794	1907618682
VAR_IL_6795	1907618684
VAR_IL_6796	1907618686
VAR_IL_6797	1907618688
VAR_IL_6798	1907618691
VAR_IL_6799	1907618693
VAR_IL_6800	1907618695
VAR_IL_6801	1907618697
VAR_IL_6802	1907618700
VAR_IL_6803	1907618702
VAR_IL_6804	1907618704
VAR_IL_6805	1907618706
VAR_IL_6806	1907618708
VAR_IL_6807	1907618710
VAR_IL_6808	1907618713
VAR_IL_6809	1907618715
VAR_IL_6810	1907618717
VAR_IL_6811	1907618719
VAR_IL_6812	1907618721
VAR_IL_6813	1907618723
VAR_IL_6814	1907618725
VAR_IL_6815	1907618727
VAR_IL_6816	1907618730
VAR_IL_6817	1907618732
VAR_IL_6818	1907618733
VAR_IL_6819	1907618735
VAR_IL_6820	1907618737
VAR_IL_6821	1907618739
VAR_IL_6822	1907618741
VAR_IL_6823	1907618743
VAR_IL_6824	1907618746
VAR_IL_6825	1907618747
VAR_IL_6826	1907618750
VAR_IL_6827	1907618751
VAR_IL_6828	1907618754
VAR_IL_6829	1907618756
VAR_IL_6830	1907618758
VAR_IL_6831	1907618760
VAR_IL_6832	1907618762
VAR_IL_6833	1907618764
VAR_IL_6834	1907618766
VAR_IL_6835	1907618768
VAR_IL_6836	1907618770
VAR_IL_6837	1907618772
VAR_IL_6838	1907618774
VAR_IL_6839	1907618776
VAR_IL_6840	1907618778
VAR_IL_6841	1907618780
VAR_IL_6842	1907618782
VAR_IL_6843	1907618785
VAR_IL_6844	1907618787
VAR_IL_6845	1907618789
VAR_IL_6846	1907618791
VAR_IL_6847	1907618793
VAR_IL_6848	1907618795
VAR_IL_6849	1907618797
VAR_IL_6850	1907618799
VAR_IL_6851	1907618802
VAR_IL_6852	1907618804
VAR_IL_6853	1907618806
VAR_IL_6854	1907618808
VAR_IL_6855	1907618810
VAR_IL_6856	1907618812
VAR_IL_6857	1907618814
VAR_IL_6858	1907618817
VAR_IL_6859	1907618819
VAR_IL_6860	1907618821
VAR_IL_6861	1907618823
VAR_IL_6862	1907618825
VAR_IL_6863	1907618827
VAR_IL_6864	1907618829
VAR_IL_6865	1907618831
VAR_IL_6866	1907618833
VAR_IL_6867	1907618835
VAR_IL_6868	1907618837
VAR_IL_6869	1907618840
VAR_IL_6870	1907618842
VAR_IL_6871	1907618844
VAR_IL_6872	1907618846
VAR_IL_6873	1907618848
VAR_IL_6874	1907618850
VAR_IL_6875	1907618852
VAR_IL_6876	1907618854
VAR_IL_6877	1907618856
VAR_IL_6878	1907618858
VAR_IL_6879	1907618860
VAR_IL_6880	1907618862
VAR_IL_6881	1907618864
VAR_IL_6882	1907618867
VAR_IL_6883	1907618869
VAR_IL_6884	1907618871
VAR_IL_6885	1907618873
VAR_IL_6886	1907618875
VAR_IL_6887	1907618877
VAR_IL_6888	1907618879
VAR_IL_6889	1907618882
VAR_IL_6890	1907618885
VAR_IL_6891	1907618887
VAR_IL_6892	1907618889
VAR_IL_6893	1907618891
VAR_IL_6894	1907618894
VAR_IL_6895	1907618903
VAR_IL_6896	1907618905
VAR_IL_6897	1907618907
VAR_IL_6898	1907618909
VAR_IL_6899	1907618911
VAR_IL_6900	1907618913
VAR_IL_6901	1907618915
VAR_IL_6902	1907618917
VAR_IL_6903	1907618919
VAR_IL_6904	1907618921
VAR_IL_6905	1907618923
VAR_IL_6906	1907618925
VAR_IL_6907	1907618927
VAR_IL_6908	1907618929
VAR_IL_6909	1907618931
VAR_IL_6910	1907618933
VAR_IL_6911	1907618936
VAR_IL_6912	1907618938
VAR_IL_6913	1907618940
VAR_IL_6914	1907618942
VAR_IL_6915	1907618944
VAR_IL_6916	1907618946
VAR_IL_6917	1907618948
VAR_IL_6918	1907618951
VAR_IL_6919	1907618953
VAR_IL_6920	1907618955
VAR_IL_6921	1907618957
VAR_IL_6922	1907618959
VAR_IL_6923	1907618961
VAR_IL_6924	1907618963
VAR_IL_6925	1907618965
VAR_IL_6926	1907618968
VAR_IL_6927	1907618970
VAR_IL_6928	1907618972
VAR_IL_6929	1907618974
VAR_IL_6930	1907618976
VAR_IL_6931	1907619091
VAR_IL_6932	1907619093
VAR_IL_6933	1907619095
VAR_IL_6934	1907619100
VAR_IL_6935	1907619102
VAR_IL_6936	1907619104
VAR_IL_6937	1907619106
VAR_IL_6938	1907619108
VAR_IL_6939	1907619110
VAR_IL_6940	1907619113
VAR_IL_6941	1907619115
VAR_IL_6942	1907619117
VAR_IL_6943	1907619119
VAR_IL_6944	1907619121
VAR_IL_6945	1907619123
VAR_IL_6946	1907619125
VAR_IL_6947	1907619127
VAR_IL_6948	1907619129
VAR_IL_6949	1907619132
VAR_IL_6950	1907619134
VAR_IL_6951	1907619136
VAR_IL_6952	1907619138
VAR_IL_6953	1907619140
VAR_IL_6954	1907619142
VAR_IL_6955	1907619144
VAR_IL_6956	1907619146
VAR_IL_6957	1907619148
VAR_IL_6958	1907619150
VAR_IL_6959	1907619153
VAR_IL_6960	1907619155
VAR_IL_6961	1907619157
VAR_IL_6962	1907619159
VAR_IL_6963	1907619161
VAR_IL_6964	1907619163
VAR_IL_6965	1907619165
VAR_IL_6966	1907619167
VAR_IL_6967	1907619170
VAR_IL_6968	1907619172
VAR_IL_6969	1907619174
VAR_IL_6970	1907619176
VAR_IL_6971	1907619178
VAR_IL_6972	1907619180
VAR_IL_6973	1907619182
VAR_IL_6974	1907619184
VAR_IL_6975	1907619191
VAR_IL_6976	1907619193
VAR_IL_6977	1907619195
VAR_IL_6978	1907619197
VAR_IL_6979	1907619199
VAR_IL_6980	1907619201
VAR_IL_6981	1907619203
VAR_IL_6982	1907619205
VAR_IL_6983	1907619207
VAR_IL_6984	1907619209
VAR_IL_6985	1907619211
VAR_IL_6986	1907619213
VAR_IL_6987	1907619216
VAR_IL_6988	1907619218
VAR_IL_6989	1907619220
VAR_IL_6990	1907619222
VAR_IL_6991	1907619224
VAR_IL_6992	1907619226
VAR_IL_6993	1907619228
VAR_IL_6994	1907619230
VAR_IL_6995	1907619232
VAR_IL_6996	1907619234
VAR_IL_6997	1907619236
VAR_IL_6998	1907619238
VAR_IL_6999	1907619240
VAR_IL_7000	1907619242
VAR_IL_7001	1907619244
VAR_IL_7002	1907619246
VAR_IL_7003	1907619249
VAR_IL_7004	1907619251
VAR_IL_7005	1907619253
VAR_IL_7006	1907619314
VAR_IL_7007	1907619316
VAR_IL_7008	1907619318
VAR_IL_7009	1907619320
VAR_IL_7010	1907619322
VAR_IL_7011	1907619324
VAR_IL_7012	1907619326
VAR_IL_7013	1907619328
VAR_IL_7014	1907619330
VAR_IL_7015	1907619332
VAR_IL_7016	1907619334
VAR_IL_7017	1907619336
VAR_IL_7018	1907619338
VAR_IL_7019	1907619340
VAR_IL_7020	1907619342
VAR_IL_7021	1907619344
VAR_IL_7022	1907619346
VAR_IL_7023	1907619348
VAR_IL_7024	1907619350
VAR_IL_7025	1907619352
VAR_IL_7026	1907619354
VAR_IL_7027	1907619356
VAR_IL_7028	1907619359
VAR_IL_7029	1907619361
VAR_IL_7030	1907619363
VAR_IL_7031	1907619365
VAR_IL_7032	1907619367
VAR_IL_7033	1907619369
VAR_IL_7034	1907619371
VAR_IL_7035	1907619373
VAR_IL_7036	1907619375
VAR_IL_7037	1907619377
VAR_IL_7038	1907619379
VAR_IL_7039	1907619381
VAR_IL_7040	1907619383
VAR_IL_7041	1907619385
VAR_IL_7042	1907619387
VAR_IL_7043	1907619389
VAR_IL_7044	1907619391
VAR_IL_7045	1907619393
VAR_IL_7046	1907619395
VAR_IL_7047	1907619397
VAR_IL_7048	1907619399
VAR_IL_7049	1907619401
VAR_IL_7050	1907619403
VAR_IL_7051	1907619405
VAR_IL_7052	1907619407
VAR_IL_7053	1907619410
VAR_IL_7054	1907619412
VAR_IL_7055	1907619414
VAR_IL_7056	1907619416
VAR_IL_7057	1907619418
VAR_IL_7058	1907619420
VAR_IL_7059	1907619422
VAR_IL_7060	1907619424
VAR_IL_7061	1907619426
VAR_IL_7062	1907619428
VAR_IL_7063	1907619430
VAR_IL_7064	1907619432
VAR_IL_7065	1907619434
VAR_IL_7066	1907619436
VAR_IL_7067	1907619438
VAR_IL_7068	1907619440
VAR_IL_7069	1907619442
VAR_IL_7070	1907619444
VAR_IL_7071	1907619446
VAR_IL_7072	1907619448
VAR_IL_7073	1907619451
VAR_IL_7074	1907619453
VAR_IL_7075	1907619455
VAR_IL_7076	1907619457
VAR_IL_7077	1907619459
VAR_IL_7078	1907619461
VAR_IL_7079	1907619463
VAR_IL_7080	1907619465
VAR_IL_7081	1907619467
VAR_IL_7082	1907619469
VAR_IL_7083	1907619471
VAR_IL_7084	1907619473
VAR_IL_7085	1907619475
VAR_IL_7086	1907619477
VAR_IL_7087	1907619482
VAR_IL_7088	1907619484
VAR_IL_7089	1907619486
VAR_IL_7090	1907619488
VAR_IL_7091	1907619490
VAR_IL_7092	1907619492
VAR_IL_7093	1907619494
VAR_IL_7094	1907619496
VAR_IL_7095	1907619498
VAR_IL_7096	1907619500
VAR_IL_7097	1907619502
VAR_IL_7098	1907619504
VAR_IL_7099	1907619506
VAR_IL_7100	1907619508
VAR_IL_7101	1907619510
VAR_IL_7102	1907619512
VAR_IL_7103	1907619514
VAR_IL_7104	1907619516
VAR_IL_7105	1907619518
VAR_IL_7106	1907619521
VAR_IL_7107	1907619523
VAR_IL_7108	1907619525
VAR_IL_7109	1907619527
VAR_IL_7110	1907619529
VAR_IL_7111	1907619531
VAR_IL_7112	1907619533
VAR_IL_7113	1907619535
VAR_IL_7114	1907619537
VAR_IL_7115	1907619539
VAR_IL_7116	1907619541
VAR_IL_7117	1907619543
VAR_IL_7118	1907619545
VAR_IL_7119	1907619547
VAR_IL_7120	1907619551
VAR_IL_7121	1907619553
VAR_IL_7122	1907619556
VAR_IL_7123	1907619558
VAR_IL_7124	1907619560
VAR_IL_7125	1907619562
VAR_IL_7126	1907619564
VAR_IL_7127	1907619566
VAR_IL_7128	1907619568
VAR_IL_7129	1907619570
VAR_IL_7130	1907619571
VAR_IL_7131	1907619577
VAR_IL_7132	1907619579
VAR_IL_7133	1907619581
VAR_IL_7134	1907619583
VAR_IL_7135	1907619585
VAR_IL_7136	1907619588
VAR_IL_7137	1907619590
VAR_IL_7138	1907619592
VAR_IL_7139	1907619594
VAR_IL_7140	1907619596
VAR_IL_7141	1907619598
VAR_IL_7142	1907619600
VAR_IL_7143	1907619602
VAR_IL_7144	1907619605
VAR_IL_7145	1907619607
VAR_IL_7146	1907619609
VAR_IL_7147	1907619611
VAR_IL_7148	1907619613
VAR_IL_7149	1907619615
VAR_IL_7150	1907619621
VAR_IL_7151	1907619623
VAR_IL_7152	1907619625
VAR_IL_7153	1907619627
VAR_IL_7154	1907619629
VAR_IL_7155	1907619631
VAR_IL_7156	1907619634
VAR_IL_7157	1907619636
VAR_IL_7158	1907619638
VAR_IL_7159	1907619640
VAR_IL_7160	1907619642
VAR_IL_7161	1907619644
VAR_IL_7162	1907619646
VAR_IL_7163	1907619648
VAR_IL_7164	1907619650
VAR_IL_7165	1907619652
VAR_IL_7166	1907619654
VAR_IL_7167	1907619656
VAR_IL_7168	1907619658
VAR_IL_7169	1907619660
VAR_IL_7170	1907619662
VAR_IL_7171	1907619664
VAR_IL_7172	1907619666
VAR_IL_7173	1907619669
VAR_IL_7174	1907619671
VAR_IL_7175	1907619673
VAR_IL_7176	1907619675
VAR_IL_7177	1907619677
VAR_IL_7178	1907619679
VAR_IL_7179	1907619681
VAR_IL_7180	1907619683
VAR_IL_7181	1907619685
VAR_IL_7182	1907619687
VAR_IL_7183	1907619689
VAR_IL_7184	1907619691
VAR_IL_7185	1907619693
VAR_IL_7186	1907619696
VAR_IL_7187	1907619698
VAR_IL_7188	1907619700
VAR_IL_7189	1907619702
VAR_IL_7190	1907619704
VAR_IL_7191	1907619706
VAR_IL_7192	1907619708
VAR_IL_7193	1907619710
VAR_IL_7194	1907619712
VAR_IL_7195	1907619714
VAR_IL_7196	1907619716
VAR_IL_7197	1907619718
VAR_IL_7198	1907619721
VAR_IL_7199	1907619723
VAR_IL_7200	1907619725
VAR_IL_7201	1907619727
VAR_IL_7202	1907619729
VAR_IL_7203	1907619731
VAR_IL_7204	1907619733
VAR_IL_7205	1907619735
VAR_IL_7206	1907619737
VAR_IL_7207	1907619740
VAR_IL_7208	1907619742
VAR_IL_7209	1907619744
VAR_IL_7210	1907619746
VAR_IL_7211	1907619748
VAR_IL_7212	1907619750
VAR_IL_7213	1907619752
VAR_IL_7214	1907619754
VAR_IL_7215	1907619756
VAR_IL_7216	1907619758
VAR_IL_7217	1907619760
VAR_IL_7218	1907619762
VAR_IL_7219	1907619764
VAR_IL_7220	1907619766
VAR_IL_7221	1907619769
VAR_IL_7222	1907619771
VAR_IL_7223	1907619773
VAR_IL_7224	1907619775
VAR_IL_7225	1907619777
VAR_IL_7226	1907619779
VAR_IL_7227	1907619781
VAR_IL_7228	1907619783
VAR_IL_7229	1907619785
VAR_IL_7230	1907619787
VAR_IL_7231	1907619789
VAR_IL_7232	1907619791
VAR_IL_7233	1907619793
VAR_IL_7234	1907619794
VAR_IL_7235	1907619795
VAR_IL_7236	1907619796
VAR_IL_7237	1907619797
VAR_IL_7238	1907619798
VAR_IL_7239	1907619799
VAR_IL_7240	1907619800
VAR_IL_7241	1907619801
VAR_IL_7242	1907619802
VAR_IL_7243	1907619803
VAR_IL_7244	1907619804
VAR_IL_7245	1907619805
VAR_IL_7246	1907619806
VAR_IL_7247	1907619807
VAR_IL_7248	1907619808
VAR_IL_7249	1907619809
VAR_IL_7250	1907619810
VAR_IL_7251	1907619811
VAR_IL_7252	1907619812
VAR_IL_7253	1907619813
VAR_IL_7254	1907619814
VAR_IL_7255	1907619815
VAR_IL_7256	1907619816
VAR_IL_7257	1907619817
VAR_IL_7258	1907619818
VAR_IL_7259	1907619819
VAR_IL_7260	1907619820
VAR_IL_7261	1907619821
VAR_IL_7262	1907619822
VAR_IL_7263	1907619823
VAR_IL_7264	1907619824
VAR_IL_7265	1907619825
VAR_IL_7266	1907619826
VAR_IL_7267	1907619827
VAR_IL_7268	1907619828
VAR_IL_7269	1907619829
VAR_IL_7270	1907619830
VAR_IL_7271	1907619831
VAR_IL_7272	1907619832
VAR_IL_7273	1907619833
VAR_IL_7274	1907619834
VAR_IL_7275	1907619835
VAR_IL_7276	1907619836
VAR_IL_7277	1907619837
VAR_IL_7278	1907619838
VAR_IL_7279	1907619839
VAR_IL_7280	1907619840
VAR_IL_7281	1907619841
VAR_IL_7282	1907619842
VAR_IL_7283	1907619843
VAR_IL_7284	1907619844
VAR_IL_7285	1907619845
VAR_IL_7286	1907619849
VAR_IL_7287	1907619851
VAR_IL_7288	1907619853
VAR_IL_7289	1907619855
VAR_IL_7290	1907619857
VAR_IL_7291	1907619860
VAR_IL_7292	1907619862
VAR_IL_7293	1907619864
VAR_IL_7294	1907619866
VAR_IL_7295	1907619868
VAR_IL_7296	1907619870
VAR_IL_7297	1907619872
VAR_IL_7298	1907619875
VAR_IL_7299	1907619877
VAR_IL_7300	1907619879
VAR_IL_7301	1907619881
VAR_IL_7302	1907619883
VAR_IL_7303	1907619887
VAR_IL_7304	1907619889
VAR_IL_7305	1907619891
VAR_IL_7306	1907619893
VAR_IL_7307	1907619895
VAR_IL_7308	1907619897
VAR_IL_7309	1907619899
VAR_IL_7310	1907619901
VAR_IL_7311	1907619903
VAR_IL_7312	1907619905
VAR_IL_7313	1907619907
VAR_IL_7314	1907619909
VAR_IL_7315	1907619911
VAR_IL_7316	1907619914
VAR_IL_7317	1907619916
VAR_IL_7318	1907619918
VAR_IL_7319	1907619920
VAR_IL_7320	1907619926
VAR_IL_7321	1907619928
VAR_IL_7322	1907619930
VAR_IL_7323	1907619932
VAR_IL_7324	1907619934
VAR_IL_7325	1907619936
VAR_IL_7326	1907619939
VAR_IL_7327	1907619941
VAR_IL_7328	1907619943
VAR_IL_7329	1907619945
VAR_IL_7330	1907619947
VAR_IL_7331	1907619949
VAR_IL_7332	1907619951
VAR_IL_7333	1907619953
VAR_IL_7334	1907619955
VAR_IL_7335	1907619957
VAR_IL_7336	1907619959
VAR_IL_7337	1907619961
VAR_IL_7338	1907619963
VAR_IL_7339	1907619965
VAR_IL_7340	1907619968
VAR_IL_7341	1907619970
VAR_IL_7342	1907619972
VAR_IL_7343	1907619974
VAR_IL_7344	1907619976
VAR_IL_7345	1907619978
VAR_IL_7346	1907619980
VAR_IL_7347	1907619982
VAR_IL_7348	1907619985
VAR_IL_7349	1907619987
VAR_IL_7350	1907619989
VAR_IL_7351	1907619992
VAR_IL_7352	1907619994
VAR_IL_7353	1907619996
VAR_IL_7354	1907619998
VAR_IL_7355	1907620000
VAR_IL_7356	1907620002
VAR_IL_7357	1907620004
VAR_IL_7358	1907620005
VAR_IL_7359	1907620008
VAR_IL_7360	1907620009
VAR_IL_7361	1907620011
VAR_IL_7362	1907620013
VAR_IL_7363	1907620015
VAR_IL_7364	1907620017
VAR_IL_7365	1907620019
VAR_IL_7366	1907620022
VAR_IL_7367	1907620024
VAR_IL_7368	1907620026
VAR_IL_7369	1907620028
VAR_IL_7370	1907620030
VAR_IL_7371	1907620032
VAR_IL_7372	1907620034
VAR_IL_7373	1907620036
VAR_IL_7374	1907620038
VAR_IL_7375	1907620040
VAR_IL_7376	1907620042
VAR_IL_7377	1907620044
VAR_IL_7378	1907620046
VAR_IL_7379	1907620049
VAR_IL_7380	1907620051
VAR_IL_7381	1907620053
VAR_IL_7382	1907620055
VAR_IL_7383	1907620057
VAR_IL_7384	1907620059
VAR_IL_7385	1907620061
VAR_IL_7386	1907620063
VAR_IL_7387	1907620066
VAR_IL_7388	1907620068
VAR_IL_7389	1907620070
VAR_IL_7390	1907620072
VAR_IL_7391	1907620076
VAR_IL_7392	1907620078
VAR_IL_7393	1907620080
VAR_IL_7394	1907620082
VAR_IL_7395	1907620084
VAR_IL_7396	1907620086
VAR_IL_7397	1907620088
VAR_IL_7398	1907620090
VAR_IL_7399	1907620092
VAR_IL_7400	1907620095
VAR_IL_7401	1907620097
VAR_IL_7402	1907620099
VAR_IL_7403	1907620101
VAR_IL_7404	1907620103
VAR_IL_7405	1907620105
VAR_IL_7406	1907620107
VAR_IL_7407	1907620109
VAR_IL_7408	1907620111
VAR_IL_7409	1907620113
VAR_IL_7410	1907620114
VAR_IL_7411	1907620115
VAR_IL_7412	1907620116
VAR_IL_7413	1907620117
VAR_IL_7414	1907620118
VAR_IL_7415	1907620119
VAR_IL_7416	1907620120
VAR_IL_7417	1907620121
VAR_IL_7418	1907620122
VAR_IL_7419	1907620123
VAR_IL_7420	1907620124
VAR_IL_7421	1907620125
VAR_IL_7422	1907620126
VAR_IL_7423	1907620127
VAR_IL_7424	1907620128
VAR_IL_7425	1907620129
VAR_IL_7426	1907620130
VAR_IL_7427	1907620131
VAR_IL_7428	1907620132
VAR_IL_7429	1907620133
VAR_IL_7430	1907620134
VAR_IL_7431	1907620135
VAR_IL_7432	1907620136
VAR_IL_7433	1907620137
VAR_IL_7434	1907620138
VAR_IL_7435	1907620139
VAR_IL_7436	1907620140
VAR_IL_7437	1907620141
VAR_IL_7438	1907620180
VAR_IL_7439	1907620182
VAR_IL_7440	1907620184
VAR_IL_7441	1907620186
VAR_IL_7442	1907620188
VAR_IL_7443	1907620190
VAR_IL_7444	1907620192
VAR_IL_7445	1907620194
VAR_IL_7446	1907620196
VAR_IL_7447	1907620198
VAR_IL_7448	1907620200
VAR_IL_7449	1907620202
VAR_IL_7450	1907620204
VAR_IL_7451	1907620207
VAR_IL_7452	1907620209
VAR_IL_7453	1907620211
VAR_IL_7454	1907620213
VAR_IL_7455	1907620215
VAR_IL_7456	1907620217
VAR_IL_7457	1907620219
VAR_IL_7458	1907620221
VAR_IL_7459	1907620223
VAR_IL_7460	1907620225
VAR_IL_7461	1907620227
VAR_IL_7462	1907620229
VAR_IL_7463	1907620231
VAR_IL_7464	1907620233
VAR_IL_7465	1907620235
VAR_IL_7466	1907620237
VAR_IL_7467	1907620239
VAR_IL_7468	1907620241
VAR_IL_7469	1907620243
VAR_IL_7470	1907620245
VAR_IL_7471	1907620247
VAR_IL_7472	1907620249
VAR_IL_7473	1907620252
VAR_IL_7474	1907620254
VAR_IL_7475	1907620259
VAR_IL_7476	1907620261
VAR_IL_7477	1907620263
VAR_IL_7478	1907620265
VAR_IL_7479	1907620267
VAR_IL_7480	1907620269
VAR_IL_7481	1907620271
VAR_IL_7482	1907620274
VAR_IL_7483	1907620276
VAR_IL_7484	1907620278
VAR_IL_7485	1907620280
VAR_IL_7486	1907620282
VAR_IL_7487	1907620284
VAR_IL_7488	1907620286
VAR_IL_7489	1907620288
VAR_IL_7490	1907620290
VAR_IL_7491	1907620293
VAR_IL_7492	1907620295
VAR_IL_7493	1907620297
VAR_IL_7494	1907620299
VAR_IL_7495	1907620301
VAR_IL_7496	1907620303
VAR_IL_7497	1907620305
VAR_IL_7498	1907620308
VAR_IL_7499	1907620310
VAR_IL_7500	1907620311
VAR_IL_7501	1907620313
VAR_IL_7502	1907620315
VAR_IL_7503	1907620317
VAR_IL_7504	1907620319
VAR_IL_7505	1907620322
VAR_IL_7506	1907620324
VAR_IL_7507	1907620326
VAR_IL_7508	1907620328
VAR_IL_7509	1907620330
VAR_IL_7510	1907620332
VAR_IL_7511	1907620334
VAR_IL_7512	1907620336
VAR_IL_7513	1907620338
VAR_IL_7514	1907620340
VAR_IL_7515	1907620342
VAR_IL_7516	1907620344
VAR_IL_7517	1907620347
VAR_IL_7518	1907620349
VAR_IL_7519	1907620351
VAR_IL_7520	1907620353
VAR_IL_7521	1907620355
VAR_IL_7522	1907620357
VAR_IL_7523	1907620358
VAR_IL_7524	1907620359
VAR_IL_7525	1907620360
VAR_IL_7526	1907620361
VAR_IL_7527	1907620362
VAR_IL_7528	1907620363
VAR_IL_7529	1907620364
VAR_IL_7530	1907620365
VAR_IL_7531	1907620366
VAR_IL_7532	1907620367
VAR_IL_7533	1907620368
VAR_IL_7534	1907620369
VAR_IL_7535	1907620370
VAR_IL_7536	1907620371
VAR_IL_7537	1907620372
VAR_IL_7538	1907620373
VAR_IL_7539	1907620374
VAR_IL_7540	1907620375
VAR_IL_7541	1907620376
VAR_IL_7542	1907620377
VAR_IL_7543	1907620378
VAR_IL_7544	1907620379
VAR_IL_7545	1907620380
VAR_IL_7546	1907620381
VAR_IL_7547	1907620382
VAR_IL_7548	1907620383
VAR_IL_7549	1907620384
VAR_IL_7550	1907620385
VAR_IL_7551	1907620386
VAR_IL_7552	1907620387
VAR_IL_7553	1907620388
VAR_IL_7554	1907620389
VAR_IL_7555	1907620390
VAR_IL_7556	1907620391
VAR_IL_7557	1907620392
VAR_IL_7558	1907620393
VAR_IL_7559	1907620394
VAR_IL_7560	1907620395
VAR_IL_7561	1907620396
VAR_IL_7562	1907620397
VAR_IL_7563	1907620398
VAR_IL_7564	1907620399
VAR_IL_7565	1907620400
VAR_IL_7566	1907620402
VAR_IL_7567	1907620405
VAR_IL_7568	1907620407
VAR_IL_7569	1907620409
VAR_IL_7570	1907620411
VAR_IL_7571	1907620413
VAR_IL_7572	1907620415
VAR_IL_7573	1907620418
VAR_IL_7574	1907620420
VAR_IL_7575	1907620422
VAR_IL_7576	1907620424
VAR_IL_7577	1907620426
VAR_IL_7578	1907620428
VAR_IL_7579	1907620431
VAR_IL_7580	1907620433
VAR_IL_7581	1907620435
VAR_IL_7582	1907620437
VAR_IL_7583	1907620439
VAR_IL_7584	1907620441
VAR_IL_7585	1907620443
VAR_IL_7586	1907620445
VAR_IL_7587	1907620448
VAR_IL_7588	1907620450
VAR_IL_7589	1907620452
VAR_IL_7590	1907620454
VAR_IL_7591	1907620456
VAR_IL_7592	1907620458
VAR_IL_7593	1907620460
VAR_IL_7594	1907620463
VAR_IL_7595	1907620465
VAR_IL_7596	1907620467
VAR_IL_7597	1907620469
VAR_IL_7598	1907620471
VAR_IL_7599	1907620473
VAR_IL_7600	1907620475
VAR_IL_7601	1907620477
VAR_IL_7602	1907620479
VAR_IL_7603	1907620482
VAR_IL_7604	1907620484
VAR_IL_7605	1907620489
VAR_IL_7606	1907620491
VAR_IL_7607	1907620493
VAR_IL_7608	1907620495
VAR_IL_7609	1907620497
VAR_IL_7610	1907620499
VAR_IL_7611	1907620501
VAR_IL_7612	1907620503
VAR_IL_7613	1907620505
VAR_IL_7614	1907620507
VAR_IL_7615	1907620509
VAR_IL_7616	1907620511
VAR_IL_7617	1907620513
VAR_IL_7618	1907620515
VAR_IL_7619	1907620517
VAR_IL_7620	1907620519
VAR_IL_7621	1907620521
VAR_IL_7622	1907620523
VAR_IL_7623	1907620525
VAR_IL_7624	1907620527
VAR_IL_7625	1907620529
VAR_IL_7626	1907620531
VAR_IL_7627	1907620533
VAR_IL_7628	1907620535
VAR_IL_7629	1907620537
VAR_IL_7630	1907620539
VAR_IL_7631	1907620541
VAR_IL_7632	1907620543
VAR_IL_7633	1907620545
VAR_IL_7634	1907620548
VAR_IL_7635	1907620550
VAR_IL_7636	1907620552
VAR_IL_7637	1907620554
VAR_IL_7638	1907620556
VAR_IL_7639	1907620558
VAR_IL_7640	1907620560
VAR_IL_7641	1907620562
VAR_IL_7642	1907620564
VAR_IL_7643	1907620566
VAR_IL_7644	1907620568
VAR_IL_7645	1907620570
VAR_IL_7646	1907620572
VAR_IL_7647	1907620574
VAR_IL_7648	1907620576
VAR_IL_7649	1907620578
VAR_IL_7650	1907620580
VAR_IL_7651	1907620583
VAR_IL_7652	1907620585
VAR_IL_7653	1907620587
VAR_IL_7654	1907620589
VAR_IL_7655	1907620591
VAR_IL_7656	1907620593
VAR_IL_7657	1907620595
VAR_IL_7658	1907620597
VAR_IL_7659	1907620599
VAR_IL_7660	1907620601
VAR_IL_7661	1907620603
VAR_IL_7662	1907620605
VAR_IL_7663	1907620607
VAR_IL_7664	1907620609
VAR_IL_7665	1907620611
VAR_IL_7666	1907620613
VAR_IL_7667	1907620615
VAR_IL_7668	1907620617
VAR_IL_7669	1907620619
VAR_IL_7670	1907620621
VAR_IL_7671	1907620623
VAR_IL_7672	1907620626
VAR_IL_7673	1907620628
VAR_IL_7674	1907620630
VAR_IL_7675	1907620632
VAR_IL_7676	1907620634
VAR_IL_7677	1907620636
VAR_IL_7678	1907620638
VAR_IL_7679	1907620640
VAR_IL_7680	1907620642
VAR_IL_7681	1907620644
VAR_IL_7682	1907620646
VAR_IL_7683	1907620648
VAR_IL_7684	1907620650
VAR_IL_7685	1907620652
VAR_IL_7686	1907620654
VAR_IL_7687	1907620656
VAR_IL_7688	1907620658
VAR_IL_7689	1907620661
VAR_IL_7690	1907620663
VAR_IL_7691	1907620665
VAR_IL_7692	1907620667
VAR_IL_7693	1907620669
VAR_IL_7694	1907620671
VAR_IL_7695	1907620673
VAR_IL_7696	1907620675
VAR_IL_7697	1907620677
VAR_IL_7698	1907620679
VAR_IL_7699	1907620681
VAR_IL_7700	1907620683
VAR_IL_7701	1907620685
VAR_IL_7702	1907620687
VAR_IL_7703	1907620689
VAR_IL_7704	1907620691
VAR_IL_7705	1907620693
VAR_IL_7706	1907620695
VAR_IL_7707	1907620697
VAR_IL_7708	1907620699
VAR_IL_7709	1907620701
VAR_IL_7710	1907620703
VAR_IL_7711	1907620705
VAR_IL_7712	1907620707
VAR_IL_7713	1907620710
VAR_IL_7714	1907620712
VAR_IL_7715	1907620714
VAR_IL_7716	1907620716
VAR_IL_7717	1907620718
VAR_IL_7718	1907620720
VAR_IL_7719	1907620722
VAR_IL_7720	1907620724
VAR_IL_7721	1907620727
VAR_IL_7722	1907620729
VAR_IL_7723	1907620731
VAR_IL_7724	1907620733
VAR_IL_7725	1907620735
VAR_IL_7726	1907620737
VAR_IL_7727	1907620739
VAR_IL_7728	1907620741
VAR_IL_7729	1907620743
VAR_IL_7730	1907620745
VAR_IL_7731	1907620748
VAR_IL_7732	1907620750
VAR_IL_7733	1907620752
VAR_IL_7734	1907620754
VAR_IL_7735	1907620756
VAR_IL_7736	1907620758
VAR_IL_7737	1907620760
VAR_IL_7738	1907620762
VAR_IL_7739	1907620764
VAR_IL_7740	1907620766
VAR_IL_7741	1907620768
VAR_IL_7742	1907620770
VAR_IL_7743	1907620772
VAR_IL_7744	1907620774
VAR_IL_7745	1907620776
VAR_IL_7746	1907620778
VAR_IL_7747	1907620780
VAR_IL_7748	1907620782
VAR_IL_7749	1907620784
VAR_IL_7750	1907620786
VAR_IL_7751	1907620788
VAR_IL_7752	1907620790
VAR_IL_7753	1907620792
VAR_IL_7754	1907620794
VAR_IL_7755	1907620796
VAR_IL_7756	1907620798
VAR_IL_7757	1907620801
VAR_IL_7758	1907620803
VAR_IL_7759	1907620805
VAR_IL_7760	1907620811
VAR_IL_7761	1907620813
VAR_IL_7762	1907620815
VAR_IL_7763	1907620817
VAR_IL_7764	1907620820
VAR_IL_7765	1907620822
VAR_IL_7766	1907620824
VAR_IL_7767	1907620826
VAR_IL_7768	1907620828
VAR_IL_7769	1907620830
VAR_IL_7770	1907620832
VAR_IL_7771	1907620834
VAR_IL_7772	1907620836
VAR_IL_7773	1907620839
VAR_IL_7774	1907620841
VAR_IL_7775	1907620843
VAR_IL_7776	1907620845
VAR_IL_7777	1907620847
VAR_IL_7778	1907620849
VAR_IL_7779	1907620851
VAR_IL_7780	1907620853
VAR_IL_7781	1907620855
VAR_IL_7782	1907620857
VAR_IL_7783	1907620860
VAR_IL_7784	1907620862
VAR_IL_7785	1907620864
VAR_IL_7786	1907620866
VAR_IL_7787	1907620868
VAR_IL_7788	1907620870
VAR_IL_7789	1907620872
VAR_IL_7790	1907620874
VAR_IL_7791	1907620877
VAR_IL_7792	1907620879
VAR_IL_7793	1907620881
VAR_IL_7794	1907620883
VAR_IL_7795	1907620885
VAR_IL_7796	1907620887
VAR_IL_7797	1907620889
VAR_IL_7798	1907620891
VAR_IL_7799	1907620893
VAR_IL_7800	1907620895
VAR_IL_7801	1907620897
VAR_IL_7802	1907620900
VAR_IL_7803	1907620902
VAR_IL_7804	1907620904
VAR_IL_7805	1907620906
VAR_IL_7806	1907620908
VAR_IL_7807	1907620910
VAR_IL_7808	1907620912
VAR_IL_7809	1907620915
VAR_IL_7810	1907620917
VAR_IL_7811	1907620919
VAR_IL_7812	1907620921
VAR_IL_7813	1907620923
VAR_IL_7814	1907620925
VAR_IL_7815	1907620927
VAR_IL_7816	1907620929
VAR_IL_7817	1907620931
VAR_IL_7818	1907620933
VAR_IL_7819	1907620936
VAR_IL_7820	1907620938
VAR_IL_7821	1907620940
VAR_IL_7822	1907620942
VAR_IL_7823	1907620944
VAR_IL_7824	1907620946
VAR_IL_7825	1907620949
VAR_IL_7826	1907620951
VAR_IL_7827	1907620953
VAR_IL_7828	1907620955
VAR_IL_7829	1907620957
VAR_IL_7830	1907620959
VAR_IL_7831	1907620961
VAR_IL_7832	1907620963
VAR_IL_7833	1907620965
VAR_IL_7834	1907620968
VAR_IL_7835	1907620970
VAR_IL_7836	1907620972
VAR_IL_7837	1907620974
VAR_IL_7838	1907620976
VAR_IL_7839	1907620978
VAR_IL_7840	1907620980
VAR_IL_7841	1907620982
VAR_IL_7842	1907620984
VAR_IL_7843	1907620986
VAR_IL_7844	1907620989
VAR_IL_7845	1907620991
VAR_IL_7846	1907620993
VAR_IL_7847	1907620995
VAR_IL_7848	1907620997
VAR_IL_7849	1907620999
VAR_IL_7850	1907621001
VAR_IL_7851	1907621003
VAR_IL_7852	1907621005
VAR_IL_7853	1907621007
VAR_IL_7854	1907621009
VAR_IL_7855	1907621011
VAR_IL_7856	1907621013
VAR_IL_7857	1907621015
VAR_IL_7858	1907621018
VAR_IL_7859	1907621020
VAR_IL_7860	1907621022
VAR_IL_7861	1907621024
VAR_IL_7862	1907621026
VAR_IL_7863	1907621028
VAR_IL_7864	1907621030
VAR_IL_7865	1907621032
VAR_IL_7866	1907621035
VAR_IL_7867	1907621037
VAR_IL_7868	1907621039
VAR_IL_7869	1907621041
VAR_IL_7870	1907621043
VAR_IL_7871	1907621045
VAR_IL_7872	1907621047
VAR_IL_7873	1907621049
VAR_IL_7874	1907621051
VAR_IL_7875	1907621053
VAR_IL_7876	1907621056
VAR_IL_7877	1907621071
VAR_IL_7878	1907621074
VAR_IL_7879	1907621076
VAR_IL_7880	1907621078
VAR_IL_7881	1907621080
VAR_IL_7882	1907621083
VAR_IL_7883	1907621085
VAR_IL_7884	1907621087
VAR_IL_7885	1907621089
VAR_IL_7886	1907621091
VAR_IL_7887	1907621093
VAR_IL_7888	1907621095
VAR_IL_7889	1907621097
VAR_IL_7890	1907621099
VAR_IL_7891	1907621102
VAR_IL_7892	1907621104
VAR_IL_7893	1907621106
VAR_IL_7894	1907621108
VAR_IL_7895	1907621110
VAR_IL_7896	1907621113
VAR_IL_7897	1907621115
VAR_IL_7898	1907621117
VAR_IL_7899	1907621120
VAR_IL_7900	1907621122
VAR_IL_7901	1907621127
VAR_IL_7902	1907621129
VAR_IL_7903	1907621131
VAR_IL_7904	1907621133
VAR_IL_7905	1907621135
VAR_IL_7906	1907621137
VAR_IL_7907	1907621139
VAR_IL_7908	1907621142
VAR_IL_7909	1907621144
VAR_IL_7910	1907621146
VAR_IL_7911	1907621148
VAR_IL_7912	1907621150
VAR_IL_7913	1907621152
VAR_IL_7914	1907621154
VAR_IL_7915	1907621156
VAR_IL_7916	1907621158
VAR_IL_7917	1907621160
VAR_IL_7918	1907621162
VAR_IL_7919	1907621164
VAR_IL_7920	1907621166
VAR_IL_7921	1907621168
VAR_IL_7922	1907621170
VAR_IL_7923	1907621172
VAR_IL_7924	1907621174
VAR_IL_7925	1907621176
VAR_IL_7926	1907621178
VAR_IL_7927	1907621180
VAR_IL_7928	1907621182
VAR_IL_7929	1907621184
VAR_IL_7930	1907621186
VAR_IL_7931	1907621188
VAR_IL_7932	1907621190
VAR_IL_7933	1907621192
VAR_IL_7934	1907621194
VAR_IL_7935	1907621196
VAR_IL_7936	1907621198
VAR_IL_7937	1907621201
VAR_IL_7938	1907621203
VAR_IL_7939	1907621205
VAR_IL_7940	1907621207
VAR_IL_7941	1907621209
VAR_IL_7942	1907621211
VAR_IL_7943	1907621213
VAR_IL_7944	1907621215
VAR_IL_7945	1907621220
VAR_IL_7946	1907621222
VAR_IL_7947	1907621224
VAR_IL_7948	1907621226
VAR_IL_7949	1907621229
VAR_IL_7950	1907621231
VAR_IL_7951	1907621233
VAR_IL_7952	1907621235
VAR_IL_7953	1907621237
VAR_IL_7954	1907621239
VAR_IL_7955	1907621241
VAR_IL_7956	1907621243
VAR_IL_7957	1907621245
VAR_IL_7958	1907621252
VAR_IL_7959	1907621254
VAR_IL_7960	1907621256
VAR_IL_7961	1907621258
VAR_IL_7962	1907621260
VAR_IL_7963	1907621262
VAR_IL_7964	1907621264
VAR_IL_7965	1907621266
VAR_IL_7966	1907621268
VAR_IL_7967	1907621270
VAR_IL_7968	1907621272
VAR_IL_7969	1907621274
VAR_IL_7970	1907621276
VAR_IL_7971	1907621278
VAR_IL_7972	1907621280
VAR_IL_7973	1907621283
VAR_IL_7974	1907621285
VAR_IL_7975	1907621287
VAR_IL_7976	1907621289
VAR_IL_7977	1907621291
VAR_IL_7978	1907621293
VAR_IL_7979	1907621295
VAR_IL_7980	1907621297
VAR_IL_7981	1907621299
VAR_IL_7982	1907621301
VAR_IL_7983	1907621303
VAR_IL_7984	1907621305
VAR_IL_7985	1907621308
VAR_IL_7986	1907621310
VAR_IL_7987	1907621312
VAR_IL_7988	1907621314
VAR_IL_7989	1907621316
VAR_IL_7990	1907621318
VAR_IL_7991	1907621594
VAR_IL_7992	1907621596
VAR_IL_7993	1907621598
VAR_IL_7994	1907621600
VAR_IL_7995	1907621602
VAR_IL_7996	1907621604
VAR_IL_7997	1907621606
VAR_IL_7998	1907621608
VAR_IL_7999	1907621610
VAR_IL_8000	1907621612
VAR_IL_8001	1907621614
VAR_IL_8002	1907621616
VAR_IL_8003	1907621619
VAR_IL_8004	1907621621
VAR_IL_8005	1907621623
VAR_IL_8006	1907621625
VAR_IL_8007	1907621627
VAR_IL_8008	1907621629
VAR_IL_8009	1907621631
VAR_IL_8010	1907621633
VAR_IL_8011	1907621635
VAR_IL_8012	1907621637
VAR_IL_8013	1907621640
VAR_IL_8014	1907621642
VAR_IL_8015	1907621644
VAR_IL_8016	1907621646
VAR_IL_8017	1907621648
VAR_IL_8018	1907621650
VAR_IL_8019	1907621652
VAR_IL_8020	1907621654
VAR_IL_8021	1907621657
VAR_IL_8022	1907621659
VAR_IL_8023	1907621661
VAR_IL_8024	1907621663
VAR_IL_8025	1907621665
VAR_IL_8026	1907621667
VAR_IL_8027	1907621669
VAR_IL_8028	1907621671
VAR_IL_8029	1907621674
VAR_IL_8030	1907621676
VAR_IL_8031	1907621678
VAR_IL_8032	1907621680
VAR_IL_8033	1907621682
VAR_IL_8034	1907621684
VAR_IL_8035	1907621687
VAR_IL_8036	1907621689
VAR_IL_8037	1907621691
VAR_IL_8038	1907621693
VAR_IL_8039	1907621800
VAR_IL_8040	1907621802
VAR_IL_8041	1907621804
VAR_IL_8042	1907621806
VAR_IL_8043	1907621808
VAR_IL_8044	1907621810
VAR_IL_8045	1907621812
VAR_IL_8046	1907621814
VAR_IL_8047	1907621817
VAR_IL_8048	1907621819
VAR_IL_8049	1907621821
VAR_IL_8050	1907621823
VAR_IL_8051	1907621825
VAR_IL_8052	1907621827
VAR_IL_8053	1907621829
VAR_IL_8054	1907621831
VAR_IL_8055	1907621833
VAR_IL_8056	1907621838
VAR_IL_8057	1907621840
VAR_IL_8058	1907621842
VAR_IL_8059	1907621844
VAR_IL_8060	1907621846
VAR_IL_8061	1907621848
VAR_IL_8062	1907621850
VAR_IL_8063	1907621852
VAR_IL_8064	1907621854
VAR_IL_8065	1907621856
VAR_IL_8066	1907621859
VAR_IL_8067	1907621861
VAR_IL_8068	1907621863
VAR_IL_8069	1907621865
VAR_IL_8070	1907621867
VAR_IL_8071	1907621869
VAR_IL_8072	1907621871
VAR_IL_8073	1907621873
VAR_IL_8074	1907621875
VAR_IL_8075	1907621878
VAR_IL_8076	1907621880
VAR_IL_8077	1907621882
VAR_IL_8078	1907621884
VAR_IL_8079	1907621886
VAR_IL_8080	1907621888
VAR_IL_8081	1907621890
VAR_IL_8082	1907621892
VAR_IL_8083	1907621894
VAR_IL_8084	1907621896
VAR_IL_8085	1907621898
VAR_IL_8086	1907621900
VAR_IL_8087	1907621902
VAR_IL_8088	1907621904
VAR_IL_8089	1907621906
VAR_IL_8090	1907621908
VAR_IL_8091	1907621910
VAR_IL_8092	1907621912
VAR_IL_8093	1907621914
VAR_IL_8094	1907621916
VAR_IL_8095	1907621918
VAR_IL_8096	1907621922
VAR_IL_8097	1907621924
VAR_IL_8098	1907621929
VAR_IL_8099	1907621931
VAR_IL_8100	1907621933
VAR_IL_8101	1907621935
VAR_IL_8102	1907621937
VAR_IL_8103	1907621939
VAR_IL_8104	1907621941
VAR_IL_8105	1907621944
VAR_IL_8106	1907621946
VAR_IL_8107	1907621948
VAR_IL_8108	1907621950
VAR_IL_8109	1907621952
VAR_IL_8110	1907621954
VAR_IL_8111	1907621956
VAR_IL_8112	1907621958
VAR_IL_8113	1907621960
VAR_IL_8114	1907621962
VAR_IL_8115	1907621964
VAR_IL_8116	1907621966
VAR_IL_8117	1907621968
VAR_IL_8118	1907621970
VAR_IL_8119	1907622229
VAR_IL_8120	1907622231
VAR_IL_8121	1907622233
VAR_IL_8122	1907622235
VAR_IL_8123	1907622237
VAR_IL_8124	1907622239
VAR_IL_8125	1907622241
VAR_IL_8126	1907622243
VAR_IL_8127	1907622245
VAR_IL_8128	1907622500
VAR_IL_8129	1907622503
VAR_IL_8130	1907622505
VAR_IL_8131	1907622507
VAR_IL_8132	1907622509
VAR_IL_8133	1907622512
VAR_IL_8134	1907622514
VAR_IL_8135	1907622516
VAR_IL_8136	1907622518
VAR_IL_8137	1907622523
VAR_IL_8138	1907622525
VAR_IL_8139	1907622527
VAR_IL_8140	1907622529
VAR_IL_8141	1907622531
VAR_IL_8142	1907622533
VAR_IL_8143	1907622535
VAR_IL_8144	1907622537
VAR_IL_8145	1907622539
VAR_IL_8146	1907622541
VAR_IL_8147	1907622543
VAR_IL_8148	1907622545
VAR_IL_8149	1907622547
VAR_IL_8150	1907622549
VAR_IL_8151	1907622551
VAR_IL_8152	1907622553
VAR_IL_8153	1907622555
VAR_IL_8154	1907622557
VAR_IL_8155	1907622559
VAR_IL_8156	1907622561
VAR_IL_8157	1907622563
VAR_IL_8158	1907622565
VAR_IL_8159	1907622567
VAR_IL_8160	1907622570
VAR_IL_8161	1907622572
VAR_IL_8162	1907622574
VAR_IL_8163	1907622576
VAR_IL_8164	1907622578
VAR_IL_8165	1907622580
VAR_IL_8166	1907622582
VAR_IL_8167	1907622584
VAR_IL_8168	1907622586
VAR_IL_8169	1907622588
VAR_IL_8170	1907622590
VAR_IL_8171	1907622592
VAR_IL_8172	1907622594
VAR_IL_8173	1907622596
VAR_IL_8174	1907622598
VAR_IL_8175	1907622600
VAR_IL_8176	1907622605
VAR_IL_8177	1907622607
VAR_IL_8178	1907622609
VAR_IL_8179	1907622612
VAR_IL_8180	1907622614
VAR_IL_8181	1907622616
VAR_IL_8182	1907622618
VAR_IL_8183	1907622620
VAR_IL_8184	1907622622
VAR_IL_8185	1907622624
VAR_IL_8186	1907622626
VAR_IL_8187	1907622628
VAR_IL_8188	1907622630
VAR_IL_8189	1907622632
VAR_IL_8190	1907622634
VAR_IL_8191	1907622636
VAR_IL_8192	1907622640
VAR_IL_8193	1907622642
VAR_IL_8194	1907622644
VAR_IL_8195	1907622646
VAR_IL_8196	1907622648
VAR_IL_8197	1907622650
VAR_IL_8198	1907622652
VAR_IL_8199	1907622654
VAR_IL_8200	1907622656
VAR_IL_8201	1907622658
VAR_IL_8202	1907622661
VAR_IL_8203	1907622663
VAR_IL_8204	1907622665
VAR_IL_8205	1907622667
VAR_IL_8206	1907622669
VAR_IL_8207	1907622671
VAR_IL_8208	1907622673
VAR_IL_8209	1907622675
VAR_IL_8210	1907622677
VAR_IL_8211	1907622679
VAR_IL_8212	1907622681
VAR_IL_8213	1907622683
VAR_IL_8214	1907622685
VAR_IL_8215	1907622687
VAR_IL_8216	1907622689
VAR_IL_8217	1907622691
VAR_IL_8218	1907622693
VAR_IL_8219	1907622695
VAR_IL_8220	1907622697
VAR_IL_8221	1907622700
VAR_IL_8222	1907622702
VAR_IL_8223	1907622704
VAR_IL_8224	1907622706
VAR_IL_8225	1907622711
VAR_IL_8226	1907622713
VAR_IL_8227	1907622714
VAR_IL_8228	1907622717
VAR_IL_8229	1907622719
VAR_IL_8230	1907622721
VAR_IL_8231	1907622723
VAR_IL_8232	1907622725
VAR_IL_8233	1907622727
VAR_IL_8234	1907622729
VAR_IL_8235	1907622732
VAR_IL_8236	1907622734
VAR_IL_8237	1907622736
VAR_IL_8238	1907622738
VAR_IL_8239	1907622740
VAR_IL_8240	1907622744
VAR_IL_8241	1907622746
VAR_IL_8242	1907622748
VAR_IL_8243	1907622750
VAR_IL_8244	1907622752
VAR_IL_8245	1907622754
VAR_IL_8246	1907622756
VAR_IL_8247	1907622758
VAR_IL_8248	1907622761
VAR_IL_8249	1907622763
VAR_IL_8250	1907622765
VAR_IL_8251	1907622767
VAR_IL_8252	1907622769
VAR_IL_8253	1907622771
VAR_IL_8254	1907622773
VAR_IL_8255	1907622775
VAR_IL_8256	1907622778
VAR_IL_8257	1907622780
VAR_IL_8258	1907622782
VAR_IL_8259	1907622784
VAR_IL_8260	1907622786
VAR_IL_8261	1907622789
VAR_IL_8262	1907622791
VAR_IL_8263	1907622793
VAR_IL_8264	1907622795
VAR_IL_8265	1907622797
VAR_IL_8266	1907622799
VAR_IL_8267	1907622801
VAR_IL_8268	1907622803
VAR_IL_8269	1907622805
VAR_IL_8270	1907622807
VAR_IL_8271	1907622810
VAR_IL_8272	1907622812
VAR_IL_8273	1907622814
VAR_IL_8274	1907622816
VAR_IL_8275	1907622818
VAR_IL_8276	1907622820
VAR_IL_8277	1907622822
VAR_IL_8278	1907622824
VAR_IL_8279	1907622826
VAR_IL_8280	1907622830
VAR_IL_8281	1907622832
VAR_IL_8282	1907622834
VAR_IL_8283	1907622836
VAR_IL_8284	1907622843
VAR_IL_8285	1907622845
VAR_IL_8286	1907622847
VAR_IL_8287	1907622849
VAR_IL_8288	1907622851
VAR_IL_8289	1907622853
VAR_IL_8290	1907622855
VAR_IL_8291	1907622857
VAR_IL_8292	1907622859
VAR_IL_8293	1907622861
VAR_IL_8294	1907622863
VAR_IL_8295	1907622865
VAR_IL_8296	1907622867
VAR_IL_8297	1907622869
VAR_IL_8298	1907622871
VAR_IL_8299	1907622873
VAR_IL_8300	1907622875
VAR_IL_8301	1907622878
VAR_IL_8302	1907622880
VAR_IL_8303	1907622882
VAR_IL_8304	1907622884
VAR_IL_8305	1907622886
VAR_IL_8306	1907622888
VAR_IL_8307	1907622890
VAR_IL_8308	1907622892
VAR_IL_8309	1907622894
VAR_IL_8310	1907622896
VAR_IL_8311	1907622898
VAR_IL_8312	1907622900
VAR_IL_8313	1907622902
VAR_IL_8314	1907622905
VAR_IL_8315	1907622907
VAR_IL_8316	1907622909
VAR_IL_8317	1907622911
VAR_IL_8318	1907622913
VAR_IL_8319	1907622915
VAR_IL_8320	1907622917
VAR_IL_8321	1907622919
VAR_IL_8322	1907622921
VAR_IL_8323	1907622923
VAR_IL_8324	1907622925
VAR_IL_8325	1907622927
VAR_IL_8326	1907622929
VAR_IL_8327	1907622931
VAR_IL_8328	1907622933
VAR_IL_8329	1907622935
VAR_IL_8330	1907622937
VAR_IL_8331	1907622939
VAR_IL_8332	1907622942
VAR_IL_8333	1907622944
VAR_IL_8334	1907622946
VAR_IL_8335	1907622948
VAR_IL_8336	1907622950
VAR_IL_8337	1907622952
VAR_IL_8338	1907622954
VAR_IL_8339	1907622956
VAR_IL_8340	1907622958
VAR_IL_8341	1907622960
VAR_IL_8342	1907622962
VAR_IL_8343	1907622964
VAR_IL_8344	1907622966
VAR_IL_8345	1907622968
VAR_IL_8346	1907622970
VAR_IL_8347	1907622972
VAR_IL_8348	1907622974
VAR_IL_8349	1907622976
VAR_IL_8350	1907622978
VAR_IL_8351	1907622980
VAR_IL_8352	1907622982
VAR_IL_8353	1907622984
VAR_IL_8354	1907622986
VAR_IL_8355	1907622988
VAR_IL_8356	1907622990
VAR_IL_8357	1907622992
VAR_IL_8358	1907623243
VAR_IL_8359	1907623245
VAR_IL_8360	1907623247
VAR_IL_8361	1907623249
VAR_IL_8362	1907623251
VAR_IL_8363	1907623253
VAR_IL_8364	1907623255
VAR_IL_8365	1907623257
VAR_IL_8366	1907623262
VAR_IL_8367	1907623264
VAR_IL_8368	1907623266
VAR_IL_8369	1907623268
VAR_IL_8370	1907623270
VAR_IL_8371	1907623272
VAR_IL_8372	1907623274
VAR_IL_8373	1907623276
VAR_IL_8374	1907623278
VAR_IL_8375	1907623280
VAR_IL_8376	1907623282
VAR_IL_8377	1907623284
VAR_IL_8378	1907623286
VAR_IL_8379	1907623288
VAR_IL_8380	1907623290
VAR_IL_8381	1907623293
VAR_IL_8382	1907623295
VAR_IL_8383	1907623297
VAR_IL_8384	1907623299
VAR_IL_8385	1907623301
VAR_IL_8386	1907623303
VAR_IL_8387	1907623305
VAR_IL_8388	1907623307
VAR_IL_8389	1907623309
VAR_IL_8390	1907623311
VAR_IL_8391	1907623313
VAR_IL_8392	1907623316
VAR_IL_8393	1907623318
VAR_IL_8394	1907623320
VAR_IL_8395	1907623322
VAR_IL_8396	1907623327
VAR_IL_8397	1907623329
VAR_IL_8398	1907623331
VAR_IL_8399	1907623333
VAR_IL_8400	1907623335
VAR_IL_8401	1907623337
VAR_IL_8402	1907623340
VAR_IL_8403	1907623342
VAR_IL_8404	1907623344
VAR_IL_8405	1907623346
VAR_IL_8406	1907623348
VAR_IL_8407	1907623350
VAR_IL_8408	1907623352
VAR_IL_8409	1907623354
VAR_IL_8410	1907623356
VAR_IL_8411	1907623358
VAR_IL_8412	1907623360
VAR_IL_8413	1907623363
VAR_IL_8414	1907623365
VAR_IL_8415	1907623367
VAR_IL_8416	1907623369
VAR_IL_8417	1907623373
VAR_IL_8418	1907623376
VAR_IL_8419	1907623378
VAR_IL_8420	1907623380
VAR_IL_8421	1907623382
VAR_IL_8422	1907623384
VAR_IL_8423	1907623390
VAR_IL_8424	1907623392
VAR_IL_8425	1907623394
VAR_IL_8426	1907623396
VAR_IL_8427	1907623398
VAR_IL_8428	1907623400
VAR_IL_8429	1907623402
VAR_IL_8430	1907623404
VAR_IL_8431	1907623406
VAR_IL_8432	1907623408
VAR_IL_8433	1907623410
VAR_IL_8434	1907623412
VAR_IL_8435	1907623414
VAR_IL_8436	1907623415
VAR_IL_8437	1907623417
VAR_IL_8438	1907623419
VAR_IL_8439	1907623421
VAR_IL_8440	1907623423
VAR_IL_8441	1907623425
VAR_IL_8442	1907623427
VAR_IL_8443	1907623429
VAR_IL_8444	1907623431
VAR_IL_8445	1907623433
VAR_IL_8446	1907623435
VAR_IL_8447	1907623437
VAR_IL_8448	1907623441
VAR_IL_8449	1907623443
VAR_IL_8450	1907623445
VAR_IL_8451	1907623447
VAR_IL_8452	1907623449
VAR_IL_8453	1907623451
VAR_IL_8454	1907623453
VAR_IL_8455	1907623455
VAR_IL_8456	1907623457
VAR_IL_8457	1907623459
VAR_IL_8458	1907623461
VAR_IL_8459	1907623463
VAR_IL_8460	1907623465
VAR_IL_8461	1907623468
VAR_IL_8462	1907623470
VAR_IL_8463	1907623472
VAR_IL_8464	1907623474
VAR_IL_8465	1907623476
VAR_IL_8466	1907623478
VAR_IL_8467	1907623480
VAR_IL_8468	1907623484
VAR_IL_8469	1907623486
VAR_IL_8470	1907623488
VAR_IL_8471	1907623489
VAR_IL_8472	1907623492
VAR_IL_8473	1907623494
VAR_IL_8474	1907623496
VAR_IL_8475	1907623499
VAR_IL_8476	1907623502
VAR_IL_8477	1907623504
VAR_IL_8478	1907623506
VAR_IL_8479	1907623508
VAR_IL_8480	1907623510
VAR_IL_8481	1907623512
VAR_IL_8482	1907623514
VAR_IL_8483	1907623516
VAR_IL_8484	1907623518
VAR_IL_8485	1907623520
VAR_IL_8486	1907623522
VAR_IL_8487	1907623524
VAR_IL_8488	1907623526
VAR_IL_8489	1907623528
VAR_IL_8490	1907623530
VAR_IL_8491	1907623532
VAR_IL_8492	1907623534
VAR_IL_8493	1907623536
VAR_IL_8494	1907623538
VAR_IL_8495	1907623541
VAR_IL_8496	1907623543
VAR_IL_8497	1907623545
VAR_IL_8498	1907623547
VAR_IL_8499	1907623549
VAR_IL_8500	1907623551
VAR_IL_8501	1907623553
VAR_IL_8502	1907623555
VAR_IL_8503	1907623557
VAR_IL_8504	1907623559
VAR_IL_8505	1907623561
VAR_IL_8506	1907623563
VAR_IL_8507	1907623565
VAR_IL_8508	1907623567
VAR_IL_8509	1907623569
VAR_IL_8510	1907623571
VAR_IL_8511	1907623573
VAR_IL_8512	1907623575
VAR_IL_8513	1907623577
VAR_IL_8514	1907623579
VAR_IL_8515	1907623581
VAR_IL_8516	1907623583
VAR_IL_8517	1907623586
VAR_IL_8518	1907623588
VAR_IL_8519	1907623589
VAR_IL_8520	1907623591
VAR_IL_8521	1907623593
VAR_IL_8522	1907623595
VAR_IL_8523	1907623597
VAR_IL_8524	1907623599
VAR_IL_8525	1907623601
VAR_IL_8526	1907623603
VAR_IL_8527	1907623606
VAR_IL_8528	1907623608
VAR_IL_8529	1907623610
VAR_IL_8530	1907623612
VAR_IL_8531	1907623614
VAR_IL_8532	1907623616
VAR_IL_8533	1907623618
VAR_IL_8534	1907623620
VAR_IL_8535	1907623622
VAR_IL_8536	1907623624
VAR_IL_8537	1907623626
VAR_IL_8538	1907623628
VAR_IL_8539	1907623630
VAR_IL_8540	1907623632
VAR_IL_8541	1907623634
VAR_IL_8542	1907623637
VAR_IL_8543	1907623639
VAR_IL_8544	1907623641
VAR_IL_8545	1907623643
VAR_IL_8546	1907623645
VAR_IL_8547	1907623647
VAR_IL_8548	1907623649
VAR_IL_8549	1907623651
VAR_IL_8550	1907623653
VAR_IL_8551	1907623655
VAR_IL_8552	1907623657
VAR_IL_8553	1907623659
VAR_IL_8554	1907623661
VAR_IL_8555	1907623663
VAR_IL_8556	1907623665
VAR_IL_8557	1907623667
VAR_IL_8558	1907623669
VAR_IL_8559	1907623671
VAR_IL_8560	1907623673
VAR_IL_8561	1907623675
VAR_IL_8562	1907623677
VAR_IL_8563	1907623679
VAR_IL_8564	1907623681
VAR_IL_8565	1907623683
VAR_IL_8566	1907623686
VAR_IL_8567	1907623688
VAR_IL_8568	1907623690
VAR_IL_8569	1907623692
VAR_IL_8570	1907623694
VAR_IL_8571	1907623696
VAR_IL_8572	1907623698
VAR_IL_8573	1907623701
VAR_IL_8574	1907623703
VAR_IL_8575	1907623705
VAR_IL_8576	1907623707
VAR_IL_8577	1907623709
VAR_IL_8578	1907623711
VAR_IL_8579	1907623713
VAR_IL_8580	1907623715
VAR_IL_8581	1907623717
VAR_IL_8582	1907623719
VAR_IL_8583	1907623721
VAR_IL_8584	1907623724
VAR_IL_8585	1907623726
VAR_IL_8586	1907623728
VAR_IL_8587	1907623730
VAR_IL_8588	1907623732
VAR_IL_8589	1907623734
VAR_IL_8590	1907623736
VAR_IL_8591	1907623738
VAR_IL_8592	1907623740
VAR_IL_8593	1907623742
VAR_IL_8594	1907623744
VAR_IL_8595	1907623746
VAR_IL_8596	1907623748
VAR_IL_8597	1907623750
VAR_IL_8598	1907623753
VAR_IL_8599	1907623755
VAR_IL_8600	1907623757
VAR_IL_8601	1907623759
VAR_IL_8602	1907623761
VAR_IL_8603	1907623763
VAR_IL_8604	1907623765
VAR_IL_8605	1907623767
VAR_IL_8606	1907623769
VAR_IL_8607	1907623771
VAR_IL_8608	1907623774
VAR_IL_8609	1907623776
VAR_IL_8610	1907623778
VAR_IL_8611	1907623780
VAR_IL_8612	1907623782
VAR_IL_8613	1907623784
VAR_IL_8614	1907623786
VAR_IL_8615	1907623788
VAR_IL_8616	1907623790
VAR_IL_8617	1907623792
VAR_IL_8618	1907623794
VAR_IL_8619	1907623796
VAR_IL_8620	1907623798
VAR_IL_8621	1907623800
VAR_IL_8622	1907623802
VAR_IL_8623	1907623804
VAR_IL_8624	1907623806
VAR_IL_8625	1907623808
VAR_IL_8626	1907623810
VAR_IL_8627	1907623812
VAR_IL_8628	1907623814
VAR_IL_8629	1907623815
VAR_IL_8630	1907623817
VAR_IL_8631	1907623819
VAR_IL_8632	1907623821
VAR_IL_8633	1907623823
VAR_IL_8634	1907624077
VAR_IL_8635	1907624079
VAR_IL_8636	1907624081
VAR_IL_8637	1907624083
VAR_IL_8638	1907624085
VAR_IL_8639	1907624087
VAR_IL_8640	1907624089
VAR_IL_8641	1907624091
VAR_IL_8642	1907624093
VAR_IL_8643	1907624095
VAR_IL_8644	1907624097
VAR_IL_8645	1907624099
VAR_IL_8646	1907624101
VAR_IL_8647	1907624103
VAR_IL_8648	1907624106
VAR_IL_8649	1907624108
VAR_IL_8650	1907624113
VAR_IL_8651	1907624115
VAR_IL_8652	1907624117
VAR_IL_8653	1907624119
VAR_IL_8654	1907624121
VAR_IL_8655	1907624123
VAR_IL_8656	1907624125
VAR_IL_8657	1907624127
VAR_IL_8658	1907624129
VAR_IL_8659	1907624131
VAR_IL_8660	1907624133
VAR_IL_8661	1907624136
VAR_IL_8662	1907624138
VAR_IL_8663	1907624140
VAR_IL_8664	1907624142
VAR_IL_8665	1907624144
VAR_IL_8666	1907624146
VAR_IL_8667	1907624148
VAR_IL_8668	1907624150
VAR_IL_8669	1907624152
VAR_IL_8670	1907624154
VAR_IL_8671	1907624156
VAR_IL_8672	1907624158
VAR_IL_8673	1907624161
VAR_IL_8674	1907624163
VAR_IL_8675	1907624165
VAR_IL_8676	1907624167
VAR_IL_8677	1907624169
VAR_IL_8678	1907624171
VAR_IL_8679	1907624173
VAR_IL_8680	1907624175
VAR_IL_8681	1907624177
VAR_IL_8682	1907624179
VAR_IL_8683	1907624181
VAR_IL_8684	1907624183
VAR_IL_8685	1907624186
VAR_IL_8686	1907624188
VAR_IL_8687	1907624190
VAR_IL_8688	1907624192
VAR_IL_8689	1907624194
VAR_IL_8690	1907624196
VAR_IL_8691	1907624198
VAR_IL_8692	1907624202
VAR_IL_8693	1907624209
VAR_IL_8694	1907624211
VAR_IL_8695	1907624213
VAR_IL_8696	1907624215
VAR_IL_8697	1907624217
VAR_IL_8698	1907624219
VAR_IL_8699	1907624221
VAR_IL_8700	1907624223
VAR_IL_8701	1907624225
VAR_IL_8702	1907624227
VAR_IL_8703	1907624229
VAR_IL_8704	1907624231
VAR_IL_8705	1907624233
VAR_IL_8706	1907624235
VAR_IL_8707	1907624237
VAR_IL_8708	1907624239
VAR_IL_8709	1907624242
VAR_IL_8710	1907624244
VAR_IL_8711	1907624246
VAR_IL_8712	1907624248
VAR_IL_8713	1907624250
VAR_IL_8714	1907624252
VAR_IL_8715	1907624254
VAR_IL_8716	1907624256
VAR_IL_8717	1907624258
VAR_IL_8718	1907624260
VAR_IL_8719	1907624262
VAR_IL_8720	1907624264
VAR_IL_8721	1907624266
VAR_IL_8722	1907624510
VAR_IL_8723	1907624512
VAR_IL_8724	1907624514
VAR_IL_8725	1907624517
VAR_IL_8726	1907624519
VAR_IL_8727	1907624521
VAR_IL_8728	1907624523
VAR_IL_8729	1907624526
VAR_IL_8730	1907624527
VAR_IL_8731	1907624529
VAR_IL_8732	1907624538
VAR_IL_8733	1907624540
VAR_IL_8734	1907624542
VAR_IL_8735	1907624544
VAR_IL_8736	1907624547
VAR_IL_8737	1907624549
VAR_IL_8738	1907624551
VAR_IL_8739	1907624553
VAR_IL_8740	1907624555
VAR_IL_8741	1907624557
VAR_IL_8742	1907624559
VAR_IL_8743	1907624561
VAR_IL_8744	1907624564
VAR_IL_8745	1907624566
VAR_IL_8746	1907624568
VAR_IL_8747	1907624570
VAR_IL_8748	1907624572
VAR_IL_8749	1907624574
VAR_IL_8750	1907624576
VAR_IL_8751	1907624578
VAR_IL_8752	1907624580
VAR_IL_8753	1907624583
VAR_IL_8754	1907624585
VAR_IL_8755	1907624587
VAR_IL_8756	1907624589
VAR_IL_8757	1907624593
VAR_IL_8758	1907624596
VAR_IL_8759	1907624598
VAR_IL_8760	1907624600
VAR_IL_8761	1907624602
VAR_IL_8762	1907624604
VAR_IL_8763	1907624606
VAR_IL_8764	1907624608
VAR_IL_8765	1907624610
VAR_IL_8766	1907624612
VAR_IL_8767	1907624614
VAR_IL_8768	1907624616
VAR_IL_8769	1907624619
VAR_IL_8770	1907624626
VAR_IL_8771	1907624628
VAR_IL_8772	1907624630
VAR_IL_8773	1907624632
VAR_IL_8774	1907624634
VAR_IL_8775	1907624636
VAR_IL_8776	1907624638
VAR_IL_8777	1907624641
VAR_IL_8778	1907624643
VAR_IL_8779	1907624645
VAR_IL_8780	1907624647
VAR_IL_8781	1907624649
VAR_IL_8782	1907624651
VAR_IL_8783	1907624653
VAR_IL_8784	1907624655
VAR_IL_8785	1907624657
VAR_IL_8786	1907624659
VAR_IL_8787	1907624661
VAR_IL_8788	1907624663
VAR_IL_8789	1907624665
VAR_IL_8790	1907624667
VAR_IL_8791	1907624669
VAR_IL_8792	1907624672
VAR_IL_8793	1907624674
VAR_IL_8794	1907624676
VAR_IL_8795	1907624678
VAR_IL_8796	1907624680
VAR_IL_8797	1907624682
VAR_IL_8798	1907624684
VAR_IL_8799	1907624686
VAR_IL_8800	1907624688
VAR_IL_8801	1907624690
VAR_IL_8802	1907624692
VAR_IL_8803	1907624694
VAR_IL_8804	1907624696
VAR_IL_8805	1907624698
VAR_IL_8806	1907624700
VAR_IL_8807	1907624702
VAR_IL_8808	1907624705
VAR_IL_8809	1907624707
VAR_IL_8810	1907624709
VAR_IL_8811	1907624711
VAR_IL_8812	1907624713
VAR_IL_8813	1907624715
VAR_IL_8814	1907624717
VAR_IL_8815	1907624719
VAR_IL_8816	1907624721
VAR_IL_8817	1907624726
VAR_IL_8818	1907624728
VAR_IL_8819	1907624730
VAR_IL_8820	1907624732
VAR_IL_8821	1907624734
VAR_IL_8822	1907624736
VAR_IL_8823	1907624738
VAR_IL_8824	1907624740
VAR_IL_8825	1907624743
VAR_IL_8826	1907624745
VAR_IL_8827	1907624747
VAR_IL_8828	1907624749
VAR_IL_8829	1907624751
VAR_IL_8830	1907624753
VAR_IL_8831	1907624755
VAR_IL_8832	1907624757
VAR_IL_8833	1907624759
VAR_IL_8834	1907624761
VAR_IL_8835	1907624763
VAR_IL_8836	1907624765
VAR_IL_8837	1907624767
VAR_IL_8838	1907624769
VAR_IL_8839	1907624772
VAR_IL_8840	1907624774
VAR_IL_8841	1907624776
VAR_IL_8842	1907624778
VAR_IL_8843	1907624780
VAR_IL_8844	1907624782
VAR_IL_8845	1907624784
VAR_IL_8846	1907624786
VAR_IL_8847	1907624788
VAR_IL_8848	1907624790
VAR_IL_8849	1907624792
VAR_IL_8850	1907624795
VAR_IL_8851	1907625057
VAR_IL_8852	1907625060
VAR_IL_8853	1907625061
VAR_IL_8854	1907625063
VAR_IL_8855	1907625065
VAR_IL_8856	1907625067
VAR_IL_8857	1907625069
VAR_IL_8858	1907625071
VAR_IL_8859	1907625073
VAR_IL_8860	1907625075
VAR_IL_8861	1907625077
VAR_IL_8862	1907625079
VAR_IL_8863	1907625081
VAR_IL_8864	1907625083
VAR_IL_8865	1907625085
VAR_IL_8866	1907625090
VAR_IL_8867	1907625092
VAR_IL_8868	1907625095
VAR_IL_8869	1907625097
VAR_IL_8870	1907625099
VAR_IL_8871	1907625101
VAR_IL_8872	1907625103
VAR_IL_8873	1907625105
VAR_IL_8874	1907625107
VAR_IL_8875	1907625109
VAR_IL_8876	1907625112
VAR_IL_8877	1907625114
VAR_IL_8878	1907625116
VAR_IL_8879	1907625118
VAR_IL_8880	1907625120
VAR_IL_8881	1907625122
VAR_IL_8882	1907625124
VAR_IL_8883	1907625126
VAR_IL_8884	1907625128
VAR_IL_8885	1907625131
VAR_IL_8886	1907625133
VAR_IL_8887	1907625135
VAR_IL_8888	1907625137
VAR_IL_8889	1907625140
VAR_IL_8890	1907625142
VAR_IL_8891	1907625144
VAR_IL_8892	1907625146
VAR_IL_8893	1907625148
VAR_IL_8894	1907625150
VAR_IL_8895	1907625152
VAR_IL_8896	1907625154
VAR_IL_8897	1907625156
VAR_IL_8898	1907625158
VAR_IL_8899	1907625160
VAR_IL_8900	1907625162
VAR_IL_8901	1907625409
VAR_IL_8902	1907625411
VAR_IL_8903	1907625413
VAR_IL_8904	1907625416
VAR_IL_8905	1907625418
VAR_IL_8906	1907625420
VAR_IL_8907	1907625422
VAR_IL_8908	1907625424
VAR_IL_8909	1907625426
VAR_IL_8910	1907625428
VAR_IL_8911	1907625430
VAR_IL_8912	1907625432
VAR_IL_8913	1907625434
VAR_IL_8914	1907625436
VAR_IL_8915	1907625438
VAR_IL_8916	1907625441
VAR_IL_8917	1907625443
VAR_IL_8918	1907625445
VAR_IL_8919	1907625447
VAR_IL_8920	1907625449
VAR_IL_8921	1907625451
VAR_IL_8922	1907625453
VAR_IL_8923	1907625455
VAR_IL_8924	1907625457
VAR_IL_8925	1907625459
VAR_IL_8926	1907625461
VAR_IL_8927	1907625463
VAR_IL_8928	1907625466
VAR_IL_8929	1907625468
VAR_IL_8930	1907625470
VAR_IL_8931	1907625472
VAR_IL_8932	1907625474
VAR_IL_8933	1907625476
VAR_IL_8934	1907625478
VAR_IL_8935	1907625480
VAR_IL_8936	1907625482
VAR_IL_8937	1907625484
VAR_IL_8938	1907625488
VAR_IL_8939	1907625490
VAR_IL_8940	1907625754
VAR_IL_8941	1907625756
VAR_IL_8942	1907625758
VAR_IL_8943	1907625760
VAR_IL_8944	1907625762
VAR_IL_8945	1907625764
VAR_IL_8946	1907625766
VAR_IL_8947	1907625768
VAR_IL_8948	1907625771
VAR_IL_8949	1907625773
VAR_IL_8950	1907625775
VAR_IL_8951	1907625777
VAR_IL_8952	1907625779
VAR_IL_8953	1907625781
VAR_IL_8954	1907625783
VAR_IL_8955	1907625785
VAR_IL_8956	1907625787
VAR_IL_8957	1907625789
VAR_IL_8958	1907625791
VAR_IL_8959	1907625793
VAR_IL_8960	1907625795
VAR_IL_8961	1907625797
VAR_IL_8962	1907625800
VAR_IL_8963	1907625802
VAR_IL_8964	1907625804
VAR_IL_8965	1907625806
VAR_IL_8966	1907625808
VAR_IL_8967	1907625810
VAR_IL_8968	1907625812
VAR_IL_8969	1907625814
VAR_IL_8970	1907625816
VAR_IL_8971	1907625818
VAR_IL_8972	1907625820
VAR_IL_8973	1907625822
VAR_IL_8974	1907625824
VAR_IL_8975	1907625826
VAR_IL_8976	1907625828
VAR_IL_8977	1907625831
VAR_IL_8978	1907625833
VAR_IL_8979	1907625835
VAR_IL_8980	1907625837
VAR_IL_8981	1907625839
VAR_IL_8982	1907625841
VAR_IL_8983	1907625843
VAR_IL_8984	1907625845
VAR_IL_8985	1907625847
VAR_IL_8986	1907625849
VAR_IL_8987	1907625851
VAR_IL_8988	1907625853
VAR_IL_8989	1907625856
VAR_IL_8990	1907625858
VAR_IL_8991	1907625860
VAR_IL_8992	1907625862
VAR_IL_8993	1907625864
VAR_IL_8994	1907625866
VAR_IL_8995	1907625868
VAR_IL_8996	1907625870
VAR_IL_8997	1907625872
VAR_IL_8998	1907625874
VAR_IL_8999	1907625883
VAR_IL_9000	1907625885
VAR_IL_9001	1907625887
VAR_IL_9002	1907625889
VAR_IL_9003	1907625891
VAR_IL_9004	1907625893
VAR_IL_9005	1907625895
VAR_IL_9006	1907625898
VAR_IL_9007	1907625900
VAR_IL_9008	1907625902
VAR_IL_9009	1907625904
VAR_IL_9010	1907625906
VAR_IL_9011	1907625908
VAR_IL_9012	1907625910
VAR_IL_9013	1907625912
VAR_IL_9014	1907625914
VAR_IL_9015	1907625916
VAR_IL_9016	1907625918
VAR_IL_9017	1907625921
VAR_IL_9018	1907625923
VAR_IL_9019	1907625925
VAR_IL_9020	1907625927
VAR_IL_9021	1907625929
VAR_IL_9022	1907625931
VAR_IL_9023	1907625933
VAR_IL_9024	1907625935
VAR_IL_9025	1907625944
VAR_IL_9026	1907625946
VAR_IL_9027	1907625948
VAR_IL_9028	1907625950
VAR_IL_9029	1907625952
VAR_IL_9030	1907625954
VAR_IL_9031	1907625956
VAR_IL_9032	1907625958
VAR_IL_9033	1907625960
VAR_IL_9034	1907625963
VAR_IL_9035	1907625965
VAR_IL_9036	1907625967
VAR_IL_9037	1907625969
VAR_IL_9038	1907625971
VAR_IL_9039	1907625973
VAR_IL_9040	1907625975
VAR_IL_9041	1907625977
VAR_IL_9042	1907625979
VAR_IL_9043	1907625981
VAR_IL_9044	1907625983
VAR_IL_9045	1907625985
VAR_IL_9046	1907625988
VAR_IL_9047	1907625990
VAR_IL_9048	1907625992
VAR_IL_9049	1907625994
VAR_IL_9050	1907625996
VAR_IL_9051	1907625998
VAR_IL_9052	1907626000
VAR_IL_9053	1907626002
VAR_IL_9054	1907626004
VAR_IL_9055	1907626006
VAR_IL_9056	1907626008
VAR_IL_9057	1907626010
VAR_IL_9058	1907626012
VAR_IL_9059	1907626014
VAR_IL_9060	1907626016
VAR_IL_9061	1907626019
VAR_IL_9062	1907626021
VAR_IL_9063	1907626023
VAR_IL_9064	1907626025
VAR_IL_9065	1907626027
VAR_IL_9066	1907626029
VAR_IL_9067	1907626031
VAR_IL_9068	1907626033
VAR_IL_9069	1907626035
VAR_IL_9070	1907626037
VAR_IL_9071	1907626039
VAR_IL_9072	1907626041
VAR_IL_9073	1907626043
VAR_IL_9074	1907626045
VAR_IL_9075	1907626047
VAR_IL_9076	1907626049
VAR_IL_9077	1907626052
VAR_IL_9078	1907626054
VAR_IL_9079	1907626056
VAR_IL_9080	1907626058
VAR_IL_9081	1907626060
VAR_IL_9082	1907626062
VAR_IL_9083	1907626064
VAR_IL_9084	1907626066
VAR_IL_9085	1907626068
VAR_IL_9086	1907626070
VAR_IL_9087	1907626072
VAR_IL_9088	1907626074
VAR_IL_9089	1907626076
VAR_IL_9090	1907626082
VAR_IL_9091	1907626084
VAR_IL_9092	1907626087
VAR_IL_9093	1907626089
VAR_IL_9094	1907626091
VAR_IL_9095	1907626093
VAR_IL_9096	1907626095
VAR_IL_9097	1907626097
VAR_IL_9098	1907626099
VAR_IL_9099	1907626101
VAR_IL_9100	1907626103
VAR_IL_9101	1907626105
VAR_IL_9102	1907626116
VAR_IL_9103	1907626118
VAR_IL_9104	1907626120
VAR_IL_9105	1907626122
VAR_IL_9106	1907626124
VAR_IL_9107	1907626126
VAR_IL_9108	1907626128
VAR_IL_9109	1907626130
VAR_IL_9110	1907626133
VAR_IL_9111	1907626135
VAR_IL_9112	1907626139
VAR_IL_9113	1907626141
VAR_IL_9114	1907626143
VAR_IL_9115	1907626145
VAR_IL_9116	1907626147
VAR_IL_9117	1907626149
VAR_IL_9118	1907626152
VAR_IL_9119	1907626154
VAR_IL_9120	1907626156
VAR_IL_9121	1907626158
VAR_IL_9122	1907626160
VAR_IL_9123	1907626162
VAR_IL_9124	1907626164
VAR_IL_9125	1907626166
VAR_IL_9126	1907626168
VAR_IL_9127	1907626170
VAR_IL_9128	1907626172
VAR_IL_9129	1907626174
VAR_IL_9130	1907626176
VAR_IL_9131	1907626178
VAR_IL_9132	1907626180
VAR_IL_9133	1907626182
VAR_IL_9134	1907626184
VAR_IL_9135	1907626186
VAR_IL_9136	1907626188
VAR_IL_9137	1907626190
VAR_IL_9138	1907626192
VAR_IL_9139	1907626194
VAR_IL_9140	1907626196
VAR_IL_9141	1907626199
VAR_IL_9142	1907626201
VAR_IL_9143	1907626203
VAR_IL_9144	1907626205
VAR_IL_9145	1907626207
VAR_IL_9146	1907626209
VAR_IL_9147	1907626211
VAR_IL_9148	1907626213
VAR_IL_9149	1907626215
VAR_IL_9150	1907626217
VAR_IL_9151	1907626219
VAR_IL_9152	1907626221
VAR_IL_9153	1907626224
VAR_IL_9154	1907626226
VAR_IL_9155	1907626227
VAR_IL_9156	1907626229
VAR_IL_9157	1907626232
VAR_IL_9158	1907626234
VAR_IL_9159	1907626236
VAR_IL_9160	1907626238
VAR_IL_9161	1907626240
VAR_IL_9162	1907626242
VAR_IL_9163	1907626244
VAR_IL_9164	1907626246
VAR_IL_9165	1907626248
VAR_IL_9166	1907626250
VAR_IL_9167	1907626252
VAR_IL_9168	1907626254
VAR_IL_9169	1907626256
VAR_IL_9170	1907626258
VAR_IL_9171	1907626260
VAR_IL_9172	1907626262
VAR_IL_9173	1907626264
VAR_IL_9174	1907626266
VAR_IL_9175	1907626268
VAR_IL_9176	1907626270
VAR_IL_9177	1907626272
VAR_IL_9178	1907626274
VAR_IL_9179	1907626276
VAR_IL_9180	1907626278
VAR_IL_9181	1907626280
VAR_IL_9182	1907626282
VAR_IL_9183	1907626284
VAR_IL_9184	1907626286
VAR_IL_9185	1907626288
VAR_IL_9186	1907626290
VAR_IL_9187	1907626292
VAR_IL_9188	1907626294
VAR_IL_9189	1907626296
VAR_IL_9190	1907626298
VAR_IL_9191	1907626300
VAR_IL_9192	1907626302
VAR_IL_9193	1907626304
VAR_IL_9194	1907626306
VAR_IL_9195	1907626308
VAR_IL_9196	1907626310
VAR_IL_9197	1907626312
VAR_IL_9198	1907626314
VAR_IL_9199	1907626316
VAR_IL_9200	1907626318
VAR_IL_9201	1907626321
VAR_IL_9202	1907626323
VAR_IL_9203	1907626325
VAR_IL_9204	1907626327
VAR_IL_9205	1907626329
VAR_IL_9206	1907626331
VAR_IL_9207	1907626333
VAR_IL_9208	1907626335
VAR_IL_9209	1907626337
VAR_IL_9210	1907626339
VAR_IL_9211	1907626341
VAR_IL_9212	1907626343
VAR_IL_9213	1907626345
VAR_IL_9214	1907626347
VAR_IL_9215	1907626349
VAR_IL_9216	1907626351
VAR_IL_9217	1907626353
VAR_IL_9218	1907626356
VAR_IL_9219	1907626358
VAR_IL_9220	1907626360
VAR_IL_9221	1907626362
VAR_IL_9222	1907626364
VAR_IL_9223	1907626366
VAR_IL_9224	1907626368
VAR_IL_9225	1907626371
VAR_IL_9226	1907626373
VAR_IL_9227	1907626375
VAR_IL_9228	1907626377
VAR_IL_9229	1907626379
VAR_IL_9230	1907626381
VAR_IL_9231	1907626383
VAR_IL_9232	1907626387
VAR_IL_9233	1907626389
VAR_IL_9234	1907626391
VAR_IL_9235	1907626393
VAR_IL_9236	1907626395
VAR_IL_9237	1907626398
VAR_IL_9238	1907626400
VAR_IL_9239	1907626402
VAR_IL_9240	1907626404
VAR_IL_9241	1907626406
VAR_IL_9242	1907626408
VAR_IL_9243	1907626410
VAR_IL_9244	1907626412
VAR_IL_9245	1907626415
VAR_IL_9246	1907626417
VAR_IL_9247	1907626419
VAR_IL_9248	1907626421
VAR_IL_9249	1907626423
VAR_IL_9250	1907626425
VAR_IL_9251	1907626427
VAR_IL_9252	1907626430
VAR_IL_9253	1907626432
VAR_IL_9254	1907626434
VAR_IL_9255	1907626436
VAR_IL_9256	1907626438
VAR_IL_9257	1907626440
VAR_IL_9258	1907626442
VAR_IL_9259	1907626444
VAR_IL_9260	1907626446
VAR_IL_9261	1907626448
VAR_IL_9262	1907626450
VAR_IL_9263	1907626452
VAR_IL_9264	1907626454
VAR_IL_9265	1907626456
VAR_IL_9266	1907626458
VAR_IL_9267	1907626460
VAR_IL_9268	1907626462
VAR_IL_9269	1907626465
VAR_IL_9270	1907626467
VAR_IL_9271	1907626469
VAR_IL_9272	1907626471
VAR_IL_9273	1907626473
VAR_IL_9274	1907626475
VAR_IL_9275	1907626477
VAR_IL_9276	1907626479
VAR_IL_9277	1907626481
VAR_IL_9278	1907626484
VAR_IL_9279	1907626486
VAR_IL_9280	1907626488
VAR_IL_9281	1907626490
VAR_IL_9282	1907626492
VAR_IL_9283	1907626494
VAR_IL_9284	1907626496
VAR_IL_9285	1907626498
VAR_IL_9286	1907626500
VAR_IL_9287	1907626502
VAR_IL_9288	1907626504
VAR_IL_9289	1907626506
VAR_IL_9290	1907626508
VAR_IL_9291	1907626510
VAR_IL_9292	1907626513
VAR_IL_9293	1907626515
VAR_IL_9294	1907626517
VAR_IL_9295	1907626519
VAR_IL_9296	1907626521
VAR_IL_9297	1907626523
VAR_IL_9298	1907626525
VAR_IL_9299	1907626527
VAR_IL_9300	1907626530
VAR_IL_9301	1907626532
VAR_IL_9302	1907626534
VAR_IL_9303	1907626536
VAR_IL_9304	1907626538
VAR_IL_9305	1907626540
VAR_IL_9306	1907626542
VAR_IL_9307	1907626554
VAR_IL_9308	1907626557
VAR_IL_9309	1907626559
VAR_IL_9310	1907626561
VAR_IL_9311	1907626563
VAR_IL_9312	1907626565
VAR_IL_9313	1907626567
VAR_IL_9314	1907626569
VAR_IL_9315	1907626572
VAR_IL_9316	1907626574
VAR_IL_9317	1907626576
VAR_IL_9318	1907626578
VAR_IL_9319	1907626580
VAR_IL_9320	1907626582
VAR_IL_9321	1907626584
VAR_IL_9322	1907626586
VAR_IL_9323	1907626588
VAR_IL_9324	1907626590
VAR_IL_9325	1907626592
VAR_IL_9326	1907626594
VAR_IL_9327	1907626596
VAR_IL_9328	1907626598
VAR_IL_9329	1907626600
VAR_IL_9330	1907626602
VAR_IL_9331	1907626605
VAR_IL_9332	1907626607
VAR_IL_9333	1907626609
VAR_IL_9334	1907626611
VAR_IL_9335	1907626613
VAR_IL_9336	1907626615
VAR_IL_9337	1907626617
VAR_IL_9338	1907626619
VAR_IL_9339	1907626621
VAR_IL_9340	1907626623
VAR_IL_9341	1907626625
VAR_IL_9342	1907626628
VAR_IL_9343	1907626630
VAR_IL_9344	1907626632
VAR_IL_9345	1907626634
VAR_IL_9346	1907626636
VAR_IL_9347	1907626638
VAR_IL_9348	1907626640
VAR_IL_9349	1907626642
VAR_IL_9350	1907626644
VAR_IL_9351	1907626646
VAR_IL_9352	1907626648
VAR_IL_9353	1907626650
VAR_IL_9354	1907626652
VAR_IL_9355	1907626654
VAR_IL_9356	1907626656
VAR_IL_9357	1907626658
VAR_IL_9358	1907626661
VAR_IL_9359	1907626663
VAR_IL_9360	1907626665
VAR_IL_9361	1907626935
VAR_IL_9362	1907626937
VAR_IL_9363	1907626939
VAR_IL_9364	1907626941
VAR_IL_9365	1907626943
VAR_IL_9366	1907626945
VAR_IL_9367	1907626947
VAR_IL_9368	1907626950
VAR_IL_9369	1907626952
VAR_IL_9370	1907626954
VAR_IL_9371	1907626956
VAR_IL_9372	1907626958
VAR_IL_9373	1907626960
VAR_IL_9374	1907626962
VAR_IL_9375	1907626964
VAR_IL_9376	1907626966
VAR_IL_9377	1907626968
VAR_IL_9378	1907626970
VAR_IL_9379	1907626972
VAR_IL_9380	1907626974
VAR_IL_9381	1907626976
VAR_IL_9382	1907626978
VAR_IL_9383	1907626980
VAR_IL_9384	1907626982
VAR_IL_9385	1907626984
VAR_IL_9386	1907626986
VAR_IL_9387	1907626988
VAR_IL_9388	1907626990
VAR_IL_9389	1907626993
VAR_IL_9390	1907626995
VAR_IL_9391	1907626997
VAR_IL_9392	1907626999
VAR_IL_9393	1907627001
VAR_IL_9394	1907627006
VAR_IL_9395	1907627008
VAR_IL_9396	1907627010
VAR_IL_9397	1907627012
VAR_IL_9398	1907627014
VAR_IL_9399	1907627016
VAR_IL_9400	1907627019
VAR_IL_9401	1907627021
VAR_IL_9402	1907627023
VAR_IL_9403	1907627025
VAR_IL_9404	1907627027
VAR_IL_9405	1907627029
VAR_IL_9406	1907627031
VAR_IL_9407	1907627033
VAR_IL_9408	1907627035
VAR_IL_9409	1907627037
VAR_IL_9410	1907627039
VAR_IL_9411	1907627041
VAR_IL_9412	1907627044
VAR_IL_9413	1907627046
VAR_IL_9414	1907627048
VAR_IL_9415	1907627050
VAR_IL_9416	1907627052
VAR_IL_9417	1907627054
VAR_IL_9418	1907627056
VAR_IL_9419	1907627058
VAR_IL_9420	1907627060
VAR_IL_9421	1907627062
VAR_IL_9422	1907627064
VAR_IL_9423	1907627066
VAR_IL_9424	1907627068
VAR_IL_9425	1907627070
VAR_IL_9426	1907627072
VAR_IL_9427	1907627074
VAR_IL_9428	1907627076
VAR_IL_9429	1907627078
VAR_IL_9430	1907627080
VAR_IL_9431	1907627082
VAR_IL_9432	1907627084
VAR_IL_9433	1907627087
VAR_IL_9434	1907627089
VAR_IL_9435	1907627091
VAR_IL_9436	1907627093
VAR_IL_9437	1907627095
VAR_IL_9438	1907627097
VAR_IL_9439	1907627099
VAR_IL_9440	1907627101
VAR_IL_9441	1907627103
VAR_IL_9442	1907627105
VAR_IL_9443	1907627107
VAR_IL_9444	1907627109
VAR_IL_9445	1907627111
VAR_IL_9446	1907627113
VAR_IL_9447	1907627115
VAR_IL_9448	1907627117
VAR_IL_9449	1907627119
VAR_IL_9450	1907627121
VAR_IL_9451	1907627123
VAR_IL_9452	1907627125
VAR_IL_9453	1907627127
VAR_IL_9454	1907627129
VAR_IL_9455	1907627131
VAR_IL_9456	1907627133
VAR_IL_9457	1907627136
VAR_IL_9458	1907627138
VAR_IL_9459	1907627140
VAR_IL_9460	1907627142
VAR_IL_9461	1907627144
VAR_IL_9462	1907627146
VAR_IL_9463	1907627148
VAR_IL_9464	1907627150
VAR_IL_9465	1907627152
VAR_IL_9466	1907627155
VAR_IL_9467	1907627157
VAR_IL_9468	1907627159
VAR_IL_9469	1907627161
VAR_IL_9470	1907627163
VAR_IL_9471	1907627165
VAR_IL_9472	1907627167
VAR_IL_9473	1907627169
VAR_IL_9474	1907627171
VAR_IL_9475	1907627173
VAR_IL_9476	1907627175
VAR_IL_9477	1907627177
VAR_IL_9478	1907627179
VAR_IL_9479	1907627181
VAR_IL_9480	1907627183
VAR_IL_9481	1907627185
VAR_IL_9482	1907627187
VAR_IL_9483	1907627190
VAR_IL_9484	1907627192
VAR_IL_9485	1907627196
VAR_IL_9486	1907627198
VAR_IL_9487	1907627200
VAR_IL_9488	1907627209
VAR_IL_9489	1907627211
VAR_IL_9490	1907627213
VAR_IL_9491	1907627215
VAR_IL_9492	1907627217
VAR_IL_9493	1907627219
VAR_IL_9494	1907627221
VAR_IL_9495	1907627223
VAR_IL_9496	1907627225
VAR_IL_9497	1907627227
VAR_IL_9498	1907627229
VAR_IL_9499	1907627231
VAR_IL_9500	1907627233
VAR_IL_9501	1907627235
VAR_IL_9502	1907627238
VAR_IL_9503	1907627240
VAR_IL_9504	1907627242
VAR_IL_9505	1907627244
VAR_IL_9506	1907627246
VAR_IL_9507	1907627248
VAR_IL_9508	1907627250
VAR_IL_9509	1907627252
VAR_IL_9510	1907627254
VAR_IL_9511	1907627256
VAR_IL_9512	1907627258
VAR_IL_9513	1907627260
VAR_IL_9514	1907627262
VAR_IL_9515	1907627264
VAR_IL_9516	1907627266
VAR_IL_9517	1907627268
VAR_IL_9518	1907627270
VAR_IL_9519	1907627272
VAR_IL_9520	1907627274
VAR_IL_9521	1907627276
VAR_IL_9522	1907627278
VAR_IL_9523	1907627280
VAR_IL_9524	1907627282
VAR_IL_9525	1907627284
VAR_IL_9526	1907627286
VAR_IL_9527	1907627288
VAR_IL_9528	1907627290
VAR_IL_9529	1907627292
VAR_IL_9530	1907627295
VAR_IL_9531	1907627297
VAR_IL_9532	1907627299
VAR_IL_9533	1907627301
VAR_IL_9534	1907627303
VAR_IL_9535	1907627305
VAR_IL_9536	1907627307
VAR_IL_9537	1907627309
VAR_IL_9538	1907627311
VAR_IL_9539	1907627313
VAR_IL_9540	1907627315
VAR_IL_9541	1907627317
VAR_IL_9542	1907627319
VAR_IL_9543	1907627321
VAR_IL_9544	1907627323
VAR_IL_9545	1907627325
VAR_IL_9546	1907627327
VAR_IL_9547	1907627329
VAR_IL_9548	1907627331
VAR_IL_9549	1907627334
VAR_IL_9550	1907627336
VAR_IL_9551	1907627338
VAR_IL_9552	1907627340
VAR_IL_9553	1907627342
VAR_IL_9554	1907627344
VAR_IL_9555	1907627346
VAR_IL_9556	1907627348
VAR_IL_9557	1907627350
VAR_IL_9558	1907627352
VAR_IL_9559	1907627354
VAR_IL_9560	1907627356
VAR_IL_9561	1907627358
VAR_IL_9562	1907627360
VAR_IL_9563	1907627362
VAR_IL_9564	1907627364
VAR_IL_9565	1907627366
VAR_IL_9566	1907627368
VAR_IL_9567	1907627370
VAR_IL_9568	1907627372
VAR_IL_9569	1907627374
VAR_IL_9570	1907627376
VAR_IL_9571	1907627378
VAR_IL_9572	1907627380
VAR_IL_9573	1907627382
VAR_IL_9574	1907627384
VAR_IL_9575	1907627386
VAR_IL_9576	1907627389
VAR_IL_9577	1907627391
VAR_IL_9578	1907627393
VAR_IL_9579	1907627395
VAR_IL_9580	1907627397
VAR_IL_9581	1907627399
VAR_IL_9582	1907627401
VAR_IL_9583	1907627403
VAR_IL_9584	1907627406
VAR_IL_9585	1907627408
VAR_IL_9586	1907627410
VAR_IL_9587	1907627412
VAR_IL_9588	1907627414
VAR_IL_9589	1907627416
VAR_IL_9590	1907627418
VAR_IL_9591	1907627420
VAR_IL_9592	1907627422
VAR_IL_9593	1907627424
VAR_IL_9594	1907627427
VAR_IL_9595	1907627429
VAR_IL_9596	1907627431
VAR_IL_9597	1907627433
VAR_IL_9598	1907627435
VAR_IL_9599	1907627437
VAR_IL_9600	1907627439
VAR_IL_9601	1907627441
VAR_IL_9602	1907627443
VAR_IL_9603	1907627445
VAR_IL_9604	1907627447
VAR_IL_9605	1907627449
VAR_IL_9606	1907627451
VAR_IL_9607	1907627453
VAR_IL_9608	1907627455
VAR_IL_9609	1907627457
VAR_IL_9610	1907627459
VAR_IL_9611	1907627461
VAR_IL_9612	1907627463
VAR_IL_9613	1907627465
VAR_IL_9614	1907627467
VAR_IL_9615	1907627474
VAR_IL_9616	1907627476
VAR_IL_9617	1907627478
VAR_IL_9618	1907627480
VAR_IL_9619	1907627482
VAR_IL_9620	1907627484
VAR_IL_9621	1907627486
VAR_IL_9622	1907627488
VAR_IL_9623	1907627490
VAR_IL_9624	1907627492
VAR_IL_9625	1907627494
VAR_IL_9626	1907627496
VAR_IL_9627	1907627498
VAR_IL_9628	1907627500
VAR_IL_9629	1907627502
VAR_IL_9630	1907627504
VAR_IL_9631	1907627506
VAR_IL_9632	1907627508
VAR_IL_9633	1907627511
VAR_IL_9634	1907627513
VAR_IL_9635	1907627515
VAR_IL_9636	1907627517
VAR_IL_9637	1907627519
VAR_IL_9638	1907627521
VAR_IL_9639	1907627523
VAR_IL_9640	1907627525
VAR_IL_9641	1907627527
VAR_IL_9642	1907627529
VAR_IL_9643	1907627531
VAR_IL_9644	1907627533
VAR_IL_9645	1907627536
VAR_IL_9646	1907627538
VAR_IL_9647	1907627540
VAR_IL_9648	1907627542
VAR_IL_9649	1907627544
VAR_IL_9650	1907627546
VAR_IL_9651	1907627548
VAR_IL_9652	1907627550
VAR_IL_9653	1907627552
VAR_IL_9654	1907627555
VAR_IL_9655	1907627557
VAR_IL_9656	1907627559
VAR_IL_9657	1907627561
VAR_IL_9658	1907627563
VAR_IL_9659	1907627565
VAR_IL_9660	1907627567
VAR_IL_9661	1907627569
VAR_IL_9662	1907627571
VAR_IL_9663	1907627573
VAR_IL_9664	1907627575
VAR_IL_9665	1907627577
VAR_IL_9666	1907627579
VAR_IL_9667	1907627581
VAR_IL_9668	1907627583
VAR_IL_9669	1907627585
VAR_IL_9670	1907627587
VAR_IL_9671	1907627589
VAR_IL_9672	1907627591
VAR_IL_9673	1907627593
VAR_IL_9674	1907627595
VAR_IL_9675	1907627597
VAR_IL_9676	1907627599
VAR_IL_9677	1907627601
VAR_IL_9678	1907627604
VAR_IL_9679	1907627606
VAR_IL_9680	1907627608
VAR_IL_9681	1907627610
VAR_IL_9682	1907627612
VAR_IL_9683	1907627614
VAR_IL_9684	1907627616
VAR_IL_9685	1907627618
VAR_IL_9686	1907627621
VAR_IL_9687	1907627623
VAR_IL_9688	1907627625
VAR_IL_9689	1907627627
VAR_IL_9690	1907627629
VAR_IL_9691	1907627631
VAR_IL_9692	1907627633
VAR_IL_9693	1907627635
VAR_IL_9694	1907627638
VAR_IL_9695	1907627640
VAR_IL_9696	1907627642
VAR_IL_9697	1907627644
VAR_IL_9698	1907627646
VAR_IL_9699	1907627648
VAR_IL_9700	1907627650
VAR_IL_9701	1907627652
VAR_IL_9702	1907627654
VAR_IL_9703	1907627656
VAR_IL_9704	1907627658
VAR_IL_9705	1907627660
VAR_IL_9706	1907627662
VAR_IL_9707	1907627664
VAR_IL_9708	1907627666
VAR_IL_9709	1907627668
VAR_IL_9710	1907627670
VAR_IL_9711	1907627672
VAR_IL_9712	1907627674
VAR_IL_9713	1907627676
VAR_IL_9714	1907627678
VAR_IL_9715	1907627680
VAR_IL_9716	1907627682
VAR_IL_9717	1907627685
VAR_IL_9718	1907627687
VAR_IL_9719	1907627689
VAR_IL_9720	1907627691
VAR_IL_9721	1907627693
VAR_IL_9722	1907627695
VAR_IL_9723	1907627697
VAR_IL_9724	1907627699
VAR_IL_9725	1907627701
VAR_IL_9726	1907627703
VAR_IL_9727	1907627705
VAR_IL_9728	1907627707
VAR_IL_9729	1907627709
VAR_IL_9730	1907627712
VAR_IL_9731	1907627714
VAR_IL_9732	1907627716
VAR_IL_9733	1907627718
VAR_IL_9734	1907627720
VAR_IL_9735	1907627722
VAR_IL_9736	1907627724
VAR_IL_9737	1907627726
VAR_IL_9738	1907627728
VAR_IL_9739	1907627730
VAR_IL_9740	1907627732
VAR_IL_9741	1907627734
VAR_IL_9742	1907627736
VAR_IL_9743	1907627738
VAR_IL_9744	1907627740
VAR_IL_9745	1907627742
VAR_IL_9746	1907627744
VAR_IL_9747	1907627746
VAR_IL_9748	1907627748
VAR_IL_9749	1907627750
VAR_IL_9750	1907627752
VAR_IL_9751	1907627754
VAR_IL_9752	1907627756
VAR_IL_9753	1907627758
VAR_IL_9754	1907627761
VAR_IL_9755	1907627763
VAR_IL_9756	1907627765
VAR_IL_9757	1907627767
VAR_IL_9758	1907627769
VAR_IL_9759	1907627771
VAR_IL_9760	1907627773
VAR_IL_9761	1907627775
VAR_IL_9762	1907627777
VAR_IL_9763	1907627779
VAR_IL_9764	1907627781
VAR_IL_9765	1907627783
VAR_IL_9766	1907627785
VAR_IL_9767	1907627788
VAR_IL_9768	1907627790
VAR_IL_9769	1907627792
VAR_IL_9770	1907627794
VAR_IL_9771	1907627796
VAR_IL_9772	1907627798
VAR_IL_9773	1907627800
VAR_IL_9774	1907627802
VAR_IL_9775	1907627804
VAR_IL_9776	1907627806
VAR_IL_9777	1907627811
VAR_IL_9778	1907627813
VAR_IL_9779	1907627815
VAR_IL_9780	1907627817
VAR_IL_9781	1907627819
VAR_IL_9782	1907627821
VAR_IL_9783	1907627823
VAR_IL_9784	1907627825
VAR_IL_9785	1907627827
VAR_IL_9786	1907627829
VAR_IL_9787	1907627831
VAR_IL_9788	1907627833
VAR_IL_9789	1907627835
VAR_IL_9790	1907627837
VAR_IL_9791	1907627839
VAR_IL_9792	1907627841
VAR_IL_9793	1907627843
VAR_IL_9794	1907627845
VAR_IL_9795	1907627847
VAR_IL_9796	1907627849
VAR_IL_9797	1907627851
VAR_IL_9798	1907627853
VAR_IL_9799	1907627855
VAR_IL_9800	1907627857
VAR_IL_9801	1907627859
VAR_IL_9802	1907627861
VAR_IL_9803	1907627863
VAR_IL_9804	1907627865
VAR_IL_9805	1907627867
VAR_IL_9806	1907627870
VAR_IL_9807	1907627872
VAR_IL_9808	1907627874
VAR_IL_9809	1907627876
VAR_IL_9810	1907627878
VAR_IL_9811	1907627880
VAR_IL_9812	1907627882
VAR_IL_9813	1907627884
VAR_IL_9814	1907627886
VAR_IL_9815	1907627888
VAR_IL_9816	1907627890
VAR_IL_9817	1907627892
VAR_IL_9818	1907627894
VAR_IL_9819	1907627895
VAR_IL_9820	1907627896
VAR_IL_9821	1907627897
VAR_IL_9822	1907627898
VAR_IL_9823	1907627899
VAR_IL_9824	1907627900
VAR_IL_9825	1907627901
VAR_IL_9826	1907627902
VAR_IL_9827	1907627903
VAR_IL_9828	1907627904
VAR_IL_9829	1907627905
VAR_IL_9830	1907627906
VAR_IL_9831	1907627907
VAR_IL_9832	1907627908
VAR_IL_9833	1907627909
VAR_IL_9834	1907627910
VAR_IL_9835	1907627911
VAR_IL_9836	1907627912
VAR_IL_9837	1907627913
VAR_IL_9838	1907627914
VAR_IL_9839	1907627915
VAR_IL_9840	1907627916
VAR_IL_9841	1907627917
VAR_IL_9842	1907627918
VAR_IL_9843	1907627919
VAR_IL_9844	1907627920
VAR_IL_9845	1907627921
VAR_IL_9846	1907627922
VAR_IL_9847	1907627923
VAR_IL_9848	1907627924
VAR_IL_9849	1907627925
VAR_IL_9850	1907627926
VAR_IL_9851	1907627927
VAR_IL_9852	1907627928
VAR_IL_9853	1907627929
VAR_IL_9854	1907627930
VAR_IL_9855	1907627931
VAR_IL_9856	1907627932
VAR_IL_9857	1907627933
VAR_IL_9858	1907627934
VAR_IL_9859	1907627935
VAR_IL_9860	1907627936
VAR_IL_9861	1907627937
VAR_IL_9862	1907627938
VAR_IL_9863	1907627939
VAR_IL_9864	1907627940
VAR_IL_9865	1907627941
VAR_IL_9866	1907627942
VAR_IL_9867	1907627944
VAR_IL_9868	1907627946
VAR_IL_9869	1907627948
VAR_IL_9870	1907627950
VAR_IL_9871	1907627951
VAR_IL_9872	1907627952
VAR_IL_9873	1907627953
VAR_IL_9874	1907627954
VAR_IL_9875	1907627955
VAR_IL_9876	1907627956
VAR_IL_9877	1907627957
VAR_IL_9878	1907627958
VAR_IL_9879	1907627959
VAR_IL_9880	1907627960
VAR_IL_9881	1907627961
VAR_IL_9882	1907627962
VAR_IL_9883	1907627963
VAR_IL_9884	1907627964
VAR_IL_9885	1907627965
VAR_IL_9886	1907627966
VAR_IL_9887	1907627967
VAR_IL_9888	1907627968
VAR_IL_9889	1907627969
VAR_IL_9890	1907627970
VAR_IL_9891	1907627971
VAR_IL_9892	1907627972
VAR_IL_9893	1907627973
VAR_IL_9894	1907627974
VAR_IL_9895	1907627975
VAR_IL_9896	1907627976
VAR_IL_9897	1907627977
VAR_IL_9898	1907627978
VAR_IL_9899	1907627979
VAR_IL_9900	1907627980
VAR_IL_9901	1907627981
VAR_IL_9902	1907627982
VAR_IL_9903	1907627983
VAR_IL_9904	1907627984
VAR_IL_9905	1907627985
VAR_IL_9906	1907627986
VAR_IL_9907	1907627987
VAR_IL_9908	1907627988
VAR_IL_9909	1907627989
VAR_IL_9910	1907627990
VAR_IL_9911	1907627991
VAR_IL_9912	1907627992
VAR_IL_9913	1907627993
VAR_IL_9914	1907627994
VAR_IL_9915	1907627995
VAR_IL_9916	1907627996
VAR_IL_9917	1907627997
VAR_IL_9918	1907627998
VAR_IL_9919	1907627999
VAR_IL_9920	1907628000
VAR_IL_9921	1907628001
VAR_IL_9922	1907628002
VAR_IL_9923	1907628003
VAR_IL_9924	1907628005
VAR_IL_9925	1907628007
VAR_IL_9926	1907628009
VAR_IL_9927	1907628012
VAR_IL_9928	1907628014
VAR_IL_9929	1907628016
VAR_IL_9930	1907628018
VAR_IL_9931	1907628025
VAR_IL_9932	1907628027
VAR_IL_9933	1907628029
VAR_IL_9934	1907628031
VAR_IL_9935	1907628033
VAR_IL_9936	1907628035
VAR_IL_9937	1907628038
VAR_IL_9938	1907628040
VAR_IL_9939	1907628042
VAR_IL_9940	1907628044
VAR_IL_9941	1907628046
VAR_IL_9942	1907628048
VAR_IL_9943	1907628050
VAR_IL_9944	1907628052
VAR_IL_9945	1907628055
VAR_IL_9946	1907628057
VAR_IL_9947	1907628059
VAR_IL_9948	1907628061
VAR_IL_9949	1907628063
VAR_IL_9950	1907628065
VAR_IL_9951	1907628067
VAR_IL_9952	1907628069
VAR_IL_9953	1907628070
VAR_IL_9954	1907628072
VAR_IL_9955	1907628074
VAR_IL_9956	1907628076
VAR_IL_9957	1907628078
VAR_IL_9958	1907628080
VAR_IL_9959	1907628083
VAR_IL_9960	1907628085
VAR_IL_9961	1907628087
VAR_IL_9962	1907628089
VAR_IL_9963	1907628091
VAR_IL_9964	1907628093
VAR_IL_9965	1907628095
VAR_IL_9966	1907628098
VAR_IL_9967	1907628100
VAR_IL_9968	1907628102
VAR_IL_9969	1907628104
VAR_IL_9970	1907628106
VAR_IL_9971	1907628108
VAR_IL_9972	1907628110
VAR_IL_9973	1907628112
VAR_IL_9974	1907628115
VAR_IL_9975	1907628117
VAR_IL_9976	1907628119
VAR_IL_9977	1907628121
VAR_IL_9978	1907628123
VAR_IL_9979	1907628126
VAR_IL_9980	1907628128
VAR_IL_9981	1907628130
VAR_IL_9982	1907628132
VAR_IL_9983	1907628134
VAR_IL_9984	1907628136
VAR_IL_9985	1907628138
VAR_IL_9986	1907628140
VAR_IL_9987	1907628143
VAR_IL_9988	1907628145
VAR_IL_9989	1907628147
VAR_IL_9990	1907628152
VAR_IL_9991	1907628154
VAR_IL_9992	1907628156
VAR_IL_9993	1907628158
VAR_IL_9994	1907628160
VAR_IL_9995	1907628162
VAR_IL_9996	1907628164
VAR_IL_9997	1907628166
VAR_IL_9998	1907628168
VAR_IL_9999	1907628170
VAR_IL_10000	1907628172
VAR_IL_10001	1907628174
VAR_IL_10002	1907628176
VAR_IL_10003	1907628178
VAR_IL_10004	1907628180
VAR_IL_10005	1907628183
VAR_IL_10006	1907628185
VAR_IL_10007	1907628187
VAR_IL_10008	1907628189
VAR_IL_10009	1907628191
VAR_IL_10010	1907628193
VAR_IL_10011	1907628195
VAR_IL_10012	1907628197
VAR_IL_10013	1907628199
VAR_IL_10014	1907628201
VAR_IL_10015	1907628203
VAR_IL_10016	1907628206
VAR_IL_10017	1907628208
VAR_IL_10018	1907628210
VAR_IL_10019	1907628212
VAR_IL_10020	1907628214
VAR_IL_10021	1907628216
VAR_IL_10022	1907628218
VAR_IL_10023	1907628220
VAR_IL_10024	1907628222
VAR_IL_10025	1907628224
VAR_IL_10026	1907628226
VAR_IL_10027	1907628228
VAR_IL_10028	1907628230
VAR_IL_10029	1907628232
VAR_IL_10030	1907628234
VAR_IL_10031	1907628237
VAR_IL_10032	1907628239
VAR_IL_10033	1907628241
VAR_IL_10034	1907628243
VAR_IL_10035	1907628245
VAR_IL_10036	1907628247
VAR_IL_10037	1907628249
VAR_IL_10038	1907628251
VAR_IL_10039	1907628253
VAR_IL_10040	1907628255
VAR_IL_10041	1907628257
VAR_IL_10042	1907628259
VAR_IL_10043	1907628261
VAR_IL_10044	1907628263
VAR_IL_10045	1907628265
VAR_IL_10046	1907628268
VAR_IL_10047	1907628270
VAR_IL_10048	1907628272
VAR_IL_10049	1907628274
VAR_IL_10050	1907628276
VAR_IL_10051	1907628278
VAR_IL_10052	1907628280
VAR_IL_10053	1907628282
VAR_IL_10054	1907628284
VAR_IL_10055	1907628286
VAR_IL_10056	1907628288
VAR_IL_10057	1907628290
VAR_IL_10058	1907628292
VAR_IL_10059	1907628295
VAR_IL_10060	1907628297
VAR_IL_10061	1907628299
VAR_IL_10062	1907628301
VAR_IL_10063	1907628303
VAR_IL_10064	1907628305
VAR_IL_10065	1907628307
VAR_IL_10066	1907628309
VAR_IL_10067	1907628311
VAR_IL_10068	1907628313
VAR_IL_10069	1907628315
VAR_IL_10070	1907628317
VAR_IL_10071	1907628319
VAR_IL_10072	1907628321
VAR_IL_10073	1907628323
VAR_IL_10074	1907628325
VAR_IL_10075	1907628327
VAR_IL_10076	1907628329
VAR_IL_10077	1907628331
VAR_IL_10078	1907628333
VAR_IL_10079	1907628336
VAR_IL_10080	1907628338
VAR_IL_10081	1907628340
VAR_IL_10082	1907628342
VAR_IL_10083	1907628344
VAR_IL_10084	1907628346
VAR_IL_10085	1907628348
VAR_IL_10086	1907628350
VAR_IL_10087	1907628352
VAR_IL_10088	1907628354
VAR_IL_10089	1907628356
VAR_IL_10090	1907628358
VAR_IL_10091	1907628360
VAR_IL_10092	1907628362
VAR_IL_10093	1907628364
VAR_IL_10094	1907628366
VAR_IL_10095	1907628368
VAR_IL_10096	1907628371
VAR_IL_10097	1907628373
VAR_IL_10098	1907628375
VAR_IL_10099	1907628377
VAR_IL_10100	1907628379
VAR_IL_10101	1907628381
VAR_IL_10102	1907628383
VAR_IL_10103	1907628385
VAR_IL_10104	1907628387
VAR_IL_10105	1907628389
VAR_IL_10106	1907628391
VAR_IL_10107	1907628393
VAR_IL_10108	1907628395
VAR_IL_10109	1907628397
VAR_IL_10110	1907628399
VAR_IL_10111	1907628402
VAR_IL_10112	1907628404
VAR_IL_10113	1907628406
VAR_IL_10114	1907628408
VAR_IL_10115	1907628410
VAR_IL_10116	1907628412
VAR_IL_10117	1907628414
VAR_IL_10118	1907628416
VAR_IL_10119	1907628418
VAR_IL_10120	1907628420
VAR_IL_10121	1907628422
VAR_IL_10122	1907628424
VAR_IL_10123	1907628427
VAR_IL_10124	1907628429
VAR_IL_10125	1907628431
VAR_IL_10126	1907628433
VAR_IL_10127	1907628435
VAR_IL_10128	1907628437
VAR_IL_10129	1907628439
VAR_IL_10130	1907628441
VAR_IL_10131	1907628443
VAR_IL_10132	1907628445
VAR_IL_10133	1907628447
VAR_IL_10134	1907628449
VAR_IL_10135	1907628451
VAR_IL_10136	1907628453
VAR_IL_10137	1907628455
VAR_IL_10138	1907628457
VAR_IL_10139	1907628459
VAR_IL_10140	1907628462
VAR_IL_10141	1907628464
VAR_IL_10142	1907628466
VAR_IL_10143	1907628468
VAR_IL_10144	1907628470
VAR_IL_10145	1907628472
VAR_IL_10146	1907628474
VAR_IL_10147	1907628476
VAR_IL_10148	1907628478
VAR_IL_10149	1907628480
VAR_IL_10150	1907628482
VAR_IL_10151	1907628484
VAR_IL_10152	1907628486
VAR_IL_10153	1907628488
VAR_IL_10154	1907628490
VAR_IL_10155	1907628492
VAR_IL_10156	1907628494
VAR_IL_10157	1907628496
VAR_IL_10158	1907628499
VAR_IL_10159	1907628501
VAR_IL_10160	1907628503
VAR_IL_10161	1907628505
VAR_IL_10162	1907628507
VAR_IL_10163	1907628509
VAR_IL_10164	1907628511
VAR_IL_10165	1907628513
VAR_IL_10166	1907628515
VAR_IL_10167	1907628517
VAR_IL_10168	1907628520
VAR_IL_10169	1907628522
VAR_IL_10170	1907628524
VAR_IL_10171	1907628526
VAR_IL_10172	1907628528
VAR_IL_10173	1907628530
VAR_IL_10174	1907628532
VAR_IL_10175	1907628534
VAR_IL_10176	1907628736
VAR_IL_10177	1907628738
VAR_IL_10178	1907628740
VAR_IL_10179	1907628742
VAR_IL_10180	1907628744
VAR_IL_10181	1907628746
VAR_IL_10182	1907628748
VAR_IL_10183	1907628755
VAR_IL_10184	1907628757
VAR_IL_10185	1907628759
VAR_IL_10186	1907628761
VAR_IL_10187	1907628763
VAR_IL_10188	1907628765
VAR_IL_10189	1907628767
VAR_IL_10190	1907628769
VAR_IL_10191	1907628771
VAR_IL_10192	1907628773
VAR_IL_10193	1907628775
VAR_IL_10194	1907628777
VAR_IL_10195	1907628779
VAR_IL_10196	1907628781
VAR_IL_10197	1907628783
VAR_IL_10198	1907628785
VAR_IL_10199	1907628787
VAR_IL_10200	1907628789
VAR_IL_10201	1907628791
VAR_IL_10202	1907628793
VAR_IL_10203	1907628795
VAR_IL_10204	1907628798
VAR_IL_10205	1907628800
VAR_IL_10206	1907628802
VAR_IL_10207	1907628804
VAR_IL_10208	1907628806
VAR_IL_10209	1907628808
VAR_IL_10210	1907628810
VAR_IL_10211	1907628812
VAR_IL_10212	1907628814
VAR_IL_10213	1907629080
VAR_IL_10214	1907629082
VAR_IL_10215	1907629084
VAR_IL_10216	1907629086
VAR_IL_10217	1907629088
VAR_IL_10218	1907629090
VAR_IL_10219	1907629092
VAR_IL_10220	1907629094
VAR_IL_10221	1907629097
VAR_IL_10222	1907629098
VAR_IL_10223	1907629100
VAR_IL_10224	1907629102
VAR_IL_10225	1907629104
VAR_IL_10226	1907629106
VAR_IL_10227	1907629109
VAR_IL_10228	1907629111
VAR_IL_10229	1907629113
VAR_IL_10230	1907629115
VAR_IL_10231	1907629117
VAR_IL_10232	1907629119
VAR_IL_10233	1907629121
VAR_IL_10234	1907629123
VAR_IL_10235	1907629125
VAR_IL_10236	1907629128
VAR_IL_10237	1907629130
VAR_IL_10238	1907629132
VAR_IL_10239	1907629134
VAR_IL_10240	1907629136
VAR_IL_10241	1907629138
VAR_IL_10242	1907629140
VAR_IL_10243	1907629142
VAR_IL_10244	1907629144
VAR_IL_10245	1907629146
VAR_IL_10246	1907629148
VAR_IL_10247	1907629151
VAR_IL_10248	1907629153
VAR_IL_10249	1907629155
VAR_IL_10250	1907629157
VAR_IL_10251	1907629159
VAR_IL_10252	1907629161
VAR_IL_10253	1907629163
VAR_IL_10254	1907629165
VAR_IL_10255	1907629167
VAR_IL_10256	1907629169
VAR_IL_10257	1907629171
VAR_IL_10258	1907629173
VAR_IL_10259	1907629175
VAR_IL_10260	1907629177
VAR_IL_10261	1907629180
VAR_IL_10262	1907629182
VAR_IL_10263	1907629184
VAR_IL_10264	1907629188
VAR_IL_10265	1907629190
VAR_IL_10266	1907629193
VAR_IL_10267	1907629195
VAR_IL_10268	1907629197
VAR_IL_10269	1907629199
VAR_IL_10270	1907629201
VAR_IL_10271	1907629203
VAR_IL_10272	1907629205
VAR_IL_10273	1907629208
VAR_IL_10274	1907629210
VAR_IL_10275	1907629212
VAR_IL_10276	1907629214
VAR_IL_10277	1907629216
VAR_IL_10278	1907629218
VAR_IL_10279	1907629220
VAR_IL_10280	1907629223
VAR_IL_10281	1907629225
VAR_IL_10282	1907629227
VAR_IL_10283	1907629229
VAR_IL_10284	1907629231
VAR_IL_10285	1907629233
VAR_IL_10286	1907629235
VAR_IL_10287	1907629237
VAR_IL_10288	1907629239
VAR_IL_10289	1907629242
VAR_IL_10290	1907629244
VAR_IL_10291	1907629246
VAR_IL_10292	1907629248
VAR_IL_10293	1907629250
VAR_IL_10294	1907629252
VAR_IL_10295	1907629254
VAR_IL_10296	1907629256
VAR_IL_10297	1907629258
VAR_IL_10298	1907629260
VAR_IL_10299	1907629262
VAR_IL_10300	1907629264
VAR_IL_10301	1907629266
VAR_IL_10302	1907629268
VAR_IL_10303	1907629270
VAR_IL_10304	1907629273
VAR_IL_10305	1907629275
VAR_IL_10306	1907629277
VAR_IL_10307	1907629279
VAR_IL_10308	1907629281
VAR_IL_10309	1907629283
VAR_IL_10310	1907629285
VAR_IL_10311	1907629287
VAR_IL_10312	1907629289
VAR_IL_10313	1907629291
VAR_IL_10314	1907629293
VAR_IL_10315	1907629295
VAR_IL_10316	1907629298
VAR_IL_10317	1907629300
VAR_IL_10318	1907629302
VAR_IL_10319	1907629304
VAR_IL_10320	1907629306
VAR_IL_10321	1907629308
VAR_IL_10322	1907629310
VAR_IL_10323	1907629312
VAR_IL_10324	1907629314
VAR_IL_10325	1907629316
VAR_IL_10326	1907629318
VAR_IL_10327	1907629320
VAR_IL_10328	1907629322
VAR_IL_10329	1907629324
VAR_IL_10330	1907629326
VAR_IL_10331	1907629328
VAR_IL_10332	1907629330
VAR_IL_10333	1907629332
VAR_IL_10334	1907629335
VAR_IL_10335	1907629337
VAR_IL_10336	1907629339
VAR_IL_10337	1907629341
VAR_IL_10338	1907629343
VAR_IL_10339	1907629345
VAR_IL_10340	1907629348
VAR_IL_10341	1907629358
VAR_IL_10342	1907629360
VAR_IL_10343	1907629362
VAR_IL_10344	1907629364
VAR_IL_10345	1907629366
VAR_IL_10346	1907629368
VAR_IL_10347	1907629370
VAR_IL_10348	1907629372
VAR_IL_10349	1907629375
VAR_IL_10350	1907629377
VAR_IL_10351	1907629379
VAR_IL_10352	1907629381
VAR_IL_10353	1907629383
VAR_IL_10354	1907629385
VAR_IL_10355	1907629395
VAR_IL_10356	1907629397
VAR_IL_10357	1907629399
VAR_IL_10358	1907629401
VAR_IL_10359	1907629403
VAR_IL_10360	1907629405
VAR_IL_10361	1907629407
VAR_IL_10362	1907629409
VAR_IL_10363	1907629411
VAR_IL_10364	1907629415
VAR_IL_10365	1907629417
VAR_IL_10366	1907629419
VAR_IL_10367	1907629421
VAR_IL_10368	1907629423
VAR_IL_10369	1907629425
VAR_IL_10370	1907629427
VAR_IL_10371	1907629429
VAR_IL_10372	1907629432
VAR_IL_10373	1907629434
VAR_IL_10374	1907629436
VAR_IL_10375	1907629438
VAR_IL_10376	1907629441
VAR_IL_10377	1907629443
VAR_IL_10378	1907629445
VAR_IL_10379	1907629447
VAR_IL_10380	1907629449
VAR_IL_10381	1907629451
VAR_IL_10382	1907629454
VAR_IL_10383	1907629456
VAR_IL_10384	1907629458
VAR_IL_10385	1907629460
VAR_IL_10386	1907629462
VAR_IL_10387	1907629464
VAR_IL_10388	1907629466
VAR_IL_10389	1907629468
VAR_IL_10390	1907629470
VAR_IL_10391	1907629472
VAR_IL_10392	1907629474
VAR_IL_10393	1907629477
VAR_IL_10394	1907629479
VAR_IL_10395	1907629481
VAR_IL_10396	1907629483
VAR_IL_10397	1907629485
VAR_IL_10398	1907629488
VAR_IL_10399	1907629490
VAR_IL_10400	1907629492
VAR_IL_10401	1907629494
VAR_IL_10402	1907629496
VAR_IL_10403	1907629499
VAR_IL_10404	1907629501
VAR_IL_10405	1907629503
VAR_IL_10406	1907629505
VAR_IL_10407	1907629507
VAR_IL_10408	1907629510
VAR_IL_10409	1907629512
VAR_IL_10410	1907629514
VAR_IL_10411	1907629516
VAR_IL_10412	1907629518
VAR_IL_10413	1907629520
VAR_IL_10414	1907629522
VAR_IL_10415	1907629525
VAR_IL_10416	1907629527
VAR_IL_10417	1907629529
VAR_IL_10418	1907629531
VAR_IL_10419	1907629533
VAR_IL_10420	1907629535
VAR_IL_10421	1907629538
VAR_IL_10422	1907629540
VAR_IL_10423	1907629542
VAR_IL_10424	1907629544
VAR_IL_10425	1907629546
VAR_IL_10426	1907629548
VAR_IL_10427	1907629550
VAR_IL_10428	1907629552
VAR_IL_10429	1907629554
VAR_IL_10430	1907629556
VAR_IL_10431	1907629558
VAR_IL_10432	1907629560
VAR_IL_10433	1907629563
VAR_IL_10434	1907629565
VAR_IL_10435	1907629567
VAR_IL_10436	1907629569
VAR_IL_10437	1907629571
VAR_IL_10438	1907629573
VAR_IL_10439	1907629575
VAR_IL_10440	1907629577
VAR_IL_10441	1907629579
VAR_IL_10442	1907629581
VAR_IL_10443	1907629583
VAR_IL_10444	1907629586
VAR_IL_10445	1907629588
VAR_IL_10446	1907629590
VAR_IL_10447	1907629592
VAR_IL_10448	1907629594
VAR_IL_10449	1907629596
VAR_IL_10450	1907629598
VAR_IL_10451	1907629600
VAR_IL_10452	1907629602
VAR_IL_10453	1907629605
VAR_IL_10454	1907629607
VAR_IL_10455	1907629609
VAR_IL_10456	1907629611
VAR_IL_10457	1907629613
VAR_IL_10458	1907629615
VAR_IL_10459	1907629617
VAR_IL_10460	1907629619
VAR_IL_10461	1907629622
VAR_IL_10462	1907629624
VAR_IL_10463	1907629626
VAR_IL_10464	1907629628
VAR_IL_10465	1907629630
VAR_IL_10466	1907629632
VAR_IL_10467	1907629634
VAR_IL_10468	1907629636
VAR_IL_10469	1907629638
VAR_IL_10470	1907629640
VAR_IL_10471	1907629643
VAR_IL_10472	1907629645
VAR_IL_10473	1907629647
VAR_IL_10474	1907629649
VAR_IL_10475	1907629651
VAR_IL_10476	1907629653
VAR_IL_10477	1907629655
VAR_IL_10478	1907629657
VAR_IL_10479	1907629659
VAR_IL_10480	1907629662
VAR_IL_10481	1907629664
VAR_IL_10482	1907629666
VAR_IL_10483	1907629668
VAR_IL_10484	1907629670
VAR_IL_10485	1907629672
VAR_IL_10486	1907629674
VAR_IL_10487	1907629676
VAR_IL_10488	1907629679
VAR_IL_10489	1907629681
VAR_IL_10490	1907629683
VAR_IL_10491	1907629685
VAR_IL_10492	1907629687
VAR_IL_10493	1907629689
VAR_IL_10494	1907629691
VAR_IL_10495	1907629693
VAR_IL_10496	1907629696
VAR_IL_10497	1907629698
VAR_IL_10498	1907629700
VAR_IL_10499	1907629702
VAR_IL_10500	1907629704
VAR_IL_10501	1907629706
VAR_IL_10502	1907629708
VAR_IL_10503	1907629710
VAR_IL_10504	1907629712
VAR_IL_10505	1907629714
VAR_IL_10506	1907629716
VAR_IL_10507	1907629719
VAR_IL_10508	1907629721
VAR_IL_10509	1907629723
VAR_IL_10510	1907629725
VAR_IL_10511	1907629727
VAR_IL_10512	1907629729
VAR_IL_10513	1907629731
VAR_IL_10514	1907629733
VAR_IL_10515	1907629735
VAR_IL_10516	1907629737
VAR_IL_10517	1907629740
VAR_IL_10518	1907629742
VAR_IL_10519	1907629744
VAR_IL_10520	1907629753
VAR_IL_10521	1907629755
VAR_IL_10522	1907629758
VAR_IL_10523	1907629760
VAR_IL_10524	1907629762
VAR_IL_10525	1907629764
VAR_IL_10526	1907629766
VAR_IL_10527	1907629770
VAR_IL_10528	1907629772
VAR_IL_10529	1907629774
VAR_IL_10530	1907629776
VAR_IL_10531	1907629778
VAR_IL_10532	1907629780
VAR_IL_10533	1907629782
VAR_IL_10534	1907629784
VAR_IL_10535	1907629786
VAR_IL_10536	1907629788
VAR_IL_10537	1907629790
VAR_IL_10538	1907629792
VAR_IL_10539	1907629794
VAR_IL_10540	1907629797
VAR_IL_10541	1907629799
VAR_IL_10542	1907629801
VAR_IL_10543	1907629807
VAR_IL_10544	1907629809
VAR_IL_10545	1907629811
VAR_IL_10546	1907629813
VAR_IL_10547	1907629815
VAR_IL_10548	1907629817
VAR_IL_10549	1907629819
VAR_IL_10550	1907629821
VAR_IL_10551	1907629823
VAR_IL_10552	1907629825
VAR_IL_10553	1907629827
VAR_IL_10554	1907629830
VAR_IL_10555	1907629832
VAR_IL_10556	1907629834
VAR_IL_10557	1907629836
VAR_IL_10558	1907629838
VAR_IL_10559	1907629840
VAR_IL_10560	1907629842
VAR_IL_10561	1907629844
VAR_IL_10562	1907629846
VAR_IL_10563	1907629848
VAR_IL_10564	1907629850
VAR_IL_10565	1907629852
VAR_IL_10566	1907629854
VAR_IL_10567	1907629860
VAR_IL_10568	1907629862
VAR_IL_10569	1907629864
VAR_IL_10570	1907629866
VAR_IL_10571	1907629868
VAR_IL_10572	1907629870
VAR_IL_10573	1907629873
VAR_IL_10574	1907629875
VAR_IL_10575	1907629877
VAR_IL_10576	1907629879
VAR_IL_10577	1907629881
VAR_IL_10578	1907629883
VAR_IL_10579	1907629885
VAR_IL_10580	1907629887
VAR_IL_10581	1907629889
VAR_IL_10582	1907629891
VAR_IL_10583	1907629893
VAR_IL_10584	1907629895
VAR_IL_10585	1907629897
VAR_IL_10586	1907629900
VAR_IL_10587	1907629902
VAR_IL_10588	1907629904
VAR_IL_10589	1907629906
VAR_IL_10590	1907629908
VAR_IL_10591	1907629910
VAR_IL_10592	1907629912
VAR_IL_10593	1907629914
VAR_IL_10594	1907629916
VAR_IL_10595	1907629918
VAR_IL_10596	1907629920
VAR_IL_10597	1907629922
VAR_IL_10598	1907629924
VAR_IL_10599	1907629926
VAR_IL_10600	1907629928
VAR_IL_10601	1907629930
VAR_IL_10602	1907629932
VAR_IL_10603	1907629934
VAR_IL_10604	1907629936
VAR_IL_10605	1907629938
VAR_IL_10606	1907629940
VAR_IL_10607	1907629943
VAR_IL_10608	1907629945
VAR_IL_10609	1907629947
VAR_IL_10610	1907629949
VAR_IL_10611	1907629951
VAR_IL_10612	1907629953
VAR_IL_10613	1907629955
VAR_IL_10614	1907629959
VAR_IL_10615	1907629961
VAR_IL_10616	1907629963
VAR_IL_10617	1907629965
VAR_IL_10618	1907629967
VAR_IL_10619	1907629969
VAR_IL_10620	1907629971
VAR_IL_10621	1907629973
VAR_IL_10622	1907629975
VAR_IL_10623	1907629977
VAR_IL_10624	1907629979
VAR_IL_10625	1907629981
VAR_IL_10626	1907629983
VAR_IL_10627	1907629985
VAR_IL_10628	1907629988
VAR_IL_10629	1907629990
VAR_IL_10630	1907629992
VAR_IL_10631	1907629994
VAR_IL_10632	1907629996
VAR_IL_10633	1907629998
VAR_IL_10634	1907630000
VAR_IL_10635	1907630002
VAR_IL_10636	1907630004
VAR_IL_10637	1907630006
VAR_IL_10638	1907630009
VAR_IL_10639	1907630011
VAR_IL_10640	1907630013
VAR_IL_10641	1907630015
VAR_IL_10642	1907630017
VAR_IL_10643	1907630019
VAR_IL_10644	1907630021
VAR_IL_10645	1907630023
VAR_IL_10646	1907630025
VAR_IL_10647	1907630027
VAR_IL_10648	1907630029
VAR_IL_10649	1907630031
VAR_IL_10650	1907630033
VAR_IL_10651	1907630035
VAR_IL_10652	1907630037
VAR_IL_10653	1907630039
VAR_IL_10654	1907630041
VAR_IL_10655	1907630043
VAR_IL_10656	1907630045
VAR_IL_10657	1907630047
VAR_IL_10658	1907630049
VAR_IL_10659	1907630051
VAR_IL_10660	1907630053
VAR_IL_10661	1907630055
VAR_IL_10662	1907630057
VAR_IL_10663	1907630059
VAR_IL_10664	1907630061
VAR_IL_10665	1907630063
VAR_IL_10666	1907630065
VAR_IL_10667	1907630067
VAR_IL_10668	1907630070
VAR_IL_10669	1907630072
VAR_IL_10670	1907630074
VAR_IL_10671	1907630076
VAR_IL_10672	1907630078
VAR_IL_10673	1907630080
VAR_IL_10674	1907630082
VAR_IL_10675	1907630084
VAR_IL_10676	1907630086
VAR_IL_10677	1907630088
VAR_IL_10678	1907630090
VAR_IL_10679	1907630092
VAR_IL_10680	1907630094
VAR_IL_10681	1907630096
VAR_IL_10682	1907630098
VAR_IL_10683	1907630101
VAR_IL_10684	1907630103
VAR_IL_10685	1907630105
VAR_IL_10686	1907630107
VAR_IL_10687	1907630109
VAR_IL_10688	1907630111
VAR_IL_10689	1907630113
VAR_IL_10690	1907630115
VAR_IL_10691	1907630117
VAR_IL_10692	1907630119
VAR_IL_10693	1907630121
VAR_IL_10694	1907630123
VAR_IL_10695	1907630125
VAR_IL_10696	1907630127
VAR_IL_10697	1907630129
VAR_IL_10698	1907630131
VAR_IL_10699	1907630133
VAR_IL_10700	1907630135
VAR_IL_10701	1907630137
VAR_IL_10702	1907630139
VAR_IL_10703	1907630141
VAR_IL_10704	1907630143
VAR_IL_10705	1907630146
VAR_IL_10706	1907630148
VAR_IL_10707	1907630150
VAR_IL_10708	1907630152
VAR_IL_10709	1907630154
VAR_IL_10710	1907630156
VAR_IL_10711	1907630158
VAR_IL_10712	1907630160
VAR_IL_10713	1907630162
VAR_IL_10714	1907630164
VAR_IL_10715	1907630166
VAR_IL_10716	1907630168
VAR_IL_10717	1907630170
VAR_IL_10718	1907630172
VAR_IL_10719	1907630174
VAR_IL_10720	1907630176
VAR_IL_10721	1907630178
VAR_IL_10722	1907630180
VAR_IL_10723	1907630182
VAR_IL_10724	1907630185
VAR_IL_10725	1907630187
VAR_IL_10726	1907630189
VAR_IL_10727	1907630191
VAR_IL_10728	1907630193
VAR_IL_10729	1907630195
VAR_IL_10730	1907630197
VAR_IL_10731	1907630199
VAR_IL_10732	1907630201
VAR_IL_10733	1907630203
VAR_IL_10734	1907630205
VAR_IL_10735	1907630381
VAR_IL_10736	1907630383
VAR_IL_10737	1907630385
VAR_IL_10738	1907630387
VAR_IL_10739	1907630389
VAR_IL_10740	1907630391
VAR_IL_10741	1907630393
VAR_IL_10742	1907630395
VAR_IL_10743	1907630398
VAR_IL_10744	1907630400
VAR_IL_10745	1907630402
VAR_IL_10746	1907630404
VAR_IL_10747	1907630406
VAR_IL_10748	1907630408
VAR_IL_10749	1907630410
VAR_IL_10750	1907630412
VAR_IL_10751	1907630414
VAR_IL_10752	1907630417
VAR_IL_10753	1907630419
VAR_IL_10754	1907630420
VAR_IL_10755	1907630422
VAR_IL_10756	1907630423
VAR_IL_10757	1907630424
VAR_IL_10758	1907630427
VAR_IL_10759	1907630429
VAR_IL_10760	1907630431
VAR_IL_10761	1907630433
VAR_IL_10762	1907630435
VAR_IL_10763	1907630437
VAR_IL_10764	1907630440
VAR_IL_10765	1907630442
VAR_IL_10766	1907630444
VAR_IL_10767	1907630446
VAR_IL_10768	1907630448
VAR_IL_10769	1907630450
VAR_IL_10770	1907630452
VAR_IL_10771	1907630455
VAR_IL_10772	1907630457
VAR_IL_10773	1907630459
VAR_IL_10774	1907630461
VAR_IL_10775	1907630463
VAR_IL_10776	1907630465
VAR_IL_10777	1907630467
VAR_IL_10778	1907630469
VAR_IL_10779	1907630471
VAR_IL_10780	1907630474
VAR_IL_10781	1907630476
VAR_IL_10782	1907630478
VAR_IL_10783	1907630480
VAR_IL_10784	1907630482
VAR_IL_10785	1907630484
VAR_IL_10786	1907630486
VAR_IL_10787	1907630488
VAR_IL_10788	1907630490
VAR_IL_10789	1907630492
VAR_IL_10790	1907630494
VAR_IL_10791	1907630496
VAR_IL_10792	1907630499
VAR_IL_10793	1907630501
VAR_IL_10794	1907630503
VAR_IL_10795	1907630505
VAR_IL_10796	1907630507
VAR_IL_10797	1907630509
VAR_IL_10798	1907630874
VAR_IL_10799	1907630876
VAR_IL_10800	1907630878
VAR_IL_10801	1907630880
VAR_IL_10802	1907630882
VAR_IL_10803	1907630884
VAR_IL_10804	1907630886
VAR_IL_10805	1907630888
VAR_IL_10806	1907630890
VAR_IL_10807	1907630892
VAR_IL_10808	1907630894
VAR_IL_10809	1907630896
VAR_IL_10810	1907630898
VAR_IL_10811	1907630900
VAR_IL_10812	1907630902
VAR_IL_10813	1907630905
VAR_IL_10814	1907630907
VAR_IL_10815	1907630909
VAR_IL_10816	1907630911
VAR_IL_10817	1907630913
VAR_IL_10818	1907631029
VAR_IL_10819	1907631031
VAR_IL_10820	1907631033
VAR_IL_10821	1907631036
VAR_IL_10822	1907631038
VAR_IL_10823	1907631040
VAR_IL_10824	1907631042
VAR_IL_10825	1907631044
VAR_IL_10826	1907631046
VAR_IL_10827	1907631048
VAR_IL_10828	1907631050
VAR_IL_10829	1907631052
VAR_IL_10830	1907631054
VAR_IL_10831	1907631056
VAR_IL_10832	1907631058
VAR_IL_10833	1907631060
VAR_IL_10834	1907631062
VAR_IL_10835	1907631064
VAR_IL_10836	1907631066
VAR_IL_10837	1907631068
VAR_IL_10838	1907631070
VAR_IL_10839	1907631072
VAR_IL_10840	1907631074
VAR_IL_10841	1907631076
VAR_IL_10842	1907631078
VAR_IL_10843	1907631080
VAR_IL_10844	1907631082
VAR_IL_10845	1907631084
VAR_IL_10846	1907631086
VAR_IL_10847	1907631089
VAR_IL_10848	1907631091
VAR_IL_10849	1907631093
VAR_IL_10850	1907631095
VAR_IL_10851	1907631097
VAR_IL_10852	1907631099
VAR_IL_10853	1907631101
VAR_IL_10854	1907631103
VAR_IL_10855	1907631105
VAR_IL_10856	1907631107
VAR_IL_10857	1907631109
VAR_IL_10858	1907631111
VAR_IL_10859	1907631113
VAR_IL_10860	1907631115
VAR_IL_10861	1907631117
VAR_IL_10862	1907631119
VAR_IL_10863	1907631121
VAR_IL_10864	1907631123
VAR_IL_10865	1907631125
VAR_IL_10866	1907631128
VAR_IL_10867	1907631130
VAR_IL_10868	1907631132
VAR_IL_10869	1907631134
VAR_IL_10870	1907631136
VAR_IL_10871	1907631138
VAR_IL_10872	1907631140
VAR_IL_10873	1907631142
VAR_IL_10874	1907631144
VAR_IL_10875	1907631146
VAR_IL_10876	1907631148
VAR_IL_10877	1907631151
VAR_IL_10878	1907631153
VAR_IL_10879	1907631155
VAR_IL_10880	1907631165
VAR_IL_10881	1907631167
VAR_IL_10882	1907631169
VAR_IL_10883	1907631171
VAR_IL_10884	1907631173
VAR_IL_10885	1907631176
VAR_IL_10886	1907631178
VAR_IL_10887	1907631180
VAR_IL_10888	1907631182
VAR_IL_10889	1907631184
VAR_IL_10890	1907631186
VAR_IL_10891	1907631188
VAR_IL_10892	1907631190
VAR_IL_10893	1907631192
VAR_IL_10894	1907631194
VAR_IL_10895	1907631196
VAR_IL_10896	1907631198
VAR_IL_10897	1907631200
VAR_IL_10898	1907631202
VAR_IL_10899	1907631205
VAR_IL_10900	1907631207
VAR_IL_10901	1907631209
VAR_IL_10902	1907631211
VAR_IL_10903	1907631217
VAR_IL_10904	1907631219
VAR_IL_10905	1907631221
VAR_IL_10906	1907631223
VAR_IL_10907	1907631226
VAR_IL_10908	1907631228
VAR_IL_10909	1907631230
VAR_IL_10910	1907631232
VAR_IL_10911	1907631234
VAR_IL_10912	1907631236
VAR_IL_10913	1907631238
VAR_IL_10914	1907631240
VAR_IL_10915	1907631242
VAR_IL_10916	1907631244
VAR_IL_10917	1907631246
VAR_IL_10918	1907631248
VAR_IL_10919	1907631250
VAR_IL_10920	1907631252
VAR_IL_10921	1907631254
VAR_IL_10922	1907631256
VAR_IL_10923	1907631258
VAR_IL_10924	1907631270
VAR_IL_10925	1907631272
VAR_IL_10926	1907631274
VAR_IL_10927	1907631276
VAR_IL_10928	1907631278
VAR_IL_10929	1907631280
VAR_IL_10930	1907631282
VAR_IL_10931	1907631284
VAR_IL_10932	1907631286
VAR_IL_10933	1907631288
VAR_IL_10934	1907631290
VAR_IL_10935	1907631292
VAR_IL_10936	1907631295
VAR_IL_10937	1907631297
VAR_IL_10938	1907631299
VAR_IL_10939	1907631301
VAR_IL_10940	1907631303
VAR_IL_10941	1907631305
VAR_IL_10942	1907631307
VAR_IL_10943	1907631309
VAR_IL_10944	1907631311
VAR_IL_10945	1907631313
VAR_IL_10946	1907631315
VAR_IL_10947	1907631318
VAR_IL_10948	1907631320
VAR_IL_10949	1907631322
VAR_IL_10950	1907631324
VAR_IL_10951	1907631326
VAR_IL_10952	1907631328
VAR_IL_10953	1907631330
VAR_IL_10954	1907631332
VAR_IL_10955	1907631334
VAR_IL_10956	1907631337
VAR_IL_10957	1907631339
VAR_IL_10958	1907631341
VAR_IL_10959	1907631343
VAR_IL_10960	1907631345
VAR_IL_10961	1907631347
VAR_IL_10962	1907631349
VAR_IL_10963	1907631352
VAR_IL_10964	1907631355
VAR_IL_10965	1907631357
VAR_IL_10966	1907631363
VAR_IL_10967	1907631365
VAR_IL_10968	1907631367
VAR_IL_10969	1907631369
VAR_IL_10970	1907631371
VAR_IL_10971	1907631373
VAR_IL_10972	1907631375
VAR_IL_10973	1907631377
VAR_IL_10974	1907631379
VAR_IL_10975	1907631381
VAR_IL_10976	1907631384
VAR_IL_10977	1907631386
VAR_IL_10978	1907631388
VAR_IL_10979	1907631390
VAR_IL_10980	1907631392
VAR_IL_10981	1907631394
VAR_IL_10982	1907631396
VAR_IL_10983	1907631398
VAR_IL_10984	1907631400
VAR_IL_10985	1907631402
VAR_IL_10986	1907631404
VAR_IL_10987	1907631406
VAR_IL_10988	1907631408
VAR_IL_10989	1907631410
VAR_IL_10990	1907631413
VAR_IL_10991	1907631415
VAR_IL_10992	1907631417
VAR_IL_10993	1907631419
VAR_IL_10994	1907631421
VAR_IL_10995	1907631423
VAR_IL_10996	1907631425
VAR_IL_10997	1907631427
VAR_IL_10998	1907631429
VAR_IL_10999	1907631432
VAR_IL_11000	1907631434
VAR_IL_11001	1907631436
VAR_IL_11002	1907631438
VAR_IL_11003	1907631440
VAR_IL_11004	1907631442
VAR_IL_11005	1907631444
VAR_IL_11006	1907631446
VAR_IL_11007	1907631449
VAR_IL_11008	1907631451
VAR_IL_11009	1907631453
VAR_IL_11010	1907631455
VAR_IL_11011	1907631457
VAR_IL_11012	1907631460
VAR_IL_11013	1907631462
VAR_IL_11014	1907631464
VAR_IL_11015	1907631466
VAR_IL_11016	1907631468
VAR_IL_11017	1907631471
VAR_IL_11018	1907631473
VAR_IL_11019	1907631475
VAR_IL_11020	1907631477
VAR_IL_11021	1907631480
VAR_IL_11022	1907631482
VAR_IL_11023	1907631484
VAR_IL_11024	1907631508
VAR_IL_11025	1907631511
VAR_IL_11026	1907631513
VAR_IL_11027	1907631579
VAR_IL_11028	1907631581
VAR_IL_11029	1907631583
VAR_IL_11030	1907631585
VAR_IL_11031	1907631588
VAR_IL_11032	1907631590
VAR_IL_11033	1907631592
VAR_IL_11034	1907631594
VAR_IL_11035	1907631662
VAR_IL_11036	1907631664
VAR_IL_11037	1907631666
VAR_IL_11038	1907631668
VAR_IL_11039	1907631670
VAR_IL_11040	1907631672
VAR_IL_11041	1907631674
VAR_IL_11042	1907631677
VAR_IL_11043	1907631679
VAR_IL_11044	1907631681
VAR_IL_11045	1907631683
VAR_IL_11046	1907631685
VAR_IL_11047	1907631687
VAR_IL_11048	1907631689
VAR_IL_11049	1907631691
VAR_IL_11050	1907631693
VAR_IL_11051	1907631695
VAR_IL_11052	1907631697
VAR_IL_11053	1907631699
VAR_IL_11054	1907631701
VAR_IL_11055	1907631708
VAR_IL_11056	1907631710
VAR_IL_11057	1907631712
VAR_IL_11058	1907631714
VAR_IL_11059	1907631716
VAR_IL_11060	1907631735
VAR_IL_11061	1907631737
VAR_IL_11062	1907631739
VAR_IL_11063	1907631741
VAR_IL_11064	1907631743
VAR_IL_11065	1907631745
VAR_IL_11066	1907631748
VAR_IL_11067	1907631750
VAR_IL_11068	1907631752
VAR_IL_11069	1907631754
VAR_IL_11070	1907631756
VAR_IL_11071	1907631758
VAR_IL_11072	1907631760
VAR_IL_11073	1907631762
VAR_IL_11074	1907631764
VAR_IL_11075	1907631766
VAR_IL_11076	1907631769
VAR_IL_11077	1907631771
VAR_IL_11078	1907631773
VAR_IL_11079	1907631775
VAR_IL_11080	1907631777
VAR_IL_11081	1907631779
VAR_IL_11082	1907631781
VAR_IL_11083	1907631783
VAR_IL_11084	1907631785
VAR_IL_11085	1907631787
VAR_IL_11086	1907631790
VAR_IL_11087	1907631792
VAR_IL_11088	1907631794
VAR_IL_11089	1907631796
VAR_IL_11090	1907631798
VAR_IL_11091	1907631800
VAR_IL_11092	1907631802
VAR_IL_11093	1907631804
VAR_IL_11094	1907631806
VAR_IL_11095	1907631808
VAR_IL_11096	1907631810
VAR_IL_11097	1907631813
VAR_IL_11098	1907631815
VAR_IL_11099	1907631817
VAR_IL_11100	1907631819
VAR_IL_11101	1907631821
VAR_IL_11102	1907631823
VAR_IL_11103	1907631825
VAR_IL_11104	1907631827
VAR_IL_11105	1907631829
VAR_IL_11106	1907631831
VAR_IL_11107	1907631833
VAR_IL_11108	1907631835
VAR_IL_11109	1907631837
VAR_IL_11110	1907631839
VAR_IL_11111	1907631842
VAR_IL_11112	1907631844
VAR_IL_11113	1907631846
VAR_IL_11114	1907631848
VAR_IL_11115	1907631850
VAR_IL_11116	1907631852
VAR_IL_11117	1907631854
VAR_IL_11118	1907631856
VAR_IL_11119	1907631858
VAR_IL_11120	1907631860
VAR_IL_11121	1907631862
VAR_IL_11122	1907631864
VAR_IL_11123	1907631867
VAR_IL_11124	1907631869
VAR_IL_11125	1907631871
VAR_IL_11126	1907631873
VAR_IL_11127	1907631875
VAR_IL_11128	1907631877
VAR_IL_11129	1907631879
VAR_IL_11130	1907631881
VAR_IL_11131	1907631883
VAR_IL_11132	1907631885
VAR_IL_11133	1907631887
VAR_IL_11134	1907631889
VAR_IL_11135	1907631891
VAR_IL_11136	1907631893
VAR_IL_11137	1907631895
VAR_IL_11138	1907631897
VAR_IL_11139	1907631899
VAR_IL_11140	1907631901
VAR_IL_11141	1907631903
VAR_IL_11142	1907631905
VAR_IL_11143	1907631907
VAR_IL_11144	1907631910
VAR_IL_11145	1907631912
VAR_IL_11146	1907631914
VAR_IL_11147	1907631916
VAR_IL_11148	1907631918
VAR_IL_11149	1907631920
VAR_IL_11150	1907631922
VAR_IL_11151	1907631928
VAR_IL_11152	1907631930
VAR_IL_11153	1907631932
VAR_IL_11154	1907631934
VAR_IL_11155	1907631936
VAR_IL_11156	1907631938
VAR_IL_11157	1907631940
VAR_IL_11158	1907631942
VAR_IL_11159	1907631944
VAR_IL_11160	1907631946
VAR_IL_11161	1907631948
VAR_IL_11162	1907631950
VAR_IL_11163	1907631952
VAR_IL_11164	1907631954
VAR_IL_11165	1907631956
VAR_IL_11166	1907631958
VAR_IL_11167	1907631960
VAR_IL_11168	1907631962
VAR_IL_11169	1907631964
VAR_IL_11170	1907631966
VAR_IL_11171	1907631968
VAR_IL_11172	1907631969
VAR_IL_11173	1907631971
VAR_IL_11174	1907631973
VAR_IL_11175	1907631975
VAR_IL_11176	1907631977
VAR_IL_11177	1907631979
VAR_IL_11178	1907631981
VAR_IL_11179	1907631983
VAR_IL_11180	1907631986
VAR_IL_11181	1907631988
VAR_IL_11182	1907631990
VAR_IL_11183	1907631992
VAR_IL_11184	1907631994
VAR_IL_11185	1907631996
VAR_IL_11186	1907631998
VAR_IL_11187	1907632000
VAR_IL_11188	1907632002
VAR_IL_11189	1907632004
VAR_IL_11190	1907632007
VAR_IL_11191	1907632009
VAR_IL_11192	1907632011
VAR_IL_11193	1907632013
VAR_IL_11194	1907632015
VAR_IL_11195	1907632017
VAR_IL_11196	1907632019
VAR_IL_11197	1907632021
VAR_IL_11198	1907632023
VAR_IL_11199	1907632025
VAR_IL_11200	1907632027
VAR_IL_11201	1907632029
VAR_IL_11202	1907632031
VAR_IL_11203	1907632034
VAR_IL_11204	1907632036
VAR_IL_11205	1907632038
VAR_IL_11206	1907632040
VAR_IL_11207	1907632042
VAR_IL_11208	1907632044
VAR_IL_11209	1907632046
VAR_IL_11210	1907632048
VAR_IL_11211	1907632050
VAR_IL_11212	1907632052
VAR_IL_11213	1907632054
VAR_IL_11214	1907632056
VAR_IL_11215	1907632059
VAR_IL_11216	1907632061
VAR_IL_11217	1907632063
VAR_IL_11218	1907632065
VAR_IL_11219	1907632067
VAR_IL_11220	1907632069
VAR_IL_11221	1907632071
VAR_IL_11222	1907632073
VAR_IL_11223	1907632075
VAR_IL_11224	1907632077
VAR_IL_11225	1907632079
VAR_IL_11226	1907632081
VAR_IL_11227	1907632089
VAR_IL_11228	1907632093
VAR_IL_11229	1907632095
VAR_IL_11230	1907632097
VAR_IL_11231	1907632099
VAR_IL_11232	1907632101
VAR_IL_11233	1907632103
VAR_IL_11234	1907632105
VAR_IL_11235	1907632107
VAR_IL_11236	1907632109
VAR_IL_11237	1907632111
VAR_IL_11238	1907632113
VAR_IL_11239	1907632115
VAR_IL_11240	1907632117
VAR_IL_11241	1907632120
VAR_IL_11242	1907632122
VAR_IL_11243	1907632124
VAR_IL_11244	1907632126
VAR_IL_11245	1907632128
VAR_IL_11246	1907632130
VAR_IL_11247	1907632132
VAR_IL_11248	1907632134
VAR_IL_11249	1907632136
VAR_IL_11250	1907632138
VAR_IL_11251	1907632140
VAR_IL_11252	1907632142
VAR_IL_11253	1907632144
VAR_IL_11254	1907632146
VAR_IL_11255	1907632149
VAR_IL_11256	1907632151
VAR_IL_11257	1907632153
VAR_IL_11258	1907632155
VAR_IL_11259	1907632157
VAR_IL_11260	1907632159
VAR_IL_11261	1907632161
VAR_IL_11262	1907632163
VAR_IL_11263	1907632165
VAR_IL_11264	1907632167
VAR_IL_11265	1907632169
VAR_IL_11266	1907632171
VAR_IL_11267	1907632173
VAR_IL_11268	1907632175
VAR_IL_11269	1907632178
VAR_IL_11270	1907632180
VAR_IL_11271	1907632182
VAR_IL_11272	1907632184
VAR_IL_11273	1907632186
VAR_IL_11274	1907632188
VAR_IL_11275	1907632190
VAR_IL_11276	1907632192
VAR_IL_11277	1907632194
VAR_IL_11278	1907632196
VAR_IL_11279	1907632198
VAR_IL_11280	1907632200
VAR_IL_11281	1907632202
VAR_IL_11282	1907632204
VAR_IL_11283	1907632206
VAR_IL_11284	1907632208
VAR_IL_11285	1907632210
VAR_IL_11286	1907632212
VAR_IL_11287	1907632214
VAR_IL_11288	1907632216
VAR_IL_11289	1907632218
VAR_IL_11290	1907632220
VAR_IL_11291	1907632223
VAR_IL_11292	1907632235
VAR_IL_11293	1907632238
VAR_IL_11294	1907632240
VAR_IL_11295	1907632242
VAR_IL_11296	1907632244
VAR_IL_11297	1907632246
VAR_IL_11298	1907632248
VAR_IL_11299	1907632250
VAR_IL_11300	1907632252
VAR_IL_11301	1907632254
VAR_IL_11302	1907632256
VAR_IL_11303	1907632258
VAR_IL_11304	1907632261
VAR_IL_11305	1907632263
VAR_IL_11306	1907632265
VAR_IL_11307	1907632269
VAR_IL_11308	1907632279
VAR_IL_11309	1907632281
VAR_IL_11310	1907632283
VAR_IL_11311	1907632285
VAR_IL_11312	1907632288
VAR_IL_11313	1907632290
VAR_IL_11314	1907632292
VAR_IL_11315	1907632294
VAR_IL_11316	1907632296
VAR_IL_11317	1907632298
VAR_IL_11318	1907632300
VAR_IL_11319	1907632302
VAR_IL_11320	1907632304
VAR_IL_11321	1907632306
VAR_IL_11322	1907632308
VAR_IL_11323	1907632310
VAR_IL_11324	1907632312
VAR_IL_11325	1907632315
VAR_IL_11326	1907632317
VAR_IL_11327	1907632319
VAR_IL_11328	1907632321
VAR_IL_11329	1907632323
VAR_IL_11330	1907632325
VAR_IL_11331	1907632327
VAR_IL_11332	1907632329
VAR_IL_11333	1907632331
VAR_IL_11334	1907632333
VAR_IL_11335	1907632335
VAR_IL_11336	1907632337
VAR_IL_11337	1907632340
VAR_IL_11338	1907632342
VAR_IL_11339	1907632344
VAR_IL_11340	1907632346
VAR_IL_11341	1907632348
VAR_IL_11342	1907632350
VAR_IL_11343	1907632352
VAR_IL_11344	1907632354
VAR_IL_11345	1907632356
VAR_IL_11346	1907632361
VAR_IL_11347	1907632363
VAR_IL_11348	1907632365
VAR_IL_11349	1907632367
VAR_IL_11350	1907632370
VAR_IL_11351	1907632372
VAR_IL_11352	1907632374
VAR_IL_11353	1907632376
VAR_IL_11354	1907632378
VAR_IL_11355	1907632380
VAR_IL_11356	1907632382
VAR_IL_11357	1907632384
VAR_IL_11358	1907632386
VAR_IL_11359	1907632388
VAR_IL_11360	1907632390
VAR_IL_11361	1907632392
VAR_IL_11362	1907632394
VAR_IL_11363	1907632396
VAR_IL_11364	1907632398
VAR_IL_11365	1907632400
VAR_IL_11366	1907632403
VAR_IL_11367	1907632405
VAR_IL_11368	1907632407
VAR_IL_11369	1907632409
VAR_IL_11370	1907632411
VAR_IL_11371	1907632413
VAR_IL_11372	1907632415
VAR_IL_11373	1907632417
VAR_IL_11374	1907632419
VAR_IL_11375	1907632421
VAR_IL_11376	1907632423
VAR_IL_11377	1907632425
VAR_IL_11378	1907632427
VAR_IL_11379	1907632429
VAR_IL_11380	1907632431
VAR_IL_11381	1907632433
VAR_IL_11382	1907632435
VAR_IL_11383	1907632437
VAR_IL_11384	1907632439
VAR_IL_11385	1907632442
VAR_IL_11386	1907632444
VAR_IL_11387	1907632446
VAR_IL_11388	1907632448
VAR_IL_11389	1907632450
VAR_IL_11390	1907632452
VAR_IL_11391	1907632454
VAR_IL_11392	1907632456
VAR_IL_11393	1907632458
VAR_IL_11394	1907632460
VAR_IL_11395	1907632462
VAR_IL_11396	1907632464
VAR_IL_11397	1907632466
VAR_IL_11398	1907632572
VAR_IL_11399	1907632574
VAR_IL_11400	1907632576
VAR_IL_11401	1907632578
VAR_IL_11402	1907632580
VAR_IL_11403	1907632582
VAR_IL_11404	1907632584
VAR_IL_11405	1907632586
VAR_IL_11406	1907632588
VAR_IL_11407	1907632591
VAR_IL_11408	1907632593
VAR_IL_11409	1907632595
VAR_IL_11410	1907632597
VAR_IL_11411	1907632599
VAR_IL_11412	1907632601
VAR_IL_11413	1907632603
VAR_IL_11414	1907632605
VAR_IL_11415	1907632607
VAR_IL_11416	1907632609
VAR_IL_11417	1907632612
VAR_IL_11418	1907632614
VAR_IL_11419	1907632616
VAR_IL_11420	1907632619
VAR_IL_11421	1907632621
VAR_IL_11422	1907632623
VAR_IL_11423	1907632625
VAR_IL_11424	1907632627
VAR_IL_11425	1907632629
VAR_IL_11426	1907632631
VAR_IL_11427	1907632633
VAR_IL_11428	1907632636
VAR_IL_11429	1907632638
VAR_IL_11430	1907632640
VAR_IL_11431	1907632642
VAR_IL_11432	1907632644
VAR_IL_11433	1907632646
VAR_IL_11434	1907632648
VAR_IL_11435	1907632650
VAR_IL_11436	1907632653
VAR_IL_11437	1907632655
VAR_IL_11438	1907632657
VAR_IL_11439	1907632659
VAR_IL_11440	1907632661
VAR_IL_11441	1907632663
VAR_IL_11442	1907632665
VAR_IL_11443	1907632668
VAR_IL_11444	1907632670
VAR_IL_11445	1907632672
VAR_IL_11446	1907632674
VAR_IL_11447	1907632676
VAR_IL_11448	1907632678
VAR_IL_11449	1907632680
VAR_IL_11450	1907632682
VAR_IL_11451	1907632684
VAR_IL_11452	1907632687
VAR_IL_11453	1907632689
VAR_IL_11454	1907632691
VAR_IL_11455	1907632693
VAR_IL_11456	1907632695
VAR_IL_11457	1907632697
VAR_IL_11458	1907632699
VAR_IL_11459	1907632701
VAR_IL_11460	1907632703
VAR_IL_11461	1907632705
VAR_IL_11462	1907632707
VAR_IL_11463	1907632709
VAR_IL_11464	1907632712
VAR_IL_11465	1907632714
VAR_IL_11466	1907632716
VAR_IL_11467	1907632718
VAR_IL_11468	1907632720
VAR_IL_11469	1907632722
VAR_IL_11470	1907632724
VAR_IL_11471	1907632726
VAR_IL_11472	1907632728
VAR_IL_11473	1907632730
VAR_IL_11474	1907632732
VAR_IL_11475	1907632734
VAR_IL_11476	1907632736
VAR_IL_11477	1907632738
VAR_IL_11478	1907632740
VAR_IL_11479	1907632742
VAR_IL_11480	1907632744
VAR_IL_11481	1907632746
VAR_IL_11482	1907632748
VAR_IL_11483	1907632750
VAR_IL_11484	1907632752
VAR_IL_11485	1907632754
VAR_IL_11486	1907632756
VAR_IL_11487	1907632758
VAR_IL_11488	1907632760
VAR_IL_11489	1907632762
VAR_IL_11490	1907632764
VAR_IL_11491	1907632766
VAR_IL_11492	1907632768
VAR_IL_11493	1907632770
VAR_IL_11494	1907632773
VAR_IL_11495	1907632775
VAR_IL_11496	1907632777
VAR_IL_11497	1907632779
VAR_IL_11498	1907632781
VAR_IL_11499	1907632783
VAR_IL_11500	1907632785
VAR_IL_11501	1907632787
VAR_IL_11502	1907632789
VAR_IL_11503	1907632792
VAR_IL_11504	1907632794
VAR_IL_11505	1907632796
VAR_IL_11506	1907632798
VAR_IL_11507	1907632800
VAR_IL_11508	1907632802
VAR_IL_11509	1907632804
VAR_IL_11510	1907632806
VAR_IL_11511	1907632808
VAR_IL_11512	1907632810
VAR_IL_11513	1907632812
VAR_IL_11514	1907632814
VAR_IL_11515	1907632817
VAR_IL_11516	1907632819
VAR_IL_11517	1907632821
VAR_IL_11518	1907632823
VAR_IL_11519	1907632825
VAR_IL_11520	1907632827
VAR_IL_11521	1907632829
VAR_IL_11522	1907632832
VAR_IL_11523	1907632833
VAR_IL_11524	1907632835
VAR_IL_11525	1907632837
VAR_IL_11526	1907632840
VAR_IL_11527	1907632842
VAR_IL_11528	1907632844
VAR_IL_11529	1907632846
VAR_IL_11530	1907632848
VAR_IL_11531	1907632850
VAR_IL_11532	1907632852
VAR_IL_11533	1907632854
VAR_IL_11534	1907632856
VAR_IL_11535	1907632858
VAR_IL_11536	1907632861
VAR_IL_11537	1907632863
VAR_IL_11538	1907632865
VAR_IL_11539	1907632867
VAR_IL_11540	1907632869
VAR_IL_11541	1907632871
VAR_IL_11542	1907632873
VAR_IL_11543	1907632876
VAR_IL_11544	1907632878
VAR_IL_11545	1907632880
VAR_IL_11546	1907632882
VAR_IL_11547	1907632884
VAR_IL_11548	1907632886
VAR_IL_11549	1907632888
VAR_IL_11550	1907632890
VAR_IL_11551	1907632893
VAR_IL_11552	1907632895
VAR_IL_11553	1907632897
VAR_IL_11554	1907632899
VAR_IL_11555	1907632901
VAR_IL_11556	1907632903
VAR_IL_11557	1907632906
VAR_IL_11558	1907632908
VAR_IL_11559	1907632910
VAR_IL_11560	1907632912
VAR_IL_11561	1907632914
VAR_IL_11562	1907632916
VAR_IL_11563	1907632918
VAR_IL_11564	1907632920
VAR_IL_11565	1907632922
VAR_IL_11566	1907632924
VAR_IL_11567	1907632927
VAR_IL_11568	1907632929
VAR_IL_11569	1907632931
VAR_IL_11570	1907632933
VAR_IL_11571	1907632935
VAR_IL_11572	1907632937
VAR_IL_11573	1907632939
VAR_IL_11574	1907632941
VAR_IL_11575	1907632944
VAR_IL_11576	1907632946
VAR_IL_11577	1907632948
VAR_IL_11578	1907632950
VAR_IL_11579	1907632952
VAR_IL_11580	1907632954
VAR_IL_11581	1907632956
VAR_IL_11582	1907632958
VAR_IL_11583	1907632960
VAR_IL_11584	1907632962
VAR_IL_11585	1907632964
VAR_IL_11586	1907632967
VAR_IL_11587	1907632969
VAR_IL_11588	1907632971
VAR_IL_11589	1907632973
VAR_IL_11590	1907632975
VAR_IL_11591	1907632977
VAR_IL_11592	1907633076
VAR_IL_11593	1907633078
VAR_IL_11594	1907633080
VAR_IL_11595	1907633082
VAR_IL_11596	1907633084
VAR_IL_11597	1907633086
VAR_IL_11598	1907633088
VAR_IL_11599	1907633090
VAR_IL_11600	1907633092
VAR_IL_11601	1907633094
VAR_IL_11602	1907633096
VAR_IL_11603	1907633098
VAR_IL_11604	1907633100
VAR_IL_11605	1907633102
VAR_IL_11606	1907633105
VAR_IL_11607	1907633107
VAR_IL_11608	1907633109
VAR_IL_11609	1907633111
VAR_IL_11610	1907633113
VAR_IL_11611	1907633115
VAR_IL_11612	1907633117
VAR_IL_11613	1907633119
VAR_IL_11614	1907633121
VAR_IL_11615	1907633123
VAR_IL_11616	1907633125
VAR_IL_11617	1907633127
VAR_IL_11618	1907633129
VAR_IL_11619	1907633131
VAR_IL_11620	1907633133
VAR_IL_11621	1907633135
VAR_IL_11622	1907633137
VAR_IL_11623	1907633139
VAR_IL_11624	1907633143
VAR_IL_11625	1907633145
VAR_IL_11626	1907633147
VAR_IL_11627	1907633149
VAR_IL_11628	1907633151
VAR_IL_11629	1907633153
VAR_IL_11630	1907633156
VAR_IL_11631	1907633157
VAR_IL_11632	1907633159
VAR_IL_11633	1907633161
VAR_IL_11634	1907633163
VAR_IL_11635	1907633166
VAR_IL_11636	1907633168
VAR_IL_11637	1907633170
VAR_IL_11638	1907633172
VAR_IL_11639	1907633174
VAR_IL_11640	1907633176
VAR_IL_11641	1907633178
VAR_IL_11642	1907633180
VAR_IL_11643	1907633183
VAR_IL_11644	1907633185
VAR_IL_11645	1907633187
VAR_IL_11646	1907633189
VAR_IL_11647	1907633191
VAR_IL_11648	1907633193
VAR_IL_11649	1907633195
VAR_IL_11650	1907633197
VAR_IL_11651	1907633199
VAR_IL_11652	1907633201
VAR_IL_11653	1907633203
VAR_IL_11654	1907633205
VAR_IL_11655	1907633207
VAR_IL_11656	1907633209
VAR_IL_11657	1907633212
VAR_IL_11658	1907633214
VAR_IL_11659	1907633216
VAR_IL_11660	1907633218
VAR_IL_11661	1907633220
VAR_IL_11662	1907633222
VAR_IL_11663	1907633224
VAR_IL_11664	1907633226
VAR_IL_11665	1907633228
VAR_IL_11666	1907633230
VAR_IL_11667	1907633232
VAR_IL_11668	1907633234
VAR_IL_11669	1907633236
VAR_IL_11670	1907633238
VAR_IL_11671	1907633241
VAR_IL_11672	1907633243
VAR_IL_11673	1907633245
VAR_IL_11674	1907633247
VAR_IL_11675	1907633249
VAR_IL_11676	1907633251
VAR_IL_11677	1907633253
VAR_IL_11678	1907633255
VAR_IL_11679	1907633257
VAR_IL_11680	1907633259
VAR_IL_11681	1907633261
VAR_IL_11682	1907633263
VAR_IL_11683	1907633266
VAR_IL_11684	1907633268
VAR_IL_11685	1907633270
VAR_IL_11686	1907633272
VAR_IL_11687	1907633274
VAR_IL_11688	1907633276
VAR_IL_11689	1907633278
VAR_IL_11690	1907633280
VAR_IL_11691	1907633283
VAR_IL_11692	1907633285
VAR_IL_11693	1907633287
VAR_IL_11694	1907633289
VAR_IL_11695	1907633291
VAR_IL_11696	1907633293
VAR_IL_11697	1907633295
VAR_IL_11698	1907633298
VAR_IL_11699	1907633300
VAR_IL_11700	1907633302
VAR_IL_11701	1907633304
VAR_IL_11702	1907633306
VAR_IL_11703	1907633308
VAR_IL_11704	1907633310
VAR_IL_11705	1907633312
VAR_IL_11706	1907633314
VAR_IL_11707	1907633316
VAR_IL_11708	1907633318
VAR_IL_11709	1907633320
VAR_IL_11710	1907633322
VAR_IL_11711	1907633324
VAR_IL_11712	1907633326
VAR_IL_11713	1907633328
VAR_IL_11714	1907633330
VAR_IL_11715	1907633332
VAR_IL_11716	1907633334
VAR_IL_11717	1907633336
VAR_IL_11718	1907633338
VAR_IL_11719	1907633340
VAR_IL_11720	1907633342
VAR_IL_11721	1907633344
VAR_IL_11722	1907633346
VAR_IL_11723	1907633348
VAR_IL_11724	1907633350
VAR_IL_11725	1907633352
VAR_IL_11726	1907633355
VAR_IL_11727	1907633357
VAR_IL_11728	1907633359
VAR_IL_11729	1907633361
VAR_IL_11730	1907633363
VAR_IL_11731	1907633365
VAR_IL_11732	1907633367
VAR_IL_11733	1907633369
VAR_IL_11734	1907633371
VAR_IL_11735	1907633373
VAR_IL_11736	1907633375
VAR_IL_11737	1907633377
VAR_IL_11738	1907633380
VAR_IL_11739	1907633382
VAR_IL_11740	1907633384
VAR_IL_11741	1907633386
VAR_IL_11742	1907633388
VAR_IL_11743	1907633390
VAR_IL_11744	1907633392
VAR_IL_11745	1907633394
VAR_IL_11746	1907633396
VAR_IL_11747	1907633398
VAR_IL_11748	1907633401
VAR_IL_11749	1907633403
VAR_IL_11750	1907633405
VAR_IL_11751	1907633407
VAR_IL_11752	1907633409
VAR_IL_11753	1907633411
VAR_IL_11754	1907633413
VAR_IL_11755	1907633415
VAR_IL_11756	1907633417
VAR_IL_11757	1907633419
VAR_IL_11758	1907633422
VAR_IL_11759	1907633424
VAR_IL_11760	1907633426
VAR_IL_11761	1907633428
VAR_IL_11762	1907633430
VAR_IL_11763	1907633432
VAR_IL_11764	1907633434
VAR_IL_11765	1907633436
VAR_IL_11766	1907633438
VAR_IL_11767	1907633440
VAR_IL_11768	1907633442
VAR_IL_11769	1907633444
VAR_IL_11770	1907633448
VAR_IL_11771	1907633450
VAR_IL_11772	1907633453
VAR_IL_11773	1907633455
VAR_IL_11774	1907633457
VAR_IL_11775	1907633460
VAR_IL_11776	1907633462
VAR_IL_11777	1907633464
VAR_IL_11778	1907633466
VAR_IL_11779	1907633468
VAR_IL_11780	1907633471
VAR_IL_11781	1907633473
VAR_IL_11782	1907633475
VAR_IL_11783	1907633477
VAR_IL_11784	1907633479
VAR_IL_11785	1907633481
VAR_IL_11786	1907633483
VAR_IL_11787	1907633485
VAR_IL_11788	1907633487
VAR_IL_11789	1907633489
VAR_IL_11790	1907633491
VAR_IL_11791	1907633493
VAR_IL_11792	1907633495
VAR_IL_11793	1907633498
VAR_IL_11794	1907633500
VAR_IL_11795	1907633502
VAR_IL_11796	1907633504
VAR_IL_11797	1907633506
VAR_IL_11798	1907633508
VAR_IL_11799	1907633510
VAR_IL_11800	1907633512
VAR_IL_11801	1907633514
VAR_IL_11802	1907633516
VAR_IL_11803	1907633518
VAR_IL_11804	1907633520
VAR_IL_11805	1907633522
VAR_IL_11806	1907633524
VAR_IL_11807	1907633526
VAR_IL_11808	1907633528
VAR_IL_11809	1907633530
VAR_IL_11810	1907633635
VAR_IL_11811	1907633637
VAR_IL_11812	1907633639
VAR_IL_11813	1907633641
VAR_IL_11814	1907633643
VAR_IL_11815	1907633645
VAR_IL_11816	1907633647
VAR_IL_11817	1907633649
VAR_IL_11818	1907633651
VAR_IL_11819	1907633660
VAR_IL_11820	1907633662
VAR_IL_11821	1907633664
VAR_IL_11822	1907633666
VAR_IL_11823	1907633668
VAR_IL_11824	1907633670
VAR_IL_11825	1907633672
VAR_IL_11826	1907633674
VAR_IL_11827	1907633676
VAR_IL_11828	1907633678
VAR_IL_11829	1907633681
VAR_IL_11830	1907633683
VAR_IL_11831	1907633685
VAR_IL_11832	1907633687
VAR_IL_11833	1907633689
VAR_IL_11834	1907633691
VAR_IL_11835	1907633693
VAR_IL_11836	1907633695
VAR_IL_11837	1907633697
VAR_IL_11838	1907633699
VAR_IL_11839	1907633701
VAR_IL_11840	1907633703
VAR_IL_11841	1907633705
VAR_IL_11842	1907633707
VAR_IL_11843	1907633709
VAR_IL_11844	1907633711
VAR_IL_11845	1907633713
VAR_IL_11846	1907633715
VAR_IL_11847	1907633717
VAR_IL_11848	1907633719
VAR_IL_11849	1907633721
VAR_IL_11850	1907633723
VAR_IL_11851	1907633725
VAR_IL_11852	1907633727
VAR_IL_11853	1907633730
VAR_IL_11854	1907633732
VAR_IL_11855	1907633734
VAR_IL_11856	1907633736
VAR_IL_11857	1907633738
VAR_IL_11858	1907633740
VAR_IL_11859	1907633742
VAR_IL_11860	1907633744
VAR_IL_11861	1907633746
VAR_IL_11862	1907633748
VAR_IL_11863	1907633750
VAR_IL_11864	1907633752
VAR_IL_11865	1907633754
VAR_IL_11866	1907633756
VAR_IL_11867	1907633758
VAR_IL_11868	1907633760
VAR_IL_11869	1907633762
VAR_IL_11870	1907633764
VAR_IL_11871	1907633767
VAR_IL_11872	1907633769
VAR_IL_11873	1907633771
VAR_IL_11874	1907633773
VAR_IL_11875	1907633775
VAR_IL_11876	1907633777
VAR_IL_11877	1907633779
VAR_IL_11878	1907633781
VAR_IL_11879	1907633783
VAR_IL_11880	1907633785
VAR_IL_11881	1907633787
VAR_IL_11882	1907633789
VAR_IL_11883	1907633791
VAR_IL_11884	1907633793
VAR_IL_11885	1907633795
VAR_IL_11886	1907633797
VAR_IL_11887	1907633799
VAR_IL_11888	1907633801
VAR_IL_11889	1907633803
VAR_IL_11890	1907633805
VAR_IL_11891	1907633807
VAR_IL_11892	1907633809
VAR_IL_11893	1907633811
VAR_IL_11894	1907633813
VAR_IL_11895	1907633815
VAR_IL_11896	1907633818
VAR_IL_11897	1907633820
VAR_IL_11898	1907633822
VAR_IL_11899	1907633824
VAR_IL_11900	1907633826
VAR_IL_11901	1907633828
VAR_IL_11902	1907633830
VAR_IL_11903	1907633832
VAR_IL_11904	1907633834
VAR_IL_11905	1907633836
VAR_IL_11906	1907633838
VAR_IL_11907	1907633840
VAR_IL_11908	1907633842
VAR_IL_11909	1907633844
VAR_IL_11910	1907633846
VAR_IL_11911	1907633849
VAR_IL_11912	1907633851
VAR_IL_11913	1907633853
VAR_IL_11914	1907633855
VAR_IL_11915	1907633857
VAR_IL_11916	1907633859
VAR_IL_11917	1907633861
VAR_IL_11918	1907633863
VAR_IL_11919	1907633866
VAR_IL_11920	1907633868
VAR_IL_11921	1907633870
VAR_IL_11922	1907633872
VAR_IL_11923	1907633874
VAR_IL_11924	1907633876
VAR_IL_11925	1907633878
VAR_IL_11926	1907633880
VAR_IL_11927	1907633882
VAR_IL_11928	1907633884
VAR_IL_11929	1907633886
VAR_IL_11930	1907633888
VAR_IL_11931	1907633890
VAR_IL_11932	1907633892
VAR_IL_11933	1907633895
VAR_IL_11934	1907633897
VAR_IL_11935	1907633899
VAR_IL_11936	1907633901
VAR_IL_11937	1907633903
VAR_IL_11938	1907633905
VAR_IL_11939	1907633907
VAR_IL_11940	1907633909
VAR_IL_11941	1907633911
VAR_IL_11942	1907633914
VAR_IL_11943	1907633916
VAR_IL_11944	1907633918
VAR_IL_11945	1907633920
VAR_IL_11946	1907633922
VAR_IL_11947	1907633924
VAR_IL_11948	1907633926
VAR_IL_11949	1907633928
VAR_IL_11950	1907633930
VAR_IL_11951	1907633933
VAR_IL_11952	1907633935
VAR_IL_11953	1907633937
VAR_IL_11954	1907633939
VAR_IL_11955	1907633941
VAR_IL_11956	1907633943
VAR_IL_11957	1907633945
VAR_IL_11958	1907633948
VAR_IL_11959	1907633950
VAR_IL_11960	1907633952
VAR_IL_11961	1907633954
VAR_IL_11962	1907633956
VAR_IL_11963	1907633958
VAR_IL_11964	1907633960
VAR_IL_11965	1907633962
VAR_IL_11966	1907633964
VAR_IL_11967	1907633966
VAR_IL_11968	1907633969
VAR_IL_11969	1907633971
VAR_IL_11970	1907633973
VAR_IL_11971	1907633975
VAR_IL_11972	1907633977
VAR_IL_11973	1907633979
VAR_IL_11974	1907633981
VAR_IL_11975	1907633983
VAR_IL_11976	1907633985
VAR_IL_11977	1907633987
VAR_IL_11978	1907633990
VAR_IL_11979	1907633992
VAR_IL_11980	1907633994
VAR_IL_11981	1907633996
VAR_IL_11982	1907633998
VAR_IL_11983	1907634000
VAR_IL_11984	1907634002
VAR_IL_11985	1907634004
VAR_IL_11986	1907634006
VAR_IL_11987	1907634008
VAR_IL_11988	1907634010
VAR_IL_11989	1907634012
VAR_IL_11990	1907634014
VAR_IL_11991	1907634016
VAR_IL_11992	1907634018
VAR_IL_11993	1907634021
VAR_IL_11994	1907634023
VAR_IL_11995	1907634024
VAR_IL_11996	1907634027
VAR_IL_11997	1907634029
VAR_IL_11998	1907634031
VAR_IL_11999	1907634033
VAR_IL_12000	1907634035
VAR_IL_12001	1907634037
VAR_IL_12002	1907634039
VAR_IL_12003	1907634300
VAR_IL_12004	1907634302
VAR_IL_12005	1907634309
VAR_IL_12006	1907634311
VAR_IL_12007	1907634313
VAR_IL_12008	1907634315
VAR_IL_12009	1907634317
VAR_IL_12010	1907634319
VAR_IL_12011	1907634321
VAR_IL_12012	1907634323
VAR_IL_12013	1907634325
VAR_IL_12014	1907634327
VAR_IL_12015	1907634329
VAR_IL_12016	1907634332
VAR_IL_12017	1907634334
VAR_IL_12018	1907634336
VAR_IL_12019	1907634338
VAR_IL_12020	1907634340
VAR_IL_12021	1907634342
VAR_IL_12022	1907634615
VAR_IL_12023	1907634617
VAR_IL_12024	1907634619
VAR_IL_12025	1907634621
VAR_IL_12026	1907634623
VAR_IL_12027	1907634625
VAR_IL_12028	1907634627
VAR_IL_12029	1907634629
VAR_IL_12030	1907634631
VAR_IL_12031	1907634633
VAR_IL_12032	1907634635
VAR_IL_12033	1907634637
VAR_IL_12034	1907634639
VAR_IL_12035	1907634641
VAR_IL_12036	1907634643
VAR_IL_12037	1907634645
VAR_IL_12038	1907634647
VAR_IL_12039	1907634649
VAR_IL_12040	1907634651
VAR_IL_12041	1907634653
VAR_IL_12042	1907634655
VAR_IL_12043	1907634658
VAR_IL_12044	1907634660
VAR_IL_12045	1907634662
VAR_IL_12046	1907634664
VAR_IL_12047	1907634666
VAR_IL_12048	1907634668
VAR_IL_12049	1907634670
VAR_IL_12050	1907634672
VAR_IL_12051	1907634674
VAR_IL_12052	1907634676
VAR_IL_12053	1907634678
VAR_IL_12054	1907634680
VAR_IL_12055	1907634682
VAR_IL_12056	1907634684
VAR_IL_12057	1907634687
VAR_IL_12058	1907634689
VAR_IL_12059	1907634691
VAR_IL_12060	1907634693
VAR_IL_12061	1907634695
VAR_IL_12062	1907634697
VAR_IL_12063	1907634699
VAR_IL_12064	1907634701
VAR_IL_12065	1907634703
VAR_IL_12066	1907634705
VAR_IL_12067	1907634707
VAR_IL_12068	1907634711
VAR_IL_12069	1907634713
VAR_IL_12070	1907634715
VAR_IL_12071	1907634717
VAR_IL_12072	1907634719
VAR_IL_12073	1907634721
VAR_IL_12074	1907634723
VAR_IL_12075	1907634725
VAR_IL_12076	1907634727
VAR_IL_12077	1907634729
VAR_IL_12078	1907634731
VAR_IL_12079	1907634733
VAR_IL_12080	1907634735
VAR_IL_12081	1907634737
VAR_IL_12082	1907634740
VAR_IL_12083	1907634742
VAR_IL_12084	1907634744
VAR_IL_12085	1907634746
VAR_IL_12086	1907634748
VAR_IL_12087	1907634750
VAR_IL_12088	1907634752
VAR_IL_12089	1907634754
VAR_IL_12090	1907634756
VAR_IL_12091	1907634758
VAR_IL_12092	1907634760
VAR_IL_12093	1907634762
VAR_IL_12094	1907634764
VAR_IL_12095	1907634766
VAR_IL_12096	1907634768
VAR_IL_12097	1907634770
VAR_IL_12098	1907634772
VAR_IL_12099	1907634775
VAR_IL_12100	1907634777
VAR_IL_12101	1907634779
VAR_IL_12102	1907634781
VAR_IL_12103	1907634783
VAR_IL_12104	1907634785
VAR_IL_12105	1907634787
VAR_IL_12106	1907634799
VAR_IL_12107	1907634801
VAR_IL_12108	1907634803
VAR_IL_12109	1907634805
VAR_IL_12110	1907634807
VAR_IL_12111	1907634809
VAR_IL_12112	1907634811
VAR_IL_12113	1907634813
VAR_IL_12114	1907634815
VAR_IL_12115	1907634817
VAR_IL_12116	1907634819
VAR_IL_12117	1907634821
VAR_IL_12118	1907634823
VAR_IL_12119	1907634825
VAR_IL_12120	1907634827
VAR_IL_12121	1907634830
VAR_IL_12122	1907634832
VAR_IL_12123	1907634834
VAR_IL_12124	1907634836
VAR_IL_12125	1907634838
VAR_IL_12126	1907634840
VAR_IL_12127	1907634842
VAR_IL_12128	1907634844
VAR_IL_12129	1907634846
VAR_IL_12130	1907634848
VAR_IL_12131	1907634856
VAR_IL_12132	1907634858
VAR_IL_12133	1907634860
VAR_IL_12134	1907634862
VAR_IL_12135	1907634864
VAR_IL_12136	1907634866
VAR_IL_12137	1907634868
VAR_IL_12138	1907634870
VAR_IL_12139	1907634872
VAR_IL_12140	1907634874
VAR_IL_12141	1907634876
VAR_IL_12142	1907634878
VAR_IL_12143	1907634880
VAR_IL_12144	1907634882
VAR_IL_12145	1907634884
VAR_IL_12146	1907634886
VAR_IL_12147	1907634888
VAR_IL_12148	1907634890
VAR_IL_12149	1907634892
VAR_IL_12150	1907634894
VAR_IL_12151	1907634896
VAR_IL_12152	1907634904
VAR_IL_12153	1907634905
VAR_IL_12154	1907634907
VAR_IL_12155	1907634909
VAR_IL_12156	1907634912
VAR_IL_12157	1907634914
VAR_IL_12158	1907634916
VAR_IL_12159	1907634918
VAR_IL_12160	1907634920
VAR_IL_12161	1907634922
VAR_IL_12162	1907634924
VAR_IL_12163	1907634926
VAR_IL_12164	1907634929
VAR_IL_12165	1907634931
VAR_IL_12166	1907634933
VAR_IL_12167	1907634935
VAR_IL_12168	1907634937
VAR_IL_12169	1907634939
VAR_IL_12170	1907634941
VAR_IL_12171	1907634943
VAR_IL_12172	1907634945
VAR_IL_12173	1907634947
VAR_IL_12174	1907634949
VAR_IL_12175	1907634952
VAR_IL_12176	1907634954
VAR_IL_12177	1907634956
VAR_IL_12178	1907634958
VAR_IL_12179	1907634960
VAR_IL_12180	1907634962
VAR_IL_12181	1907634964
VAR_IL_12182	1907634966
VAR_IL_12183	1907634969
VAR_IL_12184	1907634971
VAR_IL_12185	1907634973
VAR_IL_12186	1907634975
VAR_IL_12187	1907634977
VAR_IL_12188	1907634979
VAR_IL_12189	1907634981
VAR_IL_12190	1907634983
VAR_IL_12191	1907634992
VAR_IL_12192	1907634994
VAR_IL_12193	1907634996
VAR_IL_12194	1907634998
VAR_IL_12195	1907635000
VAR_IL_12196	1907635003
VAR_IL_12197	1907635005
VAR_IL_12198	1907635007
VAR_IL_12199	1907635009
VAR_IL_12200	1907635011
VAR_IL_12201	1907635013
VAR_IL_12202	1907635015
VAR_IL_12203	1907635017
VAR_IL_12204	1907635019
VAR_IL_12205	1907635021
VAR_IL_12206	1907635023
VAR_IL_12207	1907635025
VAR_IL_12208	1907635027
VAR_IL_12209	1907635029
VAR_IL_12210	1907635031
VAR_IL_12211	1907635033
VAR_IL_12212	1907635035
VAR_IL_12213	1907635037
VAR_IL_12214	1907635040
VAR_IL_12215	1907635042
VAR_IL_12216	1907635044
VAR_IL_12217	1907635046
VAR_IL_12218	1907635048
VAR_IL_12219	1907635050
VAR_IL_12220	1907635052
VAR_IL_12221	1907635054
VAR_IL_12222	1907635056
VAR_IL_12223	1907635058
VAR_IL_12224	1907635060
VAR_IL_12225	1907635062
VAR_IL_12226	1907635064
VAR_IL_12227	1907635066
VAR_IL_12228	1907635068
VAR_IL_12229	1907635070
VAR_IL_12230	1907635072
VAR_IL_12231	1907635074
VAR_IL_12232	1907635076
VAR_IL_12233	1907635079
VAR_IL_12234	1907635081
VAR_IL_12235	1907635083
VAR_IL_12236	1907635085
VAR_IL_12237	1907635087
VAR_IL_12238	1907635089
VAR_IL_12239	1907635091
VAR_IL_12240	1907635093
VAR_IL_12241	1907635095
VAR_IL_12242	1907635097
VAR_IL_12243	1907635099
VAR_IL_12244	1907635105
VAR_IL_12245	1907635107
VAR_IL_12246	1907635109
VAR_IL_12247	1907635111
VAR_IL_12248	1907635113
VAR_IL_12249	1907635115
VAR_IL_12250	1907635117
VAR_IL_12251	1907635119
VAR_IL_12252	1907635121
VAR_IL_12253	1907635123
VAR_IL_12254	1907635125
VAR_IL_12255	1907635127
VAR_IL_12256	1907635129
VAR_IL_12257	1907635131
VAR_IL_12258	1907635133
VAR_IL_12259	1907635135
VAR_IL_12260	1907635137
VAR_IL_12261	1907635140
VAR_IL_12262	1907635142
VAR_IL_12263	1907635144
VAR_IL_12264	1907635146
VAR_IL_12265	1907635148
VAR_IL_12266	1907635150
VAR_IL_12267	1907635152
VAR_IL_12268	1907635154
VAR_IL_12269	1907635156
VAR_IL_12270	1907635158
VAR_IL_12271	1907635160
VAR_IL_12272	1907635163
VAR_IL_12273	1907635165
VAR_IL_12274	1907635167
VAR_IL_12275	1907635169
VAR_IL_12276	1907635171
VAR_IL_12277	1907635173
VAR_IL_12278	1907635175
VAR_IL_12279	1907635177
VAR_IL_12280	1907635179
VAR_IL_12281	1907635181
VAR_IL_12282	1907635183
VAR_IL_12283	1907635185
VAR_IL_12284	1907635187
VAR_IL_12285	1907635189
VAR_IL_12286	1907635192
VAR_IL_12287	1907635194
VAR_IL_12288	1907635196
VAR_IL_12289	1907635198
VAR_IL_12290	1907635202
VAR_IL_12291	1907635204
VAR_IL_12292	1907635206
VAR_IL_12293	1907635208
VAR_IL_12294	1907635210
VAR_IL_12295	1907635212
VAR_IL_12296	1907635214
VAR_IL_12297	1907635217
VAR_IL_12298	1907635219
VAR_IL_12299	1907635221
VAR_IL_12300	1907635223
VAR_IL_12301	1907635225
VAR_IL_12302	1907635227
VAR_IL_12303	1907635229
VAR_IL_12304	1907635231
VAR_IL_12305	1907635232
VAR_IL_12306	1907635233
VAR_IL_12307	1907635234
VAR_IL_12308	1907635236
VAR_IL_12309	1907635238
VAR_IL_12310	1907635240
VAR_IL_12311	1907635242
VAR_IL_12312	1907635245
VAR_IL_12313	1907635247
VAR_IL_12314	1907635249
VAR_IL_12315	1907635251
VAR_IL_12316	1907635253
VAR_IL_12317	1907635255
VAR_IL_12318	1907635257
VAR_IL_12319	1907635260
VAR_IL_12320	1907635262
VAR_IL_12321	1907635264
VAR_IL_12322	1907635266
VAR_IL_12323	1907635269
VAR_IL_12324	1907635271
VAR_IL_12325	1907635273
VAR_IL_12326	1907635275
VAR_IL_12327	1907635277
VAR_IL_12328	1907635279
VAR_IL_12329	1907635281
VAR_IL_12330	1907635283
VAR_IL_12331	1907635285
VAR_IL_12332	1907635287
VAR_IL_12333	1907635547
VAR_IL_12334	1907635549
VAR_IL_12335	1907635551
VAR_IL_12336	1907635553
VAR_IL_12337	1907635555
VAR_IL_12338	1907635557
VAR_IL_12339	1907635559
VAR_IL_12340	1907635561
VAR_IL_12341	1907635564
VAR_IL_12342	1907635566
VAR_IL_12343	1907635568
VAR_IL_12344	1907635570
VAR_IL_12345	1907635572
VAR_IL_12346	1907635574
VAR_IL_12347	1907635576
VAR_IL_12348	1907635578
VAR_IL_12349	1907635580
VAR_IL_12350	1907635582
VAR_IL_12351	1907635584
VAR_IL_12352	1907635586
VAR_IL_12353	1907635588
VAR_IL_12354	1907635590
VAR_IL_12355	1907635592
VAR_IL_12356	1907635594
VAR_IL_12357	1907635596
VAR_IL_12358	1907635598
VAR_IL_12359	1907635600
VAR_IL_12360	1907635602
VAR_IL_12361	1907635604
VAR_IL_12362	1907635606
VAR_IL_12363	1907635608
VAR_IL_12364	1907635610
VAR_IL_12365	1907635612
VAR_IL_12366	1907635616
VAR_IL_12367	1907635618
VAR_IL_12368	1907635620
VAR_IL_12369	1907635622
VAR_IL_12370	1907635624
VAR_IL_12371	1907635626
VAR_IL_12372	1907635628
VAR_IL_12373	1907635630
VAR_IL_12374	1907635632
VAR_IL_12375	1907635634
VAR_IL_12376	1907635636
VAR_IL_12377	1907635638
VAR_IL_12378	1907635641
VAR_IL_12379	1907635643
VAR_IL_12380	1907635645
VAR_IL_12381	1907635647
VAR_IL_12382	1907635649
VAR_IL_12383	1907635651
VAR_IL_12384	1907635653
VAR_IL_12385	1907635656
VAR_IL_12386	1907635658
VAR_IL_12387	1907635660
VAR_IL_12388	1907635662
VAR_IL_12389	1907635664
VAR_IL_12390	1907635666
VAR_IL_12391	1907635668
VAR_IL_12392	1907635671
VAR_IL_12393	1907635673
VAR_IL_12394	1907635675
VAR_IL_12395	1907635677
VAR_IL_12396	1907635679
VAR_IL_12397	1907635681
VAR_IL_12398	1907635683
VAR_IL_12399	1907635685
VAR_IL_12400	1907635688
VAR_IL_12401	1907635690
VAR_IL_12402	1907635692
VAR_IL_12403	1907635694
VAR_IL_12404	1907635696
VAR_IL_12405	1907635698
VAR_IL_12406	1907635970
VAR_IL_12407	1907635972
VAR_IL_12408	1907635974
VAR_IL_12409	1907635976
VAR_IL_12410	1907635978
VAR_IL_12411	1907635980
VAR_IL_12412	1907635982
VAR_IL_12413	1907635984
VAR_IL_12414	1907635986
VAR_IL_12415	1907635988
VAR_IL_12416	1907635990
VAR_IL_12417	1907635992
VAR_IL_12418	1907635994
VAR_IL_12419	1907635996
VAR_IL_12420	1907635998
VAR_IL_12421	1907636000
VAR_IL_12422	1907636002
VAR_IL_12423	1907636004
VAR_IL_12424	1907636006
VAR_IL_12425	1907636009
VAR_IL_12426	1907636011
VAR_IL_12427	1907636013
VAR_IL_12428	1907636015
VAR_IL_12429	1907636017
VAR_IL_12430	1907636019
VAR_IL_12431	1907636021
VAR_IL_12432	1907636023
VAR_IL_12433	1907636025
VAR_IL_12434	1907636027
VAR_IL_12435	1907636029
VAR_IL_12436	1907636031
VAR_IL_12437	1907636033
VAR_IL_12438	1907636035
VAR_IL_12439	1907636037
VAR_IL_12440	1907636039
VAR_IL_12441	1907636042
VAR_IL_12442	1907636044
VAR_IL_12443	1907636046
VAR_IL_12444	1907636048
VAR_IL_12445	1907636050
VAR_IL_12446	1907636052
VAR_IL_12447	1907636054
VAR_IL_12448	1907636056
VAR_IL_12449	1907636059
VAR_IL_12450	1907636061
VAR_IL_12451	1907636063
VAR_IL_12452	1907636065
VAR_IL_12453	1907636067
VAR_IL_12454	1907636069
VAR_IL_12455	1907636071
VAR_IL_12456	1907636073
VAR_IL_12457	1907636075
VAR_IL_12458	1907636077
VAR_IL_12459	1907636079
VAR_IL_12460	1907636081
VAR_IL_12461	1907636084
VAR_IL_12462	1907636088
VAR_IL_12463	1907636090
VAR_IL_12464	1907636092
VAR_IL_12465	1907636094
VAR_IL_12466	1907636096
VAR_IL_12467	1907636098
VAR_IL_12468	1907636100
VAR_IL_12469	1907636102
VAR_IL_12470	1907636104
VAR_IL_12471	1907636105
VAR_IL_12472	1907636107
VAR_IL_12473	1907636109
VAR_IL_12474	1907636112
VAR_IL_12475	1907636114
VAR_IL_12476	1907636116
VAR_IL_12477	1907636118
VAR_IL_12478	1907636120
VAR_IL_12479	1907636122
VAR_IL_12480	1907636124
VAR_IL_12481	1907636126
VAR_IL_12482	1907636129
VAR_IL_12483	1907636131
VAR_IL_12484	1907636133
VAR_IL_12485	1907636135
VAR_IL_12486	1907636137
VAR_IL_12487	1907636139
VAR_IL_12488	1907636141
VAR_IL_12489	1907636143
VAR_IL_12490	1907636145
VAR_IL_12491	1907636147
VAR_IL_12492	1907636149
VAR_IL_12493	1907636151
VAR_IL_12494	1907636153
VAR_IL_12495	1907636155
VAR_IL_12496	1907636157
VAR_IL_12497	1907636160
VAR_IL_12498	1907636162
VAR_IL_12499	1907636164
VAR_IL_12500	1907636166
VAR_IL_12501	1907636168
VAR_IL_12502	1907636170
VAR_IL_12503	1907636172
VAR_IL_12504	1907636174
VAR_IL_12505	1907636176
VAR_IL_12506	1907636178
VAR_IL_12507	1907636180
VAR_IL_12508	1907636182
VAR_IL_12509	1907636185
VAR_IL_12510	1907636187
VAR_IL_12511	1907636189
VAR_IL_12512	1907636191
VAR_IL_12513	1907636193
VAR_IL_12514	1907636195
VAR_IL_12515	1907636197
VAR_IL_12516	1907636199
VAR_IL_12517	1907636201
VAR_IL_12518	1907636204
VAR_IL_12519	1907636206
VAR_IL_12520	1907636208
VAR_IL_12521	1907636210
VAR_IL_12522	1907636212
VAR_IL_12523	1907636214
VAR_IL_12524	1907636216
VAR_IL_12525	1907636218
VAR_IL_12526	1907636220
VAR_IL_12527	1907636222
VAR_IL_12528	1907636224
VAR_IL_12529	1907636226
VAR_IL_12530	1907636228
VAR_IL_12531	1907636230
VAR_IL_12532	1907636232
VAR_IL_12533	1907636234
VAR_IL_12534	1907636237
VAR_IL_12535	1907636239
VAR_IL_12536	1907636241
VAR_IL_12537	1907636243
VAR_IL_12538	1907636245
VAR_IL_12539	1907636247
VAR_IL_12540	1907636249
VAR_IL_12541	1907636251
VAR_IL_12542	1907636253
VAR_IL_12543	1907636255
VAR_IL_12544	1907636257
VAR_IL_12545	1907636259
VAR_IL_12546	1907636261
VAR_IL_12547	1907636263
VAR_IL_12548	1907636265
VAR_IL_12549	1907636267
VAR_IL_12550	1907636269
VAR_IL_12551	1907636271
VAR_IL_12552	1907636273
VAR_IL_12553	1907636275
VAR_IL_12554	1907636278
VAR_IL_12555	1907636280
VAR_IL_12556	1907636282
VAR_IL_12557	1907636284
VAR_IL_12558	1907636286
VAR_IL_12559	1907636288
VAR_IL_12560	1907636290
VAR_IL_12561	1907636292
VAR_IL_12562	1907636294
VAR_IL_12563	1907636296
VAR_IL_12564	1907636298
VAR_IL_12565	1907636300
VAR_IL_12566	1907636302
VAR_IL_12567	1907636304
VAR_IL_12568	1907636306
VAR_IL_12569	1907636308
VAR_IL_12570	1907636310
VAR_IL_12571	1907636312
VAR_IL_12572	1907636315
VAR_IL_12573	1907636316
VAR_IL_12574	1907636318
VAR_IL_12575	1907636320
VAR_IL_12576	1907636322
VAR_IL_12577	1907636324
VAR_IL_12578	1907636327
VAR_IL_12579	1907636329
VAR_IL_12580	1907636331
VAR_IL_12581	1907636333
VAR_IL_12582	1907636335
VAR_IL_12583	1907636337
VAR_IL_12584	1907636341
VAR_IL_12585	1907636343
VAR_IL_12586	1907636348
VAR_IL_12587	1907636350
VAR_IL_12588	1907636352
VAR_IL_12589	1907636354
VAR_IL_12590	1907636356
VAR_IL_12591	1907636358
VAR_IL_12592	1907636360
VAR_IL_12593	1907636362
VAR_IL_12594	1907636364
VAR_IL_12595	1907636366
VAR_IL_12596	1907636368
VAR_IL_12597	1907636370
VAR_IL_12598	1907636372
VAR_IL_12599	1907636374
VAR_IL_12600	1907636376
VAR_IL_12601	1907636378
VAR_IL_12602	1907636381
VAR_IL_12603	1907636383
VAR_IL_12604	1907636385
VAR_IL_12605	1907636387
VAR_IL_12606	1907636389
VAR_IL_12607	1907636391
VAR_IL_12608	1907636393
VAR_IL_12609	1907636395
VAR_IL_12610	1907636397
VAR_IL_12611	1907636399
VAR_IL_12612	1907636401
VAR_IL_12613	1907636403
VAR_IL_12614	1907636409
VAR_IL_12615	1907636411
VAR_IL_12616	1907636413
VAR_IL_12617	1907636415
VAR_IL_12618	1907636417
VAR_IL_12619	1907636419
VAR_IL_12620	1907636421
VAR_IL_12621	1907636423
VAR_IL_12622	1907636425
VAR_IL_12623	1907636427
VAR_IL_12624	1907636429
VAR_IL_12625	1907636432
VAR_IL_12626	1907636434
VAR_IL_12627	1907636436
VAR_IL_12628	1907636438
VAR_IL_12629	1907636440
VAR_IL_12630	1907636442
VAR_IL_12631	1907636444
VAR_IL_12632	1907636446
VAR_IL_12633	1907636448
VAR_IL_12634	1907636450
VAR_IL_12635	1907636452
VAR_IL_12636	1907636454
VAR_IL_12637	1907636456
VAR_IL_12638	1907636458
VAR_IL_12639	1907636460
VAR_IL_12640	1907636462
VAR_IL_12641	1907636468
VAR_IL_12642	1907636470
VAR_IL_12643	1907636472
VAR_IL_12644	1907636474
VAR_IL_12645	1907636476
VAR_IL_12646	1907636478
VAR_IL_12647	1907636480
VAR_IL_12648	1907636482
VAR_IL_12649	1907636484
VAR_IL_12650	1907636486
VAR_IL_12651	1907636488
VAR_IL_12652	1907636490
VAR_IL_12653	1907636492
VAR_IL_12654	1907636494
VAR_IL_12655	1907636496
VAR_IL_12656	1907636498
VAR_IL_12657	1907636500
VAR_IL_12658	1907636502
VAR_IL_12659	1907636504
VAR_IL_12660	1907636507
VAR_IL_12661	1907636509
VAR_IL_12662	1907636511
VAR_IL_12663	1907636513
VAR_IL_12664	1907636515
VAR_IL_12665	1907636517
VAR_IL_12666	1907636519
VAR_IL_12667	1907636521
VAR_IL_12668	1907636523
VAR_IL_12669	1907636525
VAR_IL_12670	1907636527
VAR_IL_12671	1907636529
VAR_IL_12672	1907636531
VAR_IL_12673	1907636533
VAR_IL_12674	1907636535
VAR_IL_12675	1907636537
VAR_IL_12676	1907636539
VAR_IL_12677	1907636542
VAR_IL_12678	1907636544
VAR_IL_12679	1907636546
VAR_IL_12680	1907636548
VAR_IL_12681	1907636550
VAR_IL_12682	1907636552
VAR_IL_12683	1907636554
VAR_IL_12684	1907636556
VAR_IL_12685	1907636558
VAR_IL_12686	1907636560
VAR_IL_12687	1907636562
VAR_IL_12688	1907636564
VAR_IL_12689	1907636566
VAR_IL_12690	1907636568
VAR_IL_12691	1907636570
VAR_IL_12692	1907636572
VAR_IL_12693	1907636574
VAR_IL_12694	1907636577
VAR_IL_12695	1907636579
VAR_IL_12696	1907636581
VAR_IL_12697	1907636583
VAR_IL_12698	1907636585
VAR_IL_12699	1907636587
VAR_IL_12700	1907636589
VAR_IL_12701	1907636591
VAR_IL_12702	1907636593
VAR_IL_12703	1907636595
VAR_IL_12704	1907636597
VAR_IL_12705	1907636599
VAR_IL_12706	1907636602
VAR_IL_12707	1907636604
VAR_IL_12708	1907636606
VAR_IL_12709	1907636608
VAR_IL_12710	1907636610
VAR_IL_12711	1907636612
VAR_IL_12712	1907636614
VAR_IL_12713	1907636616
VAR_IL_12714	1907636618
VAR_IL_12715	1907636620
VAR_IL_12716	1907636622
VAR_IL_12717	1907636624
VAR_IL_12718	1907636626
VAR_IL_12719	1907636628
VAR_IL_12720	1907636631
VAR_IL_12721	1907636633
VAR_IL_12722	1907636635
VAR_IL_12723	1907636637
VAR_IL_12724	1907636639
VAR_IL_12725	1907636641
VAR_IL_12726	1907636645
VAR_IL_12727	1907636650
VAR_IL_12728	1907636652
VAR_IL_12729	1907636654
VAR_IL_12730	1907636656
VAR_IL_12731	1907636658
VAR_IL_12732	1907636660
VAR_IL_12733	1907636662
VAR_IL_12734	1907636664
VAR_IL_12735	1907636667
VAR_IL_12736	1907636669
VAR_IL_12737	1907636671
VAR_IL_12738	1907636673
VAR_IL_12739	1907636675
VAR_IL_12740	1907636677
VAR_IL_12741	1907636679
VAR_IL_12742	1907636681
VAR_IL_12743	1907636683
VAR_IL_12744	1907636685
VAR_IL_12745	1907636687
VAR_IL_12746	1907636689
VAR_IL_12747	1907636691
VAR_IL_12748	1907636693
VAR_IL_12749	1907636695
VAR_IL_12750	1907636698
VAR_IL_12751	1907636700
VAR_IL_12752	1907636702
VAR_IL_12753	1907636704
VAR_IL_12754	1907636706
VAR_IL_12755	1907636708
VAR_IL_12756	1907636710
VAR_IL_12757	1907636712
VAR_IL_12758	1907636714
VAR_IL_12759	1907636716
VAR_IL_12760	1907636718
VAR_IL_12761	1907636720
VAR_IL_12762	1907636722
VAR_IL_12763	1907636725
VAR_IL_12764	1907636727
VAR_IL_12765	1907636729
VAR_IL_12766	1907636731
VAR_IL_12767	1907637003
VAR_IL_12768	1907637005
VAR_IL_12769	1907637007
VAR_IL_12770	1907637009
VAR_IL_12771	1907637011
VAR_IL_12772	1907637013
VAR_IL_12773	1907637015
VAR_IL_12774	1907637017
VAR_IL_12775	1907637019
VAR_IL_12776	1907637021
VAR_IL_12777	1907637023
VAR_IL_12778	1907637026
VAR_IL_12779	1907637028
VAR_IL_12780	1907637030
VAR_IL_12781	1907637032
VAR_IL_12782	1907637034
VAR_IL_12783	1907637036
VAR_IL_12784	1907637038
VAR_IL_12785	1907637040
VAR_IL_12786	1907637042
VAR_IL_12787	1907637044
VAR_IL_12788	1907637046
VAR_IL_12789	1907637049
VAR_IL_12790	1907637051
VAR_IL_12791	1907637053
VAR_IL_12792	1907637055
VAR_IL_12793	1907637057
VAR_IL_12794	1907637059
VAR_IL_12795	1907637062
VAR_IL_12796	1907637064
VAR_IL_12797	1907637066
VAR_IL_12798	1907637068
VAR_IL_12799	1907637070
VAR_IL_12800	1907637072
VAR_IL_12801	1907637074
VAR_IL_12802	1907637076
VAR_IL_12803	1907637321
VAR_IL_12804	1907637323
VAR_IL_12805	1907637325
VAR_IL_12806	1907637327
VAR_IL_12807	1907637329
VAR_IL_12808	1907637331
VAR_IL_12809	1907637333
VAR_IL_12810	1907637335
VAR_IL_12811	1907637337
VAR_IL_12812	1907637339
VAR_IL_12813	1907637341
VAR_IL_12814	1907637343
VAR_IL_12815	1907637345
VAR_IL_12816	1907637347
VAR_IL_12817	1907637349
VAR_IL_12818	1907637351
VAR_IL_12819	1907637353
VAR_IL_12820	1907637356
VAR_IL_12821	1907637358
VAR_IL_12822	1907637360
VAR_IL_12823	1907637362
VAR_IL_12824	1907637364
VAR_IL_12825	1907637366
VAR_IL_12826	1907637368
VAR_IL_12827	1907637370
VAR_IL_12828	1907637372
VAR_IL_12829	1907637374
VAR_IL_12830	1907637376
VAR_IL_12831	1907637378
VAR_IL_12832	1907637380
VAR_IL_12833	1907637382
VAR_IL_12834	1907637384
VAR_IL_12835	1907637386
VAR_IL_12836	1907637388
VAR_IL_12837	1907637390
VAR_IL_12838	1907637392
VAR_IL_12839	1907637395
VAR_IL_12840	1907637397
VAR_IL_12841	1907637399
VAR_IL_12842	1907637401
VAR_IL_12843	1907637403
VAR_IL_12844	1907637405
VAR_IL_12845	1907637407
VAR_IL_12846	1907637409
VAR_IL_12847	1907637411
VAR_IL_12848	1907637413
VAR_IL_12849	1907637415
VAR_IL_12850	1907637417
VAR_IL_12851	1907637420
VAR_IL_12852	1907637422
VAR_IL_12853	1907637424
VAR_IL_12854	1907637426
VAR_IL_12855	1907637428
VAR_IL_12856	1907637430
VAR_IL_12857	1907637432
VAR_IL_12858	1907637434
VAR_IL_12859	1907637436
VAR_IL_12860	1907637438
VAR_IL_12861	1907637440
VAR_IL_12862	1907637442
VAR_IL_12863	1907637444
VAR_IL_12864	1907637446
VAR_IL_12865	1907637448
VAR_IL_12866	1907637450
VAR_IL_12867	1907637452
VAR_IL_12868	1907637455
VAR_IL_12869	1907637457
VAR_IL_12870	1907637459
VAR_IL_12871	1907637461
VAR_IL_12872	1907637463
VAR_IL_12873	1907637465
VAR_IL_12874	1907637467
VAR_IL_12875	1907637469
VAR_IL_12876	1907637471
VAR_IL_12877	1907637473
VAR_IL_12878	1907637475
VAR_IL_12879	1907637477
VAR_IL_12880	1907637479
VAR_IL_12881	1907637481
VAR_IL_12882	1907637483
VAR_IL_12883	1907637485
VAR_IL_12884	1907637488
VAR_IL_12885	1907637490
VAR_IL_12886	1907637492
VAR_IL_12887	1907637494
VAR_IL_12888	1907637496
VAR_IL_12889	1907637498
VAR_IL_12890	1907637500
VAR_IL_12891	1907637502
VAR_IL_12892	1907637504
VAR_IL_12893	1907637506
VAR_IL_12894	1907637508
VAR_IL_12895	1907637510
VAR_IL_12896	1907637512
VAR_IL_12897	1907637514
VAR_IL_12898	1907637516
VAR_IL_12899	1907637518
VAR_IL_12900	1907637520
VAR_IL_12901	1907637522
VAR_IL_12902	1907637524
VAR_IL_12903	1907637526
VAR_IL_12904	1907637529
VAR_IL_12905	1907637531
VAR_IL_12906	1907637533
VAR_IL_12907	1907637535
VAR_IL_12908	1907637537
VAR_IL_12909	1907637539
VAR_IL_12910	1907637541
VAR_IL_12911	1907637543
VAR_IL_12912	1907637545
VAR_IL_12913	1907637547
VAR_IL_12914	1907637549
VAR_IL_12915	1907637551
VAR_IL_12916	1907637553
VAR_IL_12917	1907637555
VAR_IL_12918	1907637557
VAR_IL_12919	1907637559
VAR_IL_12920	1907637561
VAR_IL_12921	1907637567
VAR_IL_12922	1907637569
VAR_IL_12923	1907637577
VAR_IL_12924	1907637579
VAR_IL_12925	1907637581
VAR_IL_12926	1907637583
VAR_IL_12927	1907637585
VAR_IL_12928	1907637587
VAR_IL_12929	1907637589
VAR_IL_12930	1907637591
VAR_IL_12931	1907637593
VAR_IL_12932	1907637595
VAR_IL_12933	1907637597
VAR_IL_12934	1907637599
VAR_IL_12935	1907637602
VAR_IL_12936	1907637604
VAR_IL_12937	1907637607
VAR_IL_12938	1907637609
VAR_IL_12939	1907637611
VAR_IL_12940	1907637613
VAR_IL_12941	1907637615
VAR_IL_12942	1907637617
VAR_IL_12943	1907637619
VAR_IL_12944	1907637621
VAR_IL_12945	1907637623
VAR_IL_12946	1907637625
VAR_IL_12947	1907637627
VAR_IL_12948	1907637629
VAR_IL_12949	1907637631
VAR_IL_12950	1907637633
VAR_IL_12951	1907637635
VAR_IL_12952	1907637637
VAR_IL_12953	1907637639
VAR_IL_12954	1907637641
VAR_IL_12955	1907637643
VAR_IL_12956	1907637645
VAR_IL_12957	1907637647
VAR_IL_12958	1907637649
VAR_IL_12959	1907637651
VAR_IL_12960	1907637654
VAR_IL_12961	1907637656
VAR_IL_12962	1907637658
VAR_IL_12963	1907637660
VAR_IL_12964	1907637662
VAR_IL_12965	1907637664
VAR_IL_12966	1907637666
VAR_IL_12967	1907637668
VAR_IL_12968	1907637670
VAR_IL_12969	1907637672
VAR_IL_12970	1907637674
VAR_IL_12971	1907637676
VAR_IL_12972	1907637679
VAR_IL_12973	1907637681
VAR_IL_12974	1907637683
VAR_IL_12975	1907637685
VAR_IL_12976	1907637687
VAR_IL_12977	1907637930
VAR_IL_12978	1907637932
VAR_IL_12979	1907637934
VAR_IL_12980	1907637936
VAR_IL_12981	1907637938
VAR_IL_12982	1907637940
VAR_IL_12983	1907637942
VAR_IL_12984	1907637944
VAR_IL_12985	1907637946
VAR_IL_12986	1907637948
VAR_IL_12987	1907637950
VAR_IL_12988	1907637953
VAR_IL_12989	1907637955
VAR_IL_12990	1907637957
VAR_IL_12991	1907637959
VAR_IL_12992	1907637961
VAR_IL_12993	1907637963
VAR_IL_12994	1907637965
VAR_IL_12995	1907637967
VAR_IL_12996	1907637969
VAR_IL_12997	1907637971
VAR_IL_12998	1907637973
VAR_IL_12999	1907637975
VAR_IL_13000	1907637977
VAR_IL_13001	1907637980
VAR_IL_13002	1907637982
VAR_IL_13003	1907637984
VAR_IL_13004	1907637986
VAR_IL_13005	1907637988
VAR_IL_13006	1907638311
VAR_IL_13007	1907638313
VAR_IL_13008	1907638315
VAR_IL_13009	1907638317
VAR_IL_13010	1907638319
VAR_IL_13011	1907638321
VAR_IL_13012	1907638323
VAR_IL_13013	1907638325
VAR_IL_13014	1907638327
VAR_IL_13015	1907638329
VAR_IL_13016	1907638331
VAR_IL_13017	1907638333
VAR_IL_13018	1907638335
VAR_IL_13019	1907638337
VAR_IL_13020	1907638339
VAR_IL_13021	1907638342
VAR_IL_13022	1907638344
VAR_IL_13023	1907638346
VAR_IL_13024	1907638348
VAR_IL_13025	1907638350
VAR_IL_13026	1907638352
VAR_IL_13027	1907638354
VAR_IL_13028	1907638356
VAR_IL_13029	1907638358
VAR_IL_13030	1907638360
VAR_IL_13031	1907638362
VAR_IL_13032	1907638364
VAR_IL_13033	1907638366
VAR_IL_13034	1907638368
VAR_IL_13035	1907638370
VAR_IL_13036	1907638372
VAR_IL_13037	1907638375
VAR_IL_13038	1907638377
VAR_IL_13039	1907638379
VAR_IL_13040	1907638381
VAR_IL_13041	1907638384
VAR_IL_13042	1907638386
VAR_IL_13043	1907638388
VAR_IL_13044	1907638390
VAR_IL_13045	1907638392
VAR_IL_13046	1907638394
VAR_IL_13047	1907638396
VAR_IL_13048	1907638398
VAR_IL_13049	1907638400
VAR_IL_13050	1907638402
VAR_IL_13051	1907638404
VAR_IL_13052	1907638407
VAR_IL_13053	1907638409
VAR_IL_13054	1907638411
VAR_IL_13055	1907638413
VAR_IL_13056	1907638415
VAR_IL_13057	1907638417
VAR_IL_13058	1907638419
VAR_IL_13059	1907638421
VAR_IL_13060	1907638424
VAR_IL_13061	1907638426
VAR_IL_13062	1907638453
VAR_IL_13063	1907638455
VAR_IL_13064	1907638457
VAR_IL_13065	1907638459
VAR_IL_13066	1907638461
VAR_IL_13067	1907638463
VAR_IL_13068	1907638465
VAR_IL_13069	1907638467
VAR_IL_13070	1907638469
VAR_IL_13071	1907638472
VAR_IL_13072	1907638474
VAR_IL_13073	1907638476
VAR_IL_13074	1907638478
VAR_IL_13075	1907638480
VAR_IL_13076	1907638484
VAR_IL_13077	1907638486
VAR_IL_13078	1907638488
VAR_IL_13079	1907638490
VAR_IL_13080	1907638492
VAR_IL_13081	1907638494
VAR_IL_13082	1907638496
VAR_IL_13083	1907638498
VAR_IL_13084	1907638501
VAR_IL_13085	1907638503
VAR_IL_13086	1907638505
VAR_IL_13087	1907638507
VAR_IL_13088	1907638509
VAR_IL_13089	1907638511
VAR_IL_13090	1907638513
VAR_IL_13091	1907638519
VAR_IL_13092	1907638817
VAR_IL_13093	1907638819
VAR_IL_13094	1907638821
VAR_IL_13095	1907638823
VAR_IL_13096	1907638825
VAR_IL_13097	1907638827
VAR_IL_13098	1907638829
VAR_IL_13099	1907638831
VAR_IL_13100	1907638833
VAR_IL_13101	1907638835
VAR_IL_13102	1907638837
VAR_IL_13103	1907638839
VAR_IL_13104	1907638841
VAR_IL_13105	1907638844
VAR_IL_13106	1907638846
VAR_IL_13107	1907638848
VAR_IL_13108	1907638850
VAR_IL_13109	1907638870
VAR_IL_13110	1907638872
VAR_IL_13111	1907638874
VAR_IL_13112	1907638876
VAR_IL_13113	1907638878
VAR_IL_13114	1907638880
VAR_IL_13115	1907638882
VAR_IL_13116	1907638884
VAR_IL_13117	1907638886
VAR_IL_13118	1907638888
VAR_IL_13119	1907638890
VAR_IL_13120	1907638892
VAR_IL_13121	1907638894
VAR_IL_13122	1907638896
VAR_IL_13123	1907638898
VAR_IL_13124	1907638900
VAR_IL_13125	1907638902
VAR_IL_13126	1907638904
VAR_IL_13127	1907638906
VAR_IL_13128	1907638908
VAR_IL_13129	1907638911
VAR_IL_13130	1907638913
VAR_IL_13131	1907638915
VAR_IL_13132	1907638917
VAR_IL_13133	1907638919
VAR_IL_13134	1907638921
VAR_IL_13135	1907638923
VAR_IL_13136	1907638925
VAR_IL_13137	1907638927
VAR_IL_13138	1907638929
VAR_IL_13139	1907638931
VAR_IL_13140	1907638933
VAR_IL_13141	1907638935
VAR_IL_13142	1907638937
VAR_IL_13143	1907638939
VAR_IL_13144	1907638941
VAR_IL_13145	1907638944
VAR_IL_13146	1907638946
VAR_IL_13147	1907638948
VAR_IL_13148	1907638950
VAR_IL_13149	1907638952
VAR_IL_13150	1907638954
VAR_IL_13151	1907638956
VAR_IL_13152	1907638958
VAR_IL_13153	1907638960
VAR_IL_13154	1907638962
VAR_IL_13155	1907638964
VAR_IL_13156	1907638966
VAR_IL_13157	1907638968
VAR_IL_13158	1907638970
VAR_IL_13159	1907638972
VAR_IL_13160	1907638974
VAR_IL_13161	1907638976
VAR_IL_13162	1907638978
VAR_IL_13163	1907638980
VAR_IL_13164	1907638982
VAR_IL_13165	1907638984
VAR_IL_13166	1907638987
VAR_IL_13167	1907638989
VAR_IL_13168	1907638991
VAR_IL_13169	1907638993
VAR_IL_13170	1907638995
VAR_IL_13171	1907638997
VAR_IL_13172	1907638999
VAR_IL_13173	1907639001
VAR_IL_13174	1907639003
VAR_IL_13175	1907639005
VAR_IL_13176	1907639007
VAR_IL_13177	1907639009
VAR_IL_13178	1907639011
VAR_IL_13179	1907639013
VAR_IL_13180	1907639015
VAR_IL_13181	1907639017
VAR_IL_13182	1907639019
VAR_IL_13183	1907639021
VAR_IL_13184	1907639024
VAR_IL_13185	1907639026
VAR_IL_13186	1907639028
VAR_IL_13187	1907639030
VAR_IL_13188	1907639040
VAR_IL_13189	1907639042
VAR_IL_13190	1907639044
VAR_IL_13191	1907639046
VAR_IL_13192	1907639048
VAR_IL_13193	1907639050
VAR_IL_13194	1907639052
VAR_IL_13195	1907639054
VAR_IL_13196	1907639056
VAR_IL_13197	1907639058
VAR_IL_13198	1907639060
VAR_IL_13199	1907639062
VAR_IL_13200	1907639064
VAR_IL_13201	1907639066
VAR_IL_13202	1907639068
VAR_IL_13203	1907639070
VAR_IL_13204	1907639072
VAR_IL_13205	1907639074
VAR_IL_13206	1907639077
VAR_IL_13207	1907639079
VAR_IL_13208	1907639081
VAR_IL_13209	1907639083
VAR_IL_13210	1907639094
VAR_IL_13211	1907639096
VAR_IL_13212	1907639098
VAR_IL_13213	1907639101
VAR_IL_13214	1907639103
VAR_IL_13215	1907639105
VAR_IL_13216	1907639107
VAR_IL_13217	1907639109
VAR_IL_13218	1907639111
VAR_IL_13219	1907639113
VAR_IL_13220	1907639115
VAR_IL_13221	1907639117
VAR_IL_13222	1907639119
VAR_IL_13223	1907639121
VAR_IL_13224	1907639123
VAR_IL_13225	1907639125
VAR_IL_13226	1907639127
VAR_IL_13227	1907639129
VAR_IL_13228	1907639131
VAR_IL_13229	1907639133
VAR_IL_13230	1907639135
VAR_IL_13231	1907639138
VAR_IL_13232	1907639140
VAR_IL_13233	1907639142
VAR_IL_13234	1907639144
VAR_IL_13235	1907639146
VAR_IL_13236	1907639148
VAR_IL_13237	1907639150
VAR_IL_13238	1907639152
VAR_IL_13239	1907639154
VAR_IL_13240	1907639156
VAR_IL_13241	1907639158
VAR_IL_13242	1907639160
VAR_IL_13243	1907639162
VAR_IL_13244	1907639164
VAR_IL_13245	1907639166
VAR_IL_13246	1907639168
VAR_IL_13247	1907639170
VAR_IL_13248	1907639172
VAR_IL_13249	1907639188
VAR_IL_13250	1907639190
VAR_IL_13251	1907639192
VAR_IL_13252	1907639204
VAR_IL_13253	1907639206
VAR_IL_13254	1907639208
VAR_IL_13255	1907639210
VAR_IL_13256	1907639212
VAR_IL_13257	1907639214
VAR_IL_13258	1907639216
VAR_IL_13259	1907639219
VAR_IL_13260	1907639221
VAR_IL_13261	1907639223
VAR_IL_13262	1907639225
VAR_IL_13263	1907639227
VAR_IL_13264	1907639229
VAR_IL_13265	1907639231
VAR_IL_13266	1907639233
VAR_IL_13267	1907639235
VAR_IL_13268	1907639237
VAR_IL_13269	1907639239
VAR_IL_13270	1907639241
VAR_IL_13271	1907639243
VAR_IL_13272	1907639245
VAR_IL_13273	1907639247
VAR_IL_13274	1907639249
VAR_IL_13275	1907639252
VAR_IL_13276	1907639254
VAR_IL_13277	1907639256
VAR_IL_13278	1907639258
VAR_IL_13279	1907639265
VAR_IL_13280	1907639267
VAR_IL_13281	1907639269
VAR_IL_13282	1907639271
VAR_IL_13283	1907639273
VAR_IL_13284	1907639275
VAR_IL_13285	1907639277
VAR_IL_13286	1907639279
VAR_IL_13287	1907639281
VAR_IL_13288	1907639283
VAR_IL_13289	1907639285
VAR_IL_13290	1907639288
VAR_IL_13291	1907639290
VAR_IL_13292	1907639292
VAR_IL_13293	1907639293
VAR_IL_13294	1907639296
VAR_IL_13295	1907639298
VAR_IL_13296	1907639300
VAR_IL_13297	1907639302
VAR_IL_13298	1907639304
VAR_IL_13299	1907639306
VAR_IL_13300	1907639308
VAR_IL_13301	1907639310
VAR_IL_13302	1907639312
VAR_IL_13303	1907639314
VAR_IL_13304	1907639316
VAR_IL_13305	1907639318
VAR_IL_13306	1907639320
VAR_IL_13307	1907639322
VAR_IL_13308	1907639324
VAR_IL_13309	1907639326
VAR_IL_13310	1907639328
VAR_IL_13311	1907639331
VAR_IL_13312	1907639620
VAR_IL_13313	1907639622
VAR_IL_13314	1907639633
VAR_IL_13315	1907639635
VAR_IL_13316	1907639638
VAR_IL_13317	1907639640
VAR_IL_13318	1907639642
VAR_IL_13319	1907639644
VAR_IL_13320	1907639646
VAR_IL_13321	1907639648
VAR_IL_13322	1907639657
VAR_IL_13323	1907639659
VAR_IL_13324	1907639662
VAR_IL_13325	1907639685
VAR_IL_13326	1907639687
VAR_IL_13327	1907639690
VAR_IL_13328	1907639696
VAR_IL_13329	1907639698
VAR_IL_13330	1907639700
VAR_IL_13331	1907639702
VAR_IL_13332	1907639704
VAR_IL_13333	1907639706
VAR_IL_13334	1907639708
VAR_IL_13335	1907639711
VAR_IL_13336	1907639713
VAR_IL_13337	1907639715
VAR_IL_13338	1907639717
VAR_IL_13339	1907639719
VAR_IL_13340	1907639721
VAR_IL_13341	1907639723
VAR_IL_13342	1907639725
VAR_IL_13343	1907639728
VAR_IL_13344	1907639730
VAR_IL_13345	1907639732
VAR_IL_13346	1907639734
VAR_IL_13347	1907639736
VAR_IL_13348	1907639739
VAR_IL_13349	1907639742
VAR_IL_13350	1907639744
VAR_IL_13351	1907639746
VAR_IL_13352	1907639748
VAR_IL_13353	1907639750
VAR_IL_13354	1907639752
VAR_IL_13355	1907639754
VAR_IL_13356	1907639756
VAR_IL_13357	1907639759
VAR_IL_13358	1907639761
VAR_IL_13359	1907639763
VAR_IL_13360	1907639765
VAR_IL_13361	1907639767
VAR_IL_13362	1907639769
VAR_IL_13363	1907639771
VAR_IL_13364	1907639773
VAR_IL_13365	1907639776
VAR_IL_13366	1907639778
VAR_IL_13367	1907639780
VAR_IL_13368	1907639782
VAR_IL_13369	1907639784
VAR_IL_13370	1907639786
VAR_IL_13371	1907639788
VAR_IL_13372	1907639790
VAR_IL_13373	1907639792
VAR_IL_13374	1907639794
VAR_IL_13375	1907639796
VAR_IL_13376	1907639798
VAR_IL_13377	1907639801
VAR_IL_13378	1907639803
VAR_IL_13379	1907639805
VAR_IL_13380	1907639807
VAR_IL_13381	1907639809
VAR_IL_13382	1907639811
VAR_IL_13383	1907639813
VAR_IL_13384	1907639815
VAR_IL_13385	1907639818
VAR_IL_13386	1907639820
VAR_IL_13387	1907639822
VAR_IL_13388	1907639824
VAR_IL_13389	1907639826
VAR_IL_13390	1907639828
VAR_IL_13391	1907639830
VAR_IL_13392	1907639832
VAR_IL_13393	1907639835
VAR_IL_13394	1907639837
VAR_IL_13395	1907639839
VAR_IL_13396	1907639841
VAR_IL_13397	1907639843
VAR_IL_13398	1907639845
VAR_IL_13399	1907639847
VAR_IL_13400	1907639849
VAR_IL_13401	1907639851
VAR_IL_13402	1907639854
VAR_IL_13403	1907639856
VAR_IL_13404	1907639858
VAR_IL_13405	1907639860
VAR_IL_13406	1907639862
VAR_IL_13407	1907639864
VAR_IL_13408	1907639866
VAR_IL_13409	1907639868
VAR_IL_13410	1907639870
VAR_IL_13411	1907639873
VAR_IL_13412	1907639875
VAR_IL_13413	1907639877
VAR_IL_13414	1907639879
VAR_IL_13415	1907639881
VAR_IL_13416	1907639883
VAR_IL_13417	1907639885
VAR_IL_13418	1907639887
VAR_IL_13419	1907639889
VAR_IL_13420	1907639891
VAR_IL_13421	1907639893
VAR_IL_13422	1907639896
VAR_IL_13423	1907639898
VAR_IL_13424	1907639900
VAR_IL_13425	1907639902
VAR_IL_13426	1907639904
VAR_IL_13427	1907639906
VAR_IL_13428	1907639908
VAR_IL_13429	1907639910
VAR_IL_13430	1907639912
VAR_IL_13431	1907639914
VAR_IL_13432	1907639922
VAR_IL_13433	1907639924
VAR_IL_13434	1907639926
VAR_IL_13435	1907639928
VAR_IL_13436	1907639930
VAR_IL_13437	1907639932
VAR_IL_13438	1907639934
VAR_IL_13439	1907639936
VAR_IL_13440	1907639938
VAR_IL_13441	1907639941
VAR_IL_13442	1907639943
VAR_IL_13443	1907639945
VAR_IL_13444	1907639947
VAR_IL_13445	1907639949
VAR_IL_13446	1907639951
VAR_IL_13447	1907639953
VAR_IL_13448	1907639955
VAR_IL_13449	1907640242
VAR_IL_13450	1907640244
VAR_IL_13451	1907640246
VAR_IL_13452	1907640248
VAR_IL_13453	1907640250
VAR_IL_13454	1907640252
VAR_IL_13455	1907640254
VAR_IL_13456	1907640256
VAR_IL_13457	1907640258
VAR_IL_13458	1907640260
VAR_IL_13459	1907640262
VAR_IL_13460	1907640264
VAR_IL_13461	1907640266
VAR_IL_13462	1907640268
VAR_IL_13463	1907640270
VAR_IL_13464	1907640272
VAR_IL_13465	1907640274
VAR_IL_13466	1907640276
VAR_IL_13467	1907640278
VAR_IL_13468	1907640280
VAR_IL_13469	1907640282
VAR_IL_13470	1907640284
VAR_IL_13471	1907640286
VAR_IL_13472	1907640288
VAR_IL_13473	1907640290
VAR_IL_13474	1907640292
VAR_IL_13475	1907640294
VAR_IL_13476	1907640296
VAR_IL_13477	1907640298
VAR_IL_13478	1907640300
VAR_IL_13479	1907640302
VAR_IL_13480	1907640304
VAR_IL_13481	1907640306
VAR_IL_13482	1907640308
VAR_IL_13483	1907640310
VAR_IL_13484	1907640312
VAR_IL_13485	1907640314
VAR_IL_13486	1907640316
VAR_IL_13487	1907640319
VAR_IL_13488	1907640321
VAR_IL_13489	1907640323
VAR_IL_13490	1907640325
VAR_IL_13491	1907640327
VAR_IL_13492	1907640330
VAR_IL_13493	1907640332
VAR_IL_13494	1907640346
VAR_IL_13495	1907640497
VAR_IL_13496	1907640499
VAR_IL_13497	1907640502
VAR_IL_13498	1907640504
VAR_IL_13499	1907640506
VAR_IL_13500	1907640508
VAR_IL_13501	1907640510
VAR_IL_13502	1907640512
VAR_IL_13503	1907640514
VAR_IL_13504	1907640516
VAR_IL_13505	1907640518
VAR_IL_13506	1907640520
VAR_IL_13507	1907640523
VAR_IL_13508	1907640525
VAR_IL_13509	1907640527
VAR_IL_13510	1907640529
VAR_IL_13511	1907640531
VAR_IL_13512	1907640533
VAR_IL_13513	1907640535
VAR_IL_13514	1907640537
VAR_IL_13515	1907640539
VAR_IL_13516	1907640541
VAR_IL_13517	1907640543
VAR_IL_13518	1907640546
VAR_IL_13519	1907640548
VAR_IL_13520	1907640550
VAR_IL_13521	1907640552
VAR_IL_13522	1907640554
VAR_IL_13523	1907640556
VAR_IL_13524	1907640558
VAR_IL_13525	1907640560
VAR_IL_13526	1907640562
VAR_IL_13527	1907640564
VAR_IL_13528	1907640566
VAR_IL_13529	1907640569
VAR_IL_13530	1907640571
VAR_IL_13531	1907640573
VAR_IL_13532	1907640575
VAR_IL_13533	1907640577
VAR_IL_13534	1907640579
VAR_IL_13535	1907640581
VAR_IL_13536	1907640583
VAR_IL_13537	1907640592
VAR_IL_13538	1907640594
VAR_IL_13539	1907640596
VAR_IL_13540	1907640598
VAR_IL_13541	1907640600
VAR_IL_13542	1907640602
VAR_IL_13543	1907640604
VAR_IL_13544	1907640606
VAR_IL_13545	1907640608
VAR_IL_13546	1907640610
VAR_IL_13547	1907640612
VAR_IL_13548	1907640614
VAR_IL_13549	1907640616
VAR_IL_13550	1907640618
VAR_IL_13551	1907640629
VAR_IL_13552	1907640631
VAR_IL_13553	1907640906
VAR_IL_13554	1907640909
VAR_IL_13555	1907640911
VAR_IL_13556	1907640913
VAR_IL_13557	1907640915
VAR_IL_13558	1907640917
VAR_IL_13559	1907640919
VAR_IL_13560	1907640921
VAR_IL_13561	1907640923
VAR_IL_13562	1907640926
VAR_IL_13563	1907640928
VAR_IL_13564	1907640930
VAR_IL_13565	1907640932
VAR_IL_13566	1907640934
VAR_IL_13567	1907640936
VAR_IL_13568	1907640938
VAR_IL_13569	1907640940
VAR_IL_13570	1907640942
VAR_IL_13571	1907640944
VAR_IL_13572	1907640946
VAR_IL_13573	1907640948
VAR_IL_13574	1907640950
VAR_IL_13575	1907640952
VAR_IL_13576	1907640954
VAR_IL_13577	1907640956
VAR_IL_13578	1907640958
VAR_IL_13579	1907640960
VAR_IL_13580	1907640962
VAR_IL_13581	1907640964
VAR_IL_13582	1907640966
VAR_IL_13583	1907640969
VAR_IL_13584	1907640971
VAR_IL_13585	1907640973
VAR_IL_13586	1907640975
VAR_IL_13587	1907640977
VAR_IL_13588	1907640979
VAR_IL_13589	1907640981
VAR_IL_13590	1907640983
VAR_IL_13591	1907640985
VAR_IL_13592	1907640987
VAR_IL_13593	1907640990
VAR_IL_13594	1907640992
VAR_IL_13595	1907640994
VAR_IL_13596	1907640996
VAR_IL_13597	1907640998
VAR_IL_13598	1907641000
VAR_IL_13599	1907641002
VAR_IL_13600	1907641004
VAR_IL_13601	1907641006
VAR_IL_13602	1907641008
VAR_IL_13603	1907641010
VAR_IL_13604	1907641013
VAR_IL_13605	1907641015
VAR_IL_13606	1907641017
VAR_IL_13607	1907641019
VAR_IL_13608	1907641021
VAR_IL_13609	1907641177
VAR_IL_13610	1907641179
VAR_IL_13611	1907641181
VAR_IL_13612	1907641183
VAR_IL_13613	1907641185
VAR_IL_13614	1907641188
VAR_IL_13615	1907641190
VAR_IL_13616	1907641192
VAR_IL_13617	1907641194
VAR_IL_13618	1907641196
VAR_IL_13619	1907641198
VAR_IL_13620	1907641200
VAR_IL_13621	1907641202
VAR_IL_13622	1907641204
VAR_IL_13623	1907641206
VAR_IL_13624	1907641208
VAR_IL_13625	1907641211
VAR_IL_13626	1907641213
VAR_IL_13627	1907641215
VAR_IL_13628	1907641217
VAR_IL_13629	1907641219
VAR_IL_13630	1907641221
VAR_IL_13631	1907641223
VAR_IL_13632	1907641224
VAR_IL_13633	1907641225
VAR_IL_13634	1907641226
VAR_IL_13635	1907641227
VAR_IL_13636	1907641228
VAR_IL_13637	1907641240
VAR_IL_13638	1907641243
VAR_IL_13639	1907641245
VAR_IL_13640	1907641247
VAR_IL_13641	1907641249
VAR_IL_13642	1907641251
VAR_IL_13643	1907641253
VAR_IL_13644	1907641255
VAR_IL_13645	1907641257
VAR_IL_13646	1907641259
VAR_IL_13647	1907641261
VAR_IL_13648	1907641263
VAR_IL_13649	1907641265
VAR_IL_13650	1907641267
VAR_IL_13651	1907641269
VAR_IL_13652	1907641271
VAR_IL_13653	1907641273
VAR_IL_13654	1907641275
VAR_IL_13655	1907641277
VAR_IL_13656	1907641293
VAR_IL_13657	1907641295
VAR_IL_13658	1907641297
VAR_IL_13659	1907641300
VAR_IL_13660	1907641302
VAR_IL_13661	1907641304
VAR_IL_13662	1907641306
VAR_IL_13663	1907641308
VAR_IL_13664	1907641310
VAR_IL_13665	1907641312
VAR_IL_13666	1907641314
VAR_IL_13667	1907641316
VAR_IL_13668	1907641318
VAR_IL_13669	1907641320
VAR_IL_13670	1907641322
VAR_IL_13671	1907641324
VAR_IL_13672	1907641327
VAR_IL_13673	1907641329
VAR_IL_13674	1907641331
VAR_IL_13675	1907641333
VAR_IL_13676	1907641335
VAR_IL_13677	1907641337
VAR_IL_13678	1907641339
VAR_IL_13679	1907641341
VAR_IL_13680	1907641343
VAR_IL_13681	1907641345
VAR_IL_13682	1907641347
VAR_IL_13683	1907641349
VAR_IL_13684	1907641351
VAR_IL_13685	1907641353
VAR_IL_13686	1907641356
VAR_IL_13687	1907641358
VAR_IL_13688	1907641360
VAR_IL_13689	1907641362
VAR_IL_13690	1907641364
VAR_IL_13691	1907641366
VAR_IL_13692	1907641368
VAR_IL_13693	1907641370
VAR_IL_13694	1907641372
VAR_IL_13695	1907641374
VAR_IL_13696	1907641376
VAR_IL_13697	1907641378
VAR_IL_13698	1907641380
VAR_IL_13699	1907641382
VAR_IL_13700	1907641384
VAR_IL_13701	1907641386
VAR_IL_13702	1907641389
VAR_IL_13703	1907641396
VAR_IL_13704	1907641416
VAR_IL_13705	1907641418
VAR_IL_13706	1907641420
VAR_IL_13707	1907641422
VAR_IL_13708	1907641424
VAR_IL_13709	1907641427
VAR_IL_13710	1907641429
VAR_IL_13711	1907641431
VAR_IL_13712	1907641433
VAR_IL_13713	1907641435
VAR_IL_13714	1907641437
VAR_IL_13715	1907641442
VAR_IL_13716	1907641444
VAR_IL_13717	1907641446
VAR_IL_13718	1907641449
VAR_IL_13719	1907641451
VAR_IL_13720	1907641453
VAR_IL_13721	1907641455
VAR_IL_13722	1907641461
VAR_IL_13723	1907641463
VAR_IL_13724	1907641465
VAR_IL_13725	1907641467
VAR_IL_13726	1907641469
VAR_IL_13727	1907641472
VAR_IL_13728	1907641474
VAR_IL_13729	1907641476
VAR_IL_13730	1907641478
VAR_IL_13731	1907641480
VAR_IL_13732	1907641481
VAR_IL_13733	1907641483
VAR_IL_13734	1907641485
VAR_IL_13735	1907641487
VAR_IL_13736	1907641489
VAR_IL_13737	1907641491
VAR_IL_13738	1907641493
VAR_IL_13739	1907641496
VAR_IL_13740	1907641498
VAR_IL_13741	1907641500
VAR_IL_13742	1907641502
VAR_IL_13743	1907641504
VAR_IL_13744	1907641506
VAR_IL_13745	1907641508
VAR_IL_13746	1907641511
VAR_IL_13747	1907641513
VAR_IL_13748	1907641515
VAR_IL_13749	1907641517
VAR_IL_13750	1907641519
VAR_IL_13751	1907641521
VAR_IL_13752	1907641523
VAR_IL_13753	1907641525
VAR_IL_13754	1907641527
VAR_IL_13755	1907641529
VAR_IL_13756	1907641531
VAR_IL_13757	1907641533
VAR_IL_13758	1907641535
VAR_IL_13759	1907641542
VAR_IL_13760	1907641544
VAR_IL_13761	1907641547
VAR_IL_13762	1907641549
VAR_IL_13763	1907641551
VAR_IL_13764	1907641553
VAR_IL_13765	1907641555
VAR_IL_13766	1907641557
VAR_IL_13767	1907641559
VAR_IL_13768	1907641561
VAR_IL_13769	1907641563
VAR_IL_13770	1907641565
VAR_IL_13771	1907641567
VAR_IL_13772	1907641569
VAR_IL_13773	1907641571
VAR_IL_13774	1907641573
VAR_IL_13775	1907641575
VAR_IL_13776	1907641577
VAR_IL_13777	1907641579
VAR_IL_13778	1907641581
VAR_IL_13779	1907641583
VAR_IL_13780	1907641585
VAR_IL_13781	1907641587
VAR_IL_13782	1907641590
VAR_IL_13783	1907641592
VAR_IL_13784	1907641594
VAR_IL_13785	1907641596
VAR_IL_13786	1907641598
VAR_IL_13787	1907641600
VAR_IL_13788	1907641602
VAR_IL_13789	1907641604
VAR_IL_13790	1907641606
VAR_IL_13791	1907641609
VAR_IL_13792	1907641611
VAR_IL_13793	1907641613
VAR_IL_13794	1907641615
VAR_IL_13795	1907641617
VAR_IL_13796	1907641619
VAR_IL_13797	1907641621
VAR_IL_13798	1907641623
VAR_IL_13799	1907641625
VAR_IL_13800	1907641627
VAR_IL_13801	1907641630
VAR_IL_13802	1907641632
VAR_IL_13803	1907641634
VAR_IL_13804	1907641643
VAR_IL_13805	1907641654
VAR_IL_13806	1907641656
VAR_IL_13807	1907641658
VAR_IL_13808	1907641660
VAR_IL_13809	1907641662
VAR_IL_13810	1907641664
VAR_IL_13811	1907641666
VAR_IL_13812	1907641668
VAR_IL_13813	1907641670
VAR_IL_13814	1907641672
VAR_IL_13815	1907641674
VAR_IL_13816	1907641676
VAR_IL_13817	1907641678
VAR_IL_13818	1907641680
VAR_IL_13819	1907641683
VAR_IL_13820	1907641685
VAR_IL_13821	1907641687
VAR_IL_13822	1907641689
VAR_IL_13823	1907641691
VAR_IL_13824	1907641693
VAR_IL_13825	1907641695
VAR_IL_13826	1907641698
VAR_IL_13827	1907641700
VAR_IL_13828	1907641702
VAR_IL_13829	1907641704
VAR_IL_13830	1907641706
VAR_IL_13831	1907641708
VAR_IL_13832	1907641710
VAR_IL_13833	1907641712
VAR_IL_13834	1907641714
VAR_IL_13835	1907641716
VAR_IL_13836	1907641718
VAR_IL_13837	1907641721
VAR_IL_13838	1907641723
VAR_IL_13839	1907641725
VAR_IL_13840	1907641727
VAR_IL_13841	1907641729
VAR_IL_13842	1907641731
VAR_IL_13843	1907641733
VAR_IL_13844	1907641735
VAR_IL_13845	1907641737
VAR_IL_13846	1907641801
VAR_IL_13847	1907641803
VAR_IL_13848	1907641805
VAR_IL_13849	1907641816
VAR_IL_13850	1907641818
VAR_IL_13851	1907641821
VAR_IL_13852	1907641823
VAR_IL_13853	1907641825
VAR_IL_13854	1907641827
VAR_IL_13855	1907641829
VAR_IL_13856	1907641831
VAR_IL_13857	1907641833
VAR_IL_13858	1907641835
VAR_IL_13859	1907641837
VAR_IL_13860	1907641845
VAR_IL_13861	1907641847
VAR_IL_13862	1907641850
VAR_IL_13863	1907641852
VAR_IL_13864	1907641854
VAR_IL_13865	1907641856
VAR_IL_13866	1907641858
VAR_IL_13867	1907641860
VAR_IL_13868	1907641862
VAR_IL_13869	1907641864
VAR_IL_13870	1907641866
VAR_IL_13871	1907641869
VAR_IL_13872	1907641871
VAR_IL_13873	1907641873
VAR_IL_13874	1907641875
VAR_IL_13875	1907641877
VAR_IL_13876	1907641879
VAR_IL_13877	1907641881
VAR_IL_13878	1907641883
VAR_IL_13879	1907641885
VAR_IL_13880	1907641887
VAR_IL_13881	1907641889
VAR_IL_13882	1907641892
VAR_IL_13883	1907641899
VAR_IL_13884	1907641901
VAR_IL_13885	1907641903
VAR_IL_13886	1907641905
VAR_IL_13887	1907641907
VAR_IL_13888	1907641909
VAR_IL_13889	1907641912
VAR_IL_13890	1907641914
VAR_IL_13891	1907641916
VAR_IL_13892	1907641918
VAR_IL_13893	1907641920
VAR_IL_13894	1907641922
VAR_IL_13895	1907641924
VAR_IL_13896	1907641927
VAR_IL_13897	1907641929
VAR_IL_13898	1907641931
VAR_IL_13899	1907641933
VAR_IL_13900	1907641935
VAR_IL_13901	1907641937
VAR_IL_13902	1907641939
VAR_IL_13903	1907641942
VAR_IL_13904	1907641944
VAR_IL_13905	1907641946
VAR_IL_13906	1907641948
VAR_IL_13907	1907641950
VAR_IL_13908	1907641952
VAR_IL_13909	1907641954
VAR_IL_13910	1907641956
VAR_IL_13911	1907641959
VAR_IL_13912	1907641961
VAR_IL_13913	1907641963
VAR_IL_13914	1907641965
VAR_IL_13915	1907641967
VAR_IL_13916	1907641969
VAR_IL_13917	1907641971
VAR_IL_13918	1907641973
VAR_IL_13919	1907641981
VAR_IL_13920	1907641987
VAR_IL_13921	1907641989
VAR_IL_13922	1907641991
VAR_IL_13923	1907641993
VAR_IL_13924	1907641996
VAR_IL_13925	1907641998
VAR_IL_13926	1907642000
VAR_IL_13927	1907642002
VAR_IL_13928	1907642004
VAR_IL_13929	1907642006
VAR_IL_13930	1907642008
VAR_IL_13931	1907642011
VAR_IL_13932	1907642013
VAR_IL_13933	1907642015
VAR_IL_13934	1907642073
VAR_IL_13935	1907642356
VAR_IL_13936	1907642358
VAR_IL_13937	1907642360
VAR_IL_13938	1907642362
VAR_IL_13939	1907642364
VAR_IL_13940	1907642367
VAR_IL_13941	1907642369
VAR_IL_13942	1907642371
VAR_IL_13943	1907642373
VAR_IL_13944	1907642375
VAR_IL_13945	1907642377
VAR_IL_13946	1907642379
VAR_IL_13947	1907642381
VAR_IL_13948	1907642383
VAR_IL_13949	1907642385
VAR_IL_13950	1907642387
VAR_IL_13951	1907642389
VAR_IL_13952	1907642391
VAR_IL_13953	1907642393
VAR_IL_13954	1907642395
VAR_IL_13955	1907642397
VAR_IL_13956	1907642400
VAR_IL_13957	1907642402
VAR_IL_13958	1907642404
VAR_IL_13959	1907642406
VAR_IL_13960	1907642408
VAR_IL_13961	1907642410
VAR_IL_13962	1907642412
VAR_IL_13963	1907642414
VAR_IL_13964	1907642417
VAR_IL_13965	1907642419
VAR_IL_13966	1907642421
VAR_IL_13967	1907642423
VAR_IL_13968	1907642425
VAR_IL_13969	1907642427
VAR_IL_13970	1907642429
VAR_IL_13971	1907642431
VAR_IL_13972	1907642434
VAR_IL_13973	1907642436
VAR_IL_13974	1907642438
VAR_IL_13975	1907642440
VAR_IL_13976	1907642442
VAR_IL_13977	1907642444
VAR_IL_13978	1907642446
VAR_IL_13979	1907642448
VAR_IL_13980	1907642726
VAR_IL_13981	1907642728
VAR_IL_13982	1907642730
VAR_IL_13983	1907642732
VAR_IL_13984	1907642734
VAR_IL_13985	1907642736
VAR_IL_13986	1907642738
VAR_IL_13987	1907642740
VAR_IL_13988	1907642742
VAR_IL_13989	1907642744
VAR_IL_13990	1907642746
VAR_IL_13991	1907642748
VAR_IL_13992	1907642750
VAR_IL_13993	1907642753
VAR_IL_13994	1907642755
VAR_IL_13995	1907642757
VAR_IL_13996	1907642759
VAR_IL_13997	1907642761
VAR_IL_13998	1907642763
VAR_IL_13999	1907642765
VAR_IL_14000	1907642767
VAR_IL_14001	1907642770
VAR_IL_14002	1907642772
VAR_IL_14003	1907642774
VAR_IL_14004	1907642776
VAR_IL_14005	1907642778
VAR_IL_14006	1907642780
VAR_IL_14007	1907642782
VAR_IL_14008	1907642784
VAR_IL_14009	1907642786
VAR_IL_14010	1907642789
VAR_IL_14011	1907642791
VAR_IL_14012	1907642793
VAR_IL_14013	1907642795
VAR_IL_14014	1907642797
VAR_IL_14015	1907642799
VAR_IL_14016	1907642801
VAR_IL_14017	1907642803
VAR_IL_14018	1907642806
VAR_IL_14019	1907642808
VAR_IL_14020	1907642810
VAR_IL_14021	1907642812
VAR_IL_14022	1907642814
VAR_IL_14023	1907642816
VAR_IL_14024	1907642818
VAR_IL_14025	1907642821
VAR_IL_14026	1907642823
VAR_IL_14027	1907642825
VAR_IL_14028	1907642827
VAR_IL_14029	1907642829
VAR_IL_14030	1907642831
VAR_IL_14031	1907642833
VAR_IL_14032	1907642835
VAR_IL_14033	1907642838
VAR_IL_14034	1907642840
VAR_IL_14035	1907642842
VAR_IL_14036	1907642844
VAR_IL_14037	1907642846
VAR_IL_14038	1907642848
VAR_IL_14039	1907642850
VAR_IL_14040	1907642852
VAR_IL_14041	1907642854
VAR_IL_14042	1907642856
VAR_IL_14043	1907642858
VAR_IL_14044	1907642860
VAR_IL_14045	1907642862
VAR_IL_14046	1907642864
VAR_IL_14047	1907642867
VAR_IL_14048	1907642869
VAR_IL_14049	1907642876
VAR_IL_14050	1907642878
VAR_IL_14051	1907642880
VAR_IL_14052	1907642882
VAR_IL_14053	1907642884
VAR_IL_14054	1907642886
VAR_IL_14055	1907642888
VAR_IL_14056	1907642890
VAR_IL_14057	1907642892
VAR_IL_14058	1907642894
VAR_IL_14059	1907642897
VAR_IL_14060	1907642898
VAR_IL_14061	1907642900
VAR_IL_14062	1907642902
VAR_IL_14063	1907642904
VAR_IL_14064	1907642906
VAR_IL_14065	1907642908
VAR_IL_14066	1907642910
VAR_IL_14067	1907642912
VAR_IL_14068	1907642914
VAR_IL_14069	1907642916
VAR_IL_14070	1907642918
VAR_IL_14071	1907642920
VAR_IL_14072	1907642922
VAR_IL_14073	1907642924
VAR_IL_14074	1907642927
VAR_IL_14075	1907642934
VAR_IL_14076	1907642936
VAR_IL_14077	1907642939
VAR_IL_14078	1907642941
VAR_IL_14079	1907642943
VAR_IL_14080	1907642945
VAR_IL_14081	1907642953
VAR_IL_14082	1907642955
VAR_IL_14083	1907642957
VAR_IL_14084	1907642959
VAR_IL_14085	1907642961
VAR_IL_14086	1907642963
VAR_IL_14087	1907642965
VAR_IL_14088	1907642967
VAR_IL_14089	1907642969
VAR_IL_14090	1907642971
VAR_IL_14091	1907642973
VAR_IL_14092	1907642975
VAR_IL_14093	1907642977
VAR_IL_14094	1907642979
VAR_IL_14095	1907642981
VAR_IL_14096	1907642983
VAR_IL_14097	1907642985
VAR_IL_14098	1907643007
VAR_IL_14099	1907643009
VAR_IL_14100	1907643011
VAR_IL_14101	1907643013
VAR_IL_14102	1907643015
VAR_IL_14103	1907643017
VAR_IL_14104	1907643019
VAR_IL_14105	1907643021
VAR_IL_14106	1907643024
VAR_IL_14107	1907643026
VAR_IL_14108	1907643028
VAR_IL_14109	1907643030
VAR_IL_14110	1907643032
VAR_IL_14111	1907643034
VAR_IL_14112	1907643036
VAR_IL_14113	1907643038
VAR_IL_14114	1907643040
VAR_IL_14115	1907643042
VAR_IL_14116	1907643044
VAR_IL_14117	1907643046
VAR_IL_14118	1907643048
VAR_IL_14119	1907643050
VAR_IL_14120	1907643052
VAR_IL_14121	1907643054
VAR_IL_14122	1907643056
VAR_IL_14123	1907643059
VAR_IL_14124	1907643061
VAR_IL_14125	1907643069
VAR_IL_14126	1907643071
VAR_IL_14127	1907643073
VAR_IL_14128	1907643081
VAR_IL_14129	1907643083
VAR_IL_14130	1907643085
VAR_IL_14131	1907643087
VAR_IL_14132	1907643089
VAR_IL_14133	1907643091
VAR_IL_14134	1907643093
VAR_IL_14135	1907643095
VAR_IL_14136	1907643097
VAR_IL_14137	1907643099
VAR_IL_14138	1907643102
VAR_IL_14139	1907643104
VAR_IL_14140	1907643106
VAR_IL_14141	1907643108
VAR_IL_14142	1907643110
VAR_IL_14143	1907643112
VAR_IL_14144	1907643114
VAR_IL_14145	1907643116
VAR_IL_14146	1907643118
VAR_IL_14147	1907643120
VAR_IL_14148	1907643122
VAR_IL_14149	1907643124
VAR_IL_14150	1907643126
VAR_IL_14151	1907643128
VAR_IL_14152	1907643130
VAR_IL_14153	1907643132
VAR_IL_14154	1907643135
VAR_IL_14155	1907643137
VAR_IL_14156	1907643139
VAR_IL_14157	1907643141
VAR_IL_14158	1907643143
VAR_IL_14159	1907643145
VAR_IL_14160	1907643147
VAR_IL_14161	1907643149
VAR_IL_14162	1907643151
VAR_IL_14163	1907643153
VAR_IL_14164	1907643155
VAR_IL_14165	1907643157
VAR_IL_14166	1907643159
VAR_IL_14167	1907643161
VAR_IL_14168	1907643163
VAR_IL_14169	1907643165
VAR_IL_14170	1907643167
VAR_IL_14171	1907643169
VAR_IL_14172	1907643171
VAR_IL_14173	1907643173
VAR_IL_14174	1907643175
VAR_IL_14175	1907643178
VAR_IL_14176	1907643180
VAR_IL_14177	1907643182
VAR_IL_14178	1907643184
VAR_IL_14179	1907643186
VAR_IL_14180	1907643188
VAR_IL_14181	1907643190
VAR_IL_14182	1907643192
VAR_IL_14183	1907643194
VAR_IL_14184	1907643196
VAR_IL_14185	1907643199
VAR_IL_14186	1907643201
VAR_IL_14187	1907643203
VAR_IL_14188	1907643205
VAR_IL_14189	1907643207
VAR_IL_14190	1907643209
VAR_IL_14191	1907643211
VAR_IL_14192	1907643212
VAR_IL_14193	1907643214
VAR_IL_14194	1907643216
VAR_IL_14195	1907643218
VAR_IL_14196	1907643220
VAR_IL_14197	1907643223
VAR_IL_14198	1907643225
VAR_IL_14199	1907643227
VAR_IL_14200	1907643229
VAR_IL_14201	1907643231
VAR_IL_14202	1907643234
VAR_IL_14203	1907643236
VAR_IL_14204	1907643238
VAR_IL_14205	1907643240
VAR_IL_14206	1907643242
VAR_IL_14207	1907643244
VAR_IL_14208	1907643246
VAR_IL_14209	1907643248
VAR_IL_14210	1907643250
VAR_IL_14211	1907643252
VAR_IL_14212	1907643255
VAR_IL_14213	1907643257
VAR_IL_14214	1907643259
VAR_IL_14215	1907643261
VAR_IL_14216	1907643263
VAR_IL_14217	1907643265
VAR_IL_14218	1907643267
VAR_IL_14219	1907643269
VAR_IL_14220	1907643271
VAR_IL_14221	1907643273
VAR_IL_14222	1907643276
VAR_IL_14223	1907643278
VAR_IL_14224	1907643280
VAR_IL_14225	1907643282
VAR_IL_14226	1907643284
VAR_IL_14227	1907643286
VAR_IL_14228	1907643294
VAR_IL_14229	1907643296
VAR_IL_14230	1907643298
VAR_IL_14231	1907643301
VAR_IL_14232	1907643303
VAR_IL_14233	1907643305
VAR_IL_14234	1907643307
VAR_IL_14235	1907643309
VAR_IL_14236	1907643311
VAR_IL_14237	1907643313
VAR_IL_14238	1907643315
VAR_IL_14239	1907643317
VAR_IL_14240	1907643319
VAR_IL_14241	1907643321
VAR_IL_14242	1907643323
VAR_IL_14243	1907643326
VAR_IL_14244	1907643328
VAR_IL_14245	1907643330
VAR_IL_14246	1907643332
VAR_IL_14247	1907643334
VAR_IL_14248	1907643336
VAR_IL_14249	1907643338
VAR_IL_14250	1907643340
VAR_IL_14251	1907643342
VAR_IL_14252	1907643345
VAR_IL_14253	1907643347
VAR_IL_14254	1907643349
VAR_IL_14255	1907643351
VAR_IL_14256	1907643353
VAR_IL_14257	1907643355
VAR_IL_14258	1907643357
VAR_IL_14259	1907643359
VAR_IL_14260	1907643361
VAR_IL_14261	1907643364
VAR_IL_14262	1907643366
VAR_IL_14263	1907643368
VAR_IL_14264	1907643370
VAR_IL_14265	1907643372
VAR_IL_14266	1907643374
VAR_IL_14267	1907643376
VAR_IL_14268	1907643378
VAR_IL_14269	1907643380
VAR_IL_14270	1907643382
VAR_IL_14271	1907643384
VAR_IL_14272	1907643386
VAR_IL_14273	1907643388
VAR_IL_14274	1907643390
VAR_IL_14275	1907643393
VAR_IL_14276	1907643395
VAR_IL_14277	1907643397
VAR_IL_14278	1907643399
VAR_IL_14279	1907643401
VAR_IL_14280	1907643408
VAR_IL_14281	1907643410
VAR_IL_14282	1907643412
VAR_IL_14283	1907643414
VAR_IL_14284	1907643416
VAR_IL_14285	1907643418
VAR_IL_14286	1907643420
VAR_IL_14287	1907643422
VAR_IL_14288	1907643424
VAR_IL_14289	1907643426
VAR_IL_14290	1907643428
VAR_IL_14291	1907643431
VAR_IL_14292	1907643433
VAR_IL_14293	1907643435
VAR_IL_14294	1907643437
VAR_IL_14295	1907643439
VAR_IL_14296	1907643441
VAR_IL_14297	1907643443
VAR_IL_14298	1907643445
VAR_IL_14299	1907643447
VAR_IL_14300	1907643449
VAR_IL_14301	1907643451
VAR_IL_14302	1907643453
VAR_IL_14303	1907643455
VAR_IL_14304	1907643457
VAR_IL_14305	1907643459
VAR_IL_14306	1907643462
VAR_IL_14307	1907643467
VAR_IL_14308	1907643469
VAR_IL_14309	1907643471
VAR_IL_14310	1907643473
VAR_IL_14311	1907643475
VAR_IL_14312	1907643477
VAR_IL_14313	1907643479
VAR_IL_14314	1907643481
VAR_IL_14315	1907643483
VAR_IL_14316	1907643486
VAR_IL_14317	1907643488
VAR_IL_14318	1907643490
VAR_IL_14319	1907643492
VAR_IL_14320	1907643494
VAR_IL_14321	1907643496
VAR_IL_14322	1907643498
VAR_IL_14323	1907643500
VAR_IL_14324	1907643502
VAR_IL_14325	1907643504
VAR_IL_14326	1907643506
VAR_IL_14327	1907643508
VAR_IL_14328	1907643510
VAR_IL_14329	1907643512
VAR_IL_14330	1907643515
VAR_IL_14331	1907643517
VAR_IL_14332	1907643519
VAR_IL_14333	1907643521
VAR_IL_14334	1907643523
VAR_IL_14335	1907643525
VAR_IL_14336	1907643527
VAR_IL_14337	1907643529
VAR_IL_14338	1907643531
VAR_IL_14339	1907643533
VAR_IL_14340	1907643535
VAR_IL_14341	1907643537
VAR_IL_14342	1907643539
VAR_IL_14343	1907643541
VAR_IL_14344	1907643543
VAR_IL_14345	1907643546
VAR_IL_14346	1907643548
VAR_IL_14347	1907643550
VAR_IL_14348	1907643552
VAR_IL_14349	1907643554
VAR_IL_14350	1907643556
VAR_IL_14351	1907643558
VAR_IL_14352	1907643560
VAR_IL_14353	1907643562
VAR_IL_14354	1907643564
VAR_IL_14355	1907643566
VAR_IL_14356	1907643568
VAR_IL_14357	1907643570
VAR_IL_14358	1907643572
VAR_IL_14359	1907643574
VAR_IL_14360	1907643576
VAR_IL_14361	1907643578
VAR_IL_14362	1907643580
VAR_IL_14363	1907643582
VAR_IL_14364	1907643584
VAR_IL_14365	1907643586
VAR_IL_14366	1907643588
VAR_IL_14367	1907643590
VAR_IL_14368	1907643592
VAR_IL_14369	1907643595
VAR_IL_14370	1907643597
VAR_IL_14371	1907643599
VAR_IL_14372	1907643601
VAR_IL_14373	1907643603
VAR_IL_14374	1907643605
VAR_IL_14375	1907643607
VAR_IL_14376	1907643609
VAR_IL_14377	1907643611
VAR_IL_14378	1907643613
VAR_IL_14379	1907643615
VAR_IL_14380	1907643617
VAR_IL_14381	1907643619
VAR_IL_14382	1907643621
VAR_IL_14383	1907643908
VAR_IL_14384	1907643911
VAR_IL_14385	1907643913
VAR_IL_14386	1907643915
VAR_IL_14387	1907643917
VAR_IL_14388	1907643919
VAR_IL_14389	1907643921
VAR_IL_14390	1907643923
VAR_IL_14391	1907643925
VAR_IL_14392	1907643927
VAR_IL_14393	1907643929
VAR_IL_14394	1907643931
VAR_IL_14395	1907643933
VAR_IL_14396	1907643935
VAR_IL_14397	1907643937
VAR_IL_14398	1907643939
VAR_IL_14399	1907643941
VAR_IL_14400	1907643943
VAR_IL_14401	1907643945
VAR_IL_14402	1907643947
VAR_IL_14403	1907643949
VAR_IL_14404	1907643951
VAR_IL_14405	1907643953
VAR_IL_14406	1907643955
VAR_IL_14407	1907643957
VAR_IL_14408	1907643959
VAR_IL_14409	1907643961
VAR_IL_14410	1907643964
VAR_IL_14411	1907643966
VAR_IL_14412	1907644121
VAR_IL_14413	1907644123
VAR_IL_14414	1907644126
VAR_IL_14415	1907644127
VAR_IL_14416	1907644129
VAR_IL_14417	1907644131
VAR_IL_14418	1907644133
VAR_IL_14419	1907644135
VAR_IL_14420	1907644137
VAR_IL_14421	1907644139
VAR_IL_14422	1907644141
VAR_IL_14423	1907644144
VAR_IL_14424	1907644146
VAR_IL_14425	1907644148
VAR_IL_14426	1907644150
VAR_IL_14427	1907644152
VAR_IL_14428	1907644154
VAR_IL_14429	1907644156
VAR_IL_14430	1907644158
VAR_IL_14431	1907644161
VAR_IL_14432	1907644163
VAR_IL_14433	1907644165
VAR_IL_14434	1907644167
VAR_IL_14435	1907644169
VAR_IL_14436	1907644171
VAR_IL_14437	1907644174
VAR_IL_14438	1907644176
VAR_IL_14439	1907644178
VAR_IL_14440	1907644180
VAR_IL_14441	1907644182
VAR_IL_14442	1907644184
VAR_IL_14443	1907644187
VAR_IL_14444	1907644189
VAR_IL_14445	1907644191
VAR_IL_14446	1907644193
VAR_IL_14447	1907644195
VAR_IL_14448	1907644197
VAR_IL_14449	1907644199
VAR_IL_14450	1907644206
VAR_IL_14451	1907644208
VAR_IL_14452	1907644210
VAR_IL_14453	1907644212
VAR_IL_14454	1907644214
VAR_IL_14455	1907644217
VAR_IL_14456	1907644219
VAR_IL_14457	1907644221
VAR_IL_14458	1907644223
VAR_IL_14459	1907644225
VAR_IL_14460	1907644227
VAR_IL_14461	1907644229
VAR_IL_14462	1907644232
VAR_IL_14463	1907644234
VAR_IL_14464	1907644236
VAR_IL_14465	1907644238
VAR_IL_14466	1907644240
VAR_IL_14467	1907644242
VAR_IL_14468	1907644244
VAR_IL_14469	1907644246
VAR_IL_14470	1907644248
VAR_IL_14471	1907644250
VAR_IL_14472	1907644253
VAR_IL_14473	1907644255
VAR_IL_14474	1907644257
VAR_IL_14475	1907644259
VAR_IL_14476	1907644261
VAR_IL_14477	1907644264
VAR_IL_14478	1907644266
VAR_IL_14479	1907644268
VAR_IL_14480	1907644270
VAR_IL_14481	1907644272
VAR_IL_14482	1907644274
VAR_IL_14483	1907644276
VAR_IL_14484	1907644278
VAR_IL_14485	1907644280
VAR_IL_14486	1907644282
VAR_IL_14487	1907644285
VAR_IL_14488	1907644287
VAR_IL_14489	1907644289
VAR_IL_14490	1907644291
VAR_IL_14491	1907644293
VAR_IL_14492	1907644295
VAR_IL_14493	1907644297
VAR_IL_14494	1907644299
VAR_IL_14495	1907644301
VAR_IL_14496	1907644303
VAR_IL_14497	1907644306
VAR_IL_14498	1907644308
VAR_IL_14499	1907644310
VAR_IL_14500	1907644312
VAR_IL_14501	1907644314
VAR_IL_14502	1907644316
VAR_IL_14503	1907644318
VAR_IL_14504	1907644320
VAR_IL_14505	1907644323
VAR_IL_14506	1907644734
VAR_IL_14507	1907644736
VAR_IL_14508	1907644738
VAR_IL_14509	1907644740
VAR_IL_14510	1907644742
VAR_IL_14511	1907644744
VAR_IL_14512	1907644746
VAR_IL_14513	1907644748
VAR_IL_14514	1907644750
VAR_IL_14515	1907644752
VAR_IL_14516	1907644754
VAR_IL_14517	1907644757
VAR_IL_14518	1907644759
VAR_IL_14519	1907644761
VAR_IL_14520	1907644763
VAR_IL_14521	1907644765
VAR_IL_14522	1907644767
VAR_IL_14523	1907644769
VAR_IL_14524	1907644771
VAR_IL_14525	1907644773
VAR_IL_14526	1907644775
VAR_IL_14527	1907644777
VAR_IL_14528	1907644779
VAR_IL_14529	1907644782
VAR_IL_14530	1907644784
VAR_IL_14531	1907644802
VAR_IL_14532	1907644804
VAR_IL_14533	1907644806
VAR_IL_14534	1907644808
VAR_IL_14535	1907644811
VAR_IL_14536	1907644813
VAR_IL_14537	1907644815
VAR_IL_14538	1907644817
VAR_IL_14539	1907644819
VAR_IL_14540	1907644821
VAR_IL_14541	1907644823
VAR_IL_14542	1907644825
VAR_IL_14543	1907644831
VAR_IL_14544	1907644833
VAR_IL_14545	1907644835
VAR_IL_14546	1907645046
VAR_IL_14547	1907645048
VAR_IL_14548	1907645050
VAR_IL_14549	1907645052
VAR_IL_14550	1907645054
VAR_IL_14551	1907645056
VAR_IL_14552	1907645058
VAR_IL_14553	1907645060
VAR_IL_14554	1907645062
VAR_IL_14555	1907645064
VAR_IL_14556	1907645066
VAR_IL_14557	1907645068
VAR_IL_14558	1907645070
VAR_IL_14559	1907645073
VAR_IL_14560	1907645074
VAR_IL_14561	1907645090
VAR_IL_14562	1907645093
VAR_IL_14563	1907645095
VAR_IL_14564	1907645097
VAR_IL_14565	1907645099
VAR_IL_14566	1907645101
VAR_IL_14567	1907645103
VAR_IL_14568	1907645105
VAR_IL_14569	1907645107
VAR_IL_14570	1907645109
VAR_IL_14571	1907645111
VAR_IL_14572	1907645113
VAR_IL_14573	1907645115
VAR_IL_14574	1907645117
VAR_IL_14575	1907645119
VAR_IL_14576	1907645121
VAR_IL_14577	1907645124
VAR_IL_14578	1907645126
VAR_IL_14579	1907645127
VAR_IL_14580	1907645129
VAR_IL_14581	1907645131
VAR_IL_14582	1907645134
VAR_IL_14583	1907645136
VAR_IL_14584	1907645144
VAR_IL_14585	1907645146
VAR_IL_14586	1907645148
VAR_IL_14587	1907645150
VAR_IL_14588	1907645152
VAR_IL_14589	1907645154
VAR_IL_14590	1907645156
VAR_IL_14591	1907645158
VAR_IL_14592	1907645160
VAR_IL_14593	1907645162
VAR_IL_14594	1907645164
VAR_IL_14595	1907645166
VAR_IL_14596	1907645171
VAR_IL_14597	1907645173
VAR_IL_14598	1907645175
VAR_IL_14599	1907645177
VAR_IL_14600	1907645179
VAR_IL_14601	1907645181
VAR_IL_14602	1907645183
VAR_IL_14603	1907645185
VAR_IL_14604	1907645187
VAR_IL_14605	1907645189
VAR_IL_14606	1907645191
VAR_IL_14607	1907645193
VAR_IL_14608	1907645195
VAR_IL_14609	1907645197
VAR_IL_14610	1907645198
VAR_IL_14611	1907645200
VAR_IL_14612	1907645202
VAR_IL_14613	1907645204
VAR_IL_14614	1907645206
VAR_IL_14615	1907645208
VAR_IL_14616	1907645210
VAR_IL_14617	1907645212
VAR_IL_14618	1907645214
VAR_IL_14619	1907645216
VAR_IL_14620	1907645218
VAR_IL_14621	1907645220
VAR_IL_14622	1907645222
VAR_IL_14623	1907645224
VAR_IL_14624	1907645226
VAR_IL_14625	1907645229
VAR_IL_14626	1907645231
VAR_IL_14627	1907645233
VAR_IL_14628	1907645235
VAR_IL_14629	1907645237
VAR_IL_14630	1907645239
VAR_IL_14631	1907645241
VAR_IL_14632	1907645243
VAR_IL_14633	1907645245
VAR_IL_14634	1907645247
VAR_IL_14635	1907645249
VAR_IL_14636	1907645251
VAR_IL_14637	1907645253
VAR_IL_14638	1907645256
VAR_IL_14639	1907645258
VAR_IL_14640	1907645260
VAR_IL_14641	1907645262
VAR_IL_14642	1907645264
VAR_IL_14643	1907645266
VAR_IL_14644	1907645268
VAR_IL_14645	1907645270
VAR_IL_14646	1907645272
VAR_IL_14647	1907645275
VAR_IL_14648	1907645277
VAR_IL_14649	1907645279
VAR_IL_14650	1907645301
VAR_IL_14651	1907645303
VAR_IL_14652	1907645305
VAR_IL_14653	1907645307
VAR_IL_14654	1907645309
VAR_IL_14655	1907645311
VAR_IL_14656	1907645313
VAR_IL_14657	1907645315
VAR_IL_14658	1907645317
VAR_IL_14659	1907645319
VAR_IL_14660	1907645321
VAR_IL_14661	1907645323
VAR_IL_14662	1907645325
VAR_IL_14663	1907645328
VAR_IL_14664	1907645330
VAR_IL_14665	1907645332
VAR_IL_14666	1907645334
VAR_IL_14667	1907645336
VAR_IL_14668	1907645338
VAR_IL_14669	1907645340
VAR_IL_14670	1907645342
VAR_IL_14671	1907645344
VAR_IL_14672	1907645346
VAR_IL_14673	1907645348
VAR_IL_14674	1907645350
VAR_IL_14675	1907645353
VAR_IL_14676	1907645355
VAR_IL_14677	1907645357
VAR_IL_14678	1907645359
VAR_IL_14679	1907645361
VAR_IL_14680	1907645363
VAR_IL_14681	1907645365
VAR_IL_14682	1907645367
VAR_IL_14683	1907645370
VAR_IL_14684	1907645372
VAR_IL_14685	1907645374
VAR_IL_14686	1907645375
VAR_IL_14687	1907645376
VAR_IL_14688	1907645377
VAR_IL_14689	1907645378
VAR_IL_14690	1907645379
VAR_IL_14691	1907645380
VAR_IL_14692	1907645381
VAR_IL_14693	1907645382
VAR_IL_14694	1907645383
VAR_IL_14695	1907645384
VAR_IL_14696	1907645385
VAR_IL_14697	1907645386
VAR_IL_14698	1907645387
VAR_IL_14699	1907645388
VAR_IL_14700	1907645389
VAR_IL_14701	1907645390
VAR_IL_14702	1907645391
VAR_IL_14703	1907645392
VAR_IL_14704	1907645393
VAR_IL_14705	1907645394
VAR_IL_14706	1907645395
VAR_IL_14707	1907645396
VAR_IL_14708	1907645397
VAR_IL_14709	1907645398
VAR_IL_14710	1907645399
VAR_IL_14711	1907645400
VAR_IL_14712	1907645401
VAR_IL_14713	1907645402
VAR_IL_14714	1907645403
VAR_IL_14715	1907645404
VAR_IL_14716	1907645405
VAR_IL_14717	1907645406
VAR_IL_14718	1907645407
VAR_IL_14719	1907645408
VAR_IL_14720	1907645409
VAR_IL_14721	1907645410
VAR_IL_14722	1907645411
VAR_IL_14723	1907645412
VAR_IL_14724	1907645413
VAR_IL_14725	1907645414
VAR_IL_14726	1907645415
VAR_IL_14727	1907645416
VAR_IL_14728	1907645417
VAR_IL_14729	1907645418
VAR_IL_14730	1907645419
VAR_IL_14731	1907645420
VAR_IL_14732	1907645421
VAR_IL_14733	1907645422
VAR_IL_14734	1907645423
VAR_IL_14735	1907645424
VAR_IL_14736	1907645425
VAR_IL_14737	1907645426
VAR_IL_14738	1907645427
VAR_IL_14739	1907645428
VAR_IL_14740	1907645429
VAR_IL_14741	1907645430
VAR_IL_14742	1907645432
VAR_IL_14743	1907645435
VAR_IL_14744	1907645437
VAR_IL_14745	1907645439
VAR_IL_14746	1907645452
VAR_IL_14747	1907645454
VAR_IL_14748	1907645456
VAR_IL_14749	1907645458
VAR_IL_14750	1907645460
VAR_IL_14751	1907645462
VAR_IL_14752	1907645464
VAR_IL_14753	1907645466
VAR_IL_14754	1907645468
VAR_IL_14755	1907645470
VAR_IL_14756	1907645486
VAR_IL_14757	1907645495
VAR_IL_14758	1907645497
VAR_IL_14759	1907645810
VAR_IL_14760	1907645812
VAR_IL_14761	1907645814
VAR_IL_14762	1907645816
VAR_IL_14763	1907645818
VAR_IL_14764	1907645821
VAR_IL_14765	1907645823
VAR_IL_14766	1907645825
VAR_IL_14767	1907645827
VAR_IL_14768	1907645952
VAR_IL_14769	1907645955
VAR_IL_14770	1907645957
VAR_IL_14771	1907645959
VAR_IL_14772	1907645961
VAR_IL_14773	1907645963
VAR_IL_14774	1907645965
VAR_IL_14775	1907645967
VAR_IL_14776	1907645969
VAR_IL_14777	1907645971
VAR_IL_14778	1907645973
VAR_IL_14779	1907645975
VAR_IL_14780	1907645977
VAR_IL_14781	1907645979
VAR_IL_14782	1907645981
VAR_IL_14783	1907645983
VAR_IL_14784	1907645985
VAR_IL_14785	1907645988
VAR_IL_14786	1907645990
VAR_IL_14787	1907645992
VAR_IL_14788	1907645994
VAR_IL_14789	1907645996
VAR_IL_14790	1907646016
VAR_IL_14791	1907646321
VAR_IL_14792	1907646323
VAR_IL_14793	1907646325
VAR_IL_14794	1907646327
VAR_IL_14795	1907646329
VAR_IL_14796	1907646331
VAR_IL_14797	1907646333
VAR_IL_14798	1907646336
VAR_IL_14799	1907646338
VAR_IL_14800	1907646340
VAR_IL_14801	1907646342
VAR_IL_14802	1907646344
VAR_IL_14803	1907646346
VAR_IL_14804	1907646348
VAR_IL_14805	1907646350
VAR_IL_14806	1907646352
VAR_IL_14807	1907646355
VAR_IL_14808	1907646357
VAR_IL_14809	1907646566
VAR_IL_14810	1907646568
VAR_IL_14811	1907646570
VAR_IL_14812	1907646576
VAR_IL_14813	1907646578
VAR_IL_14814	1907646580
VAR_IL_14815	1907646583
VAR_IL_14816	1907646585
VAR_IL_14817	1907646587
VAR_IL_14818	1907646589
VAR_IL_14819	1907646591
VAR_IL_14820	1907646593
VAR_IL_14821	1907646612
VAR_IL_14822	1907646614
VAR_IL_14823	1907646616
VAR_IL_14824	1907646619
VAR_IL_14825	1907646621
VAR_IL_14826	1907646623
VAR_IL_14827	1907646625
VAR_IL_14828	1907646627
VAR_IL_14829	1907646629
VAR_IL_14830	1907646631
VAR_IL_14831	1907646633
VAR_IL_14832	1907646635
VAR_IL_14833	1907646637
VAR_IL_14834	1907646639
VAR_IL_14835	1907646641
VAR_IL_14836	1907646643
VAR_IL_14837	1907646645
VAR_IL_14838	1907646647
VAR_IL_14839	1907646649
VAR_IL_14840	1907646651
VAR_IL_14841	1907646653
VAR_IL_14842	1907646655
VAR_IL_14843	1907646657
VAR_IL_14844	1907646660
VAR_IL_14845	1907646662
VAR_IL_14846	1907646668
VAR_IL_14847	1907646670
VAR_IL_14848	1907646672
VAR_IL_14849	1907646674
VAR_IL_14850	1907646676
VAR_IL_14851	1907646678
VAR_IL_14852	1907646680
VAR_IL_14853	1907646682
VAR_IL_14854	1907646684
VAR_IL_14855	1907646771
VAR_IL_14856	1907646773
VAR_IL_14857	1907646775
VAR_IL_14858	1907646777
VAR_IL_14859	1907646779
VAR_IL_14860	1907646781
VAR_IL_14861	1907646783
VAR_IL_14862	1907646792
VAR_IL_14863	1907646794
VAR_IL_14864	1907646796
VAR_IL_14865	1907646839
VAR_IL_14866	1907646841
VAR_IL_14867	1907646843
VAR_IL_14868	1907646845
VAR_IL_14869	1907646848
VAR_IL_14870	1907646850
VAR_IL_14871	1907646852
VAR_IL_14872	1907646854
VAR_IL_14873	1907646856
VAR_IL_14874	1907646858
VAR_IL_14875	1907646860
VAR_IL_14876	1907646862
VAR_IL_14877	1907646865
VAR_IL_14878	1907646871
VAR_IL_14879	1907646873
VAR_IL_14880	1907646875
VAR_IL_14881	1907646877
VAR_IL_14882	1907646879
VAR_IL_14883	1907646881
VAR_IL_14884	1907646883
VAR_IL_14885	1907646885
VAR_IL_14886	1907646888
VAR_IL_14887	1907646890
VAR_IL_14888	1907646892
VAR_IL_14889	1907646894
VAR_IL_14890	1907646896
VAR_IL_14891	1907646898
VAR_IL_14892	1907646900
VAR_IL_14893	1907646902
VAR_IL_14894	1907646904
VAR_IL_14895	1907646906
VAR_IL_14896	1907646908
VAR_IL_14897	1907646909
VAR_IL_14898	1907646910
VAR_IL_14899	1907646912
VAR_IL_14900	1907646915
VAR_IL_14901	1907646917
VAR_IL_14902	1907646919
VAR_IL_14903	1907646921
VAR_IL_14904	1907646923
VAR_IL_14905	1907646925
VAR_IL_14906	1907646927
VAR_IL_14907	1907646930
VAR_IL_14908	1907646932
VAR_IL_14909	1907646934
VAR_IL_14910	1907646936
VAR_IL_14911	1907646938
VAR_IL_14912	1907647205
VAR_IL_14913	1907647207
VAR_IL_14914	1907647209
VAR_IL_14915	1907647212
VAR_IL_14916	1907647214
VAR_IL_14917	1907647216
VAR_IL_14918	1907647218
VAR_IL_14919	1907647220
VAR_IL_14920	1907647222
VAR_IL_14921	1907647224
VAR_IL_14922	1907647226
VAR_IL_14923	1907647228
VAR_IL_14924	1907647230
VAR_IL_14925	1907647543
VAR_IL_14926	1907647545
VAR_IL_14927	1907647547
VAR_IL_14928	1907647549
VAR_IL_14929	1907647552
VAR_IL_14930	1907647554
VAR_IL_14931	1907647556
VAR_IL_14932	1907647558
VAR_IL_14933	1907647560
VAR_IL_14934	1907647562
VAR_IL_14935	1907647564
VAR_IL_14936	1907647566
VAR_IL_14937	1907647568
VAR_IL_14938	1907647570
VAR_IL_14939	1907647572
VAR_IL_14940	1907647574
VAR_IL_14941	1907647576
VAR_IL_14942	1907647578
VAR_IL_14943	1907647580
VAR_IL_14944	1907647582
VAR_IL_14945	1907647584
VAR_IL_14946	1907647586
VAR_IL_14947	1907647588
VAR_IL_14948	1907647590
VAR_IL_14949	1907647592
VAR_IL_14950	1907647594
VAR_IL_14951	1907647596
VAR_IL_14952	1907647598
VAR_IL_14953	1907647600
VAR_IL_14954	1907647602
VAR_IL_14955	1907647604
VAR_IL_14956	1907647606
VAR_IL_14957	1907647608
VAR_IL_14958	1907647610
VAR_IL_14959	1907647612
VAR_IL_14960	1907647614
VAR_IL_14961	1907647616
VAR_IL_14962	1907647618
VAR_IL_14963	1907647620
VAR_IL_14964	1907647622
VAR_IL_14965	1907647878
VAR_IL_14966	1907647880
VAR_IL_14967	1907647882
VAR_IL_14968	1907647884
VAR_IL_14969	1907647886
VAR_IL_14970	1907647888
VAR_IL_14971	1907647890
VAR_IL_14972	1907647892
VAR_IL_14973	1907647894
VAR_IL_14974	1907647896
VAR_IL_14975	1907647898
VAR_IL_14976	1907647900
VAR_IL_14977	1907647903
VAR_IL_14978	1907647905
VAR_IL_14979	1907647907
VAR_IL_14980	1907647909
VAR_IL_14981	1907647911
VAR_IL_14982	1907648127
VAR_IL_14983	1907648129
VAR_IL_14984	1907648131
VAR_IL_14985	1907648134
VAR_IL_14986	1907648136
VAR_IL_14987	1907648138
VAR_IL_14988	1907648140
VAR_IL_14989	1907648142
VAR_IL_14990	1907648144
VAR_IL_14991	1907648146
VAR_IL_14992	1907648148
VAR_IL_14993	1907648151
VAR_IL_14994	1907648153
VAR_IL_14995	1907648155
VAR_IL_14996	1907648157
VAR_IL_14997	1907648159
VAR_IL_14998	1907648161
VAR_IL_14999	1907648163
VAR_IL_15000	1907648165
VAR_IL_15001	1907648167
VAR_IL_15002	1907648169
VAR_IL_15003	1907648171
VAR_IL_15004	1907648173
VAR_IL_15005	1907648175
VAR_IL_15006	1907648177
VAR_IL_15007	1907648180
VAR_IL_15008	1907648182
VAR_IL_15009	1907648184
VAR_IL_15010	1907648186
VAR_IL_15011	1907648188
VAR_IL_15012	1907648190
VAR_IL_15013	1907648192
VAR_IL_15014	1907648194
VAR_IL_15015	1907648196
VAR_IL_15016	1907648198
VAR_IL_15017	1907648200
VAR_IL_15018	1907648202
VAR_IL_15019	1907648204
VAR_IL_15020	1907648206
VAR_IL_15021	1907648208
VAR_IL_15022	1907648210
VAR_IL_15023	1907648212
VAR_IL_15024	1907648214
VAR_IL_15025	1907648217
VAR_IL_15026	1907648219
VAR_IL_15027	1907648221
VAR_IL_15028	1907648223
VAR_IL_15029	1907648225
VAR_IL_15030	1907648227
VAR_IL_15031	1907648229
VAR_IL_15032	1907648230
VAR_IL_15033	1907648232
VAR_IL_15034	1907648234
VAR_IL_15035	1907648237
VAR_IL_15036	1907648239
VAR_IL_15037	1907648241
VAR_IL_15038	1907648243
VAR_IL_15039	1907648245
VAR_IL_15040	1907648247
VAR_IL_15041	1907648249
VAR_IL_15042	1907648251
VAR_IL_15043	1907648253
VAR_IL_15044	1907648255
VAR_IL_15045	1907648257
VAR_IL_15046	1907648259
VAR_IL_15047	1907648261
VAR_IL_15048	1907648263
VAR_IL_15049	1907648265
VAR_IL_15050	1907648267
VAR_IL_15051	1907648269
VAR_IL_15052	1907648271
VAR_IL_15053	1907648274
VAR_IL_15054	1907648276
VAR_IL_15055	1907648278
VAR_IL_15056	1907648280
VAR_IL_15057	1907648282
VAR_IL_15058	1907648284
VAR_IL_15059	1907648286
VAR_IL_15060	1907648288
VAR_IL_15061	1907648291
VAR_IL_15062	1907648293
VAR_IL_15063	1907648295
VAR_IL_15064	1907648297
VAR_IL_15065	1907648299
VAR_IL_15066	1907648301
VAR_IL_15067	1907648303
VAR_IL_15068	1907648305
VAR_IL_15069	1907648307
VAR_IL_15070	1907648309
VAR_IL_15071	1907648311
VAR_IL_15072	1907648313
VAR_IL_15073	1907648417
VAR_IL_15074	1907648419
VAR_IL_15075	1907648421
VAR_IL_15076	1907648423
VAR_IL_15077	1907648426
VAR_IL_15078	1907648428
VAR_IL_15079	1907648430
VAR_IL_15080	1907648432
VAR_IL_15081	1907648434
VAR_IL_15082	1907648436
VAR_IL_15083	1907648438
VAR_IL_15084	1907648440
VAR_IL_15085	1907648442
VAR_IL_15086	1907648497
VAR_IL_15087	1907648499
VAR_IL_15088	1907648501
VAR_IL_15089	1907648503
VAR_IL_15090	1907648505
VAR_IL_15091	1907648507
VAR_IL_15092	1907648509
VAR_IL_15093	1907648512
VAR_IL_15094	1907648514
VAR_IL_15095	1907648516
VAR_IL_15096	1907648518
VAR_IL_15097	1907648520
VAR_IL_15098	1907648522
VAR_IL_15099	1907648524
VAR_IL_15100	1907648526
VAR_IL_15101	1907648528
VAR_IL_15102	1907648530
VAR_IL_15103	1907648532
VAR_IL_15104	1907648535
VAR_IL_15105	1907648537
VAR_IL_15106	1907648539
VAR_IL_15107	1907648541
VAR_IL_15108	1907648543
VAR_IL_15109	1907648545
VAR_IL_15110	1907648547
VAR_IL_15111	1907648550
VAR_IL_15112	1907648552
VAR_IL_15113	1907648554
VAR_IL_15114	1907648556
VAR_IL_15115	1907648558
VAR_IL_15116	1907648560
VAR_IL_15117	1907648562
VAR_IL_15118	1907648565
VAR_IL_15119	1907648567
VAR_IL_15120	1907648569
VAR_IL_15121	1907648571
VAR_IL_15122	1907648573
VAR_IL_15123	1907648575
VAR_IL_15124	1907648577
VAR_IL_15125	1907648579
VAR_IL_15126	1907648581
VAR_IL_15127	1907648584
VAR_IL_15128	1907648586
VAR_IL_15129	1907648594
VAR_IL_15130	1907648750
VAR_IL_15131	1907648752
VAR_IL_15132	1907648754
VAR_IL_15133	1907648756
VAR_IL_15134	1907648759
VAR_IL_15135	1907648761
VAR_IL_15136	1907648763
VAR_IL_15137	1907648765
VAR_IL_15138	1907648767
VAR_IL_15139	1907648769
VAR_IL_15140	1907648771
VAR_IL_15141	1907648774
VAR_IL_15142	1907648776
VAR_IL_15143	1907648778
VAR_IL_15144	1907648780
VAR_IL_15145	1907648782
VAR_IL_15146	1907648784
VAR_IL_15147	1907648786
VAR_IL_15148	1907648788
VAR_IL_15149	1907648791
VAR_IL_15150	1907648793
VAR_IL_15151	1907648795
VAR_IL_15152	1907648797
VAR_IL_15153	1907648799
VAR_IL_15154	1907648801
VAR_IL_15155	1907648803
VAR_IL_15156	1907648805
VAR_IL_15157	1907648807
VAR_IL_15158	1907648809
VAR_IL_15159	1907648812
VAR_IL_15160	1907648814
VAR_IL_15161	1907648820
VAR_IL_15162	1907648822
VAR_IL_15163	1907648824
VAR_IL_15164	1907648826
VAR_IL_15165	1907648828
VAR_IL_15166	1907648830
VAR_IL_15167	1907648832
VAR_IL_15168	1907648834
VAR_IL_15169	1907648836
VAR_IL_15170	1907648839
VAR_IL_15171	1907648841
VAR_IL_15172	1907648843
VAR_IL_15173	1907648845
VAR_IL_15174	1907648847
VAR_IL_15175	1907648849
VAR_IL_15176	1907648851
VAR_IL_15177	1907648853
VAR_IL_15178	1907648855
VAR_IL_15179	1907648857
VAR_IL_15180	1907648859
VAR_IL_15181	1907648861
VAR_IL_15182	1907648863
VAR_IL_15183	1907648865
VAR_IL_15184	1907648867
VAR_IL_15185	1907648869
VAR_IL_15186	1907648871
VAR_IL_15187	1907648873
VAR_IL_15188	1907648875
VAR_IL_15189	1907648877
VAR_IL_15190	1907648880
VAR_IL_15191	1907648882
VAR_IL_15192	1907648884
VAR_IL_15193	1907648886
VAR_IL_15194	1907648888
VAR_IL_15195	1907648890
VAR_IL_15196	1907648892
VAR_IL_15197	1907648894
VAR_IL_15198	1907648896
VAR_IL_15199	1907648898
VAR_IL_15200	1907648900
VAR_IL_15201	1907648902
VAR_IL_15202	1907648904
VAR_IL_15203	1907648906
VAR_IL_15204	1907648908
VAR_IL_15205	1907648910
VAR_IL_15206	1907648919
VAR_IL_15207	1907648921
VAR_IL_15208	1907648923
VAR_IL_15209	1907648925
VAR_IL_15210	1907648927
VAR_IL_15211	1907648929
VAR_IL_15212	1907648932
VAR_IL_15213	1907648934
VAR_IL_15214	1907648936
VAR_IL_15215	1907648938
VAR_IL_15216	1907648940
VAR_IL_15217	1907648942
VAR_IL_15218	1907648944
VAR_IL_15219	1907648946
VAR_IL_15220	1907648948
VAR_IL_15221	1907648950
VAR_IL_15222	1907648952
VAR_IL_15223	1907648954
VAR_IL_15224	1907648956
VAR_IL_15225	1907648964
VAR_IL_15226	1907648966
VAR_IL_15227	1907648968
VAR_IL_15228	1907648970
VAR_IL_15229	1907648972
VAR_IL_15230	1907648974
VAR_IL_15231	1907648976
VAR_IL_15232	1907648978
VAR_IL_15233	1907648980
VAR_IL_15234	1907648982
VAR_IL_15235	1907648985
VAR_IL_15236	1907648987
VAR_IL_15237	1907648989
VAR_IL_15238	1907648991
VAR_IL_15239	1907648993
VAR_IL_15240	1907648995
VAR_IL_15241	1907648997
VAR_IL_15242	1907648999
VAR_IL_15243	1907649001
VAR_IL_15244	1907649003
VAR_IL_15245	1907649005
VAR_IL_15246	1907649007
VAR_IL_15247	1907649009
VAR_IL_15248	1907649011
VAR_IL_15249	1907649013
VAR_IL_15250	1907649015
VAR_IL_15251	1907649018
VAR_IL_15252	1907649020
VAR_IL_15253	1907649022
VAR_IL_15254	1907649024
VAR_IL_15255	1907649026
VAR_IL_15256	1907649028
VAR_IL_15257	1907649030
VAR_IL_15258	1907649032
VAR_IL_15259	1907649034
VAR_IL_15260	1907649036
VAR_IL_15261	1907649038
VAR_IL_15262	1907649041
VAR_IL_15263	1907649043
VAR_IL_15264	1907649045
VAR_IL_15265	1907649047
VAR_IL_15266	1907649049
VAR_IL_15267	1907649051
VAR_IL_15268	1907649053
VAR_IL_15269	1907649055
VAR_IL_15270	1907649057
VAR_IL_15271	1907649059
VAR_IL_15272	1907649061
VAR_IL_15273	1907649064
VAR_IL_15274	1907649066
VAR_IL_15275	1907649068
VAR_IL_15276	1907649070
VAR_IL_15277	1907649072
VAR_IL_15278	1907649074
VAR_IL_15279	1907649076
VAR_IL_15280	1907649078
VAR_IL_15281	1907649080
VAR_IL_15282	1907649082
VAR_IL_15283	1907649084
VAR_IL_15284	1907649086
VAR_IL_15285	1907649088
VAR_IL_15286	1907649090
VAR_IL_15287	1907649092
VAR_IL_15288	1907649094
VAR_IL_15289	1907649096
VAR_IL_15290	1907649098
VAR_IL_15291	1907649100
VAR_IL_15292	1907649102
VAR_IL_15293	1907649105
VAR_IL_15294	1907649107
VAR_IL_15295	1907649109
VAR_IL_15296	1907649111
VAR_IL_15297	1907649113
VAR_IL_15298	1907649115
VAR_IL_15299	1907649117
VAR_IL_15300	1907649119
VAR_IL_15301	1907649121
VAR_IL_15302	1907649123
VAR_IL_15303	1907649125
VAR_IL_15304	1907649127
VAR_IL_15305	1907649129
VAR_IL_15306	1907649131
VAR_IL_15307	1907649133
VAR_IL_15308	1907649136
VAR_IL_15309	1907649138
VAR_IL_15310	1907649140
VAR_IL_15311	1907649142
VAR_IL_15312	1907649144
VAR_IL_15313	1907649146
VAR_IL_15314	1907649148
VAR_IL_15315	1907649150
VAR_IL_15316	1907649152
VAR_IL_15317	1907649154
VAR_IL_15318	1907649156
VAR_IL_15319	1907649158
VAR_IL_15320	1907649160
VAR_IL_15321	1907649162
VAR_IL_15322	1907649164
VAR_IL_15323	1907649166
VAR_IL_15324	1907649169
VAR_IL_15325	1907649171
VAR_IL_15326	1907649173
VAR_IL_15327	1907649175
VAR_IL_15328	1907649177
VAR_IL_15329	1907649182
VAR_IL_15330	1907649184
VAR_IL_15331	1907649186
VAR_IL_15332	1907649188
VAR_IL_15333	1907649190
VAR_IL_15334	1907649192
VAR_IL_15335	1907649194
VAR_IL_15336	1907649196
VAR_IL_15337	1907649198
VAR_IL_15338	1907649200
VAR_IL_15339	1907649203
VAR_IL_15340	1907649205
VAR_IL_15341	1907649207
VAR_IL_15342	1907649209
VAR_IL_15343	1907649211
VAR_IL_15344	1907649213
VAR_IL_15345	1907649215
VAR_IL_15346	1907649217
VAR_IL_15347	1907649219
VAR_IL_15348	1907649221
VAR_IL_15349	1907649223
VAR_IL_15350	1907649232
VAR_IL_15351	1907649240
VAR_IL_15352	1907649242
VAR_IL_15353	1907649244
VAR_IL_15354	1907649246
VAR_IL_15355	1907649248
VAR_IL_15356	1907649250
VAR_IL_15357	1907649252
VAR_IL_15358	1907649254
VAR_IL_15359	1907649256
VAR_IL_15360	1907649258
VAR_IL_15361	1907649260
VAR_IL_15362	1907649263
VAR_IL_15363	1907649265
VAR_IL_15364	1907649267
VAR_IL_15365	1907649269
VAR_IL_15366	1907649271
VAR_IL_15367	1907649273
VAR_IL_15368	1907649275
VAR_IL_15369	1907649277
VAR_IL_15370	1907649279
VAR_IL_15371	1907649281
VAR_IL_15372	1907649284
VAR_IL_15373	1907649286
VAR_IL_15374	1907649288
VAR_IL_15375	1907649293
VAR_IL_15376	1907649295
VAR_IL_15377	1907649301
VAR_IL_15378	1907649303
VAR_IL_15379	1907649305
VAR_IL_15380	1907649307
VAR_IL_15381	1907649309
VAR_IL_15382	1907649311
VAR_IL_15383	1907649313
VAR_IL_15384	1907649315
VAR_IL_15385	1907649317
VAR_IL_15386	1907649320
VAR_IL_15387	1907649322
VAR_IL_15388	1907649324
VAR_IL_15389	1907649326
VAR_IL_15390	1907649328
VAR_IL_15391	1907649330
VAR_IL_15392	1907649332
VAR_IL_15393	1907649334
VAR_IL_15394	1907649336
VAR_IL_15395	1907649338
VAR_IL_15396	1907649340
VAR_IL_15397	1907649342
VAR_IL_15398	1907649344
VAR_IL_15399	1907649346
VAR_IL_15400	1907649348
VAR_IL_15401	1907649350
VAR_IL_15402	1907649352
VAR_IL_15403	1907649354
VAR_IL_15404	1907649357
VAR_IL_15405	1907649359
VAR_IL_15406	1907649365
VAR_IL_15407	1907649367
VAR_IL_15408	1907649369
VAR_IL_15409	1907649371
VAR_IL_15410	1907649373
VAR_IL_15411	1907649375
VAR_IL_15412	1907649378
VAR_IL_15413	1907649380
VAR_IL_15414	1907649382
VAR_IL_15415	1907649384
VAR_IL_15416	1907649386
VAR_IL_15417	1907649388
VAR_IL_15418	1907649390
VAR_IL_15419	1907649392
VAR_IL_15420	1907649394
VAR_IL_15421	1907649396
VAR_IL_15422	1907649398
VAR_IL_15423	1907649401
VAR_IL_15424	1907649403
VAR_IL_15425	1907649405
VAR_IL_15426	1907649407
VAR_IL_15427	1907649409
VAR_IL_15428	1907649411
VAR_IL_15429	1907649413
VAR_IL_15430	1907649415
VAR_IL_15431	1907649417
VAR_IL_15432	1907649420
VAR_IL_15433	1907649422
VAR_IL_15434	1907649424
VAR_IL_15435	1907649426
VAR_IL_15436	1907649428
VAR_IL_15437	1907649430
VAR_IL_15438	1907649432
VAR_IL_15439	1907649434
VAR_IL_15440	1907649436
VAR_IL_15441	1907649438
VAR_IL_15442	1907649440
VAR_IL_15443	1907649442
VAR_IL_15444	1907649444
VAR_IL_15445	1907649446
VAR_IL_15446	1907649448
VAR_IL_15447	1907649451
VAR_IL_15448	1907649453
VAR_IL_15449	1907649455
VAR_IL_15450	1907649457
VAR_IL_15451	1907649459
VAR_IL_15452	1907649461
VAR_IL_15453	1907649464
VAR_IL_15454	1907649466
VAR_IL_15455	1907649468
VAR_IL_15456	1907649470
VAR_IL_15457	1907649472
VAR_IL_15458	1907649757
VAR_IL_15459	1907649759
VAR_IL_15460	1907649761
VAR_IL_15461	1907649763
VAR_IL_15462	1907649765
VAR_IL_15463	1907649767
VAR_IL_15464	1907649769
VAR_IL_15465	1907649771
VAR_IL_15466	1907649773
VAR_IL_15467	1907649775
VAR_IL_15468	1907649777
VAR_IL_15469	1907649780
VAR_IL_15470	1907649782
VAR_IL_15471	1907649784
VAR_IL_15472	1907649786
VAR_IL_15473	1907649788
VAR_IL_15474	1907649790
VAR_IL_15475	1907649792
VAR_IL_15476	1907649794
VAR_IL_15477	1907649796
VAR_IL_15478	1907649799
VAR_IL_15479	1907649801
VAR_IL_15480	1907649803
VAR_IL_15481	1907649805
VAR_IL_15482	1907649807
VAR_IL_15483	1907649809
VAR_IL_15484	1907649811
VAR_IL_15485	1907649813
VAR_IL_15486	1907649815
VAR_IL_15487	1907649817
VAR_IL_15488	1907649819
VAR_IL_15489	1907649821
VAR_IL_15490	1907649823
VAR_IL_15491	1907649825
VAR_IL_15492	1907649827
VAR_IL_15493	1907649830
VAR_IL_15494	1907649832
VAR_IL_15495	1907649834
VAR_IL_15496	1907649836
VAR_IL_15497	1907649838
VAR_IL_15498	1907649840
VAR_IL_15499	1907649842
VAR_IL_15500	1907650109
VAR_IL_15501	1907650112
VAR_IL_15502	1907650114
VAR_IL_15503	1907650116
VAR_IL_15504	1907650118
VAR_IL_15505	1907650120
VAR_IL_15506	1907650122
VAR_IL_15507	1907650124
VAR_IL_15508	1907650126
VAR_IL_15509	1907650128
VAR_IL_15510	1907650130
VAR_IL_15511	1907650132
VAR_IL_15512	1907650134
VAR_IL_15513	1907650137
VAR_IL_15514	1907650139
VAR_IL_15515	1907650141
VAR_IL_15516	1907650143
VAR_IL_15517	1907650145
VAR_IL_15518	1907650147
VAR_IL_15519	1907650149
VAR_IL_15520	1907650151
VAR_IL_15521	1907650153
VAR_IL_15522	1907650155
VAR_IL_15523	1907650157
VAR_IL_15524	1907650159
VAR_IL_15525	1907650426
VAR_IL_15526	1907650429
VAR_IL_15527	1907650431
VAR_IL_15528	1907650433
VAR_IL_15529	1907650435
VAR_IL_15530	1907650437
VAR_IL_15531	1907650439
VAR_IL_15532	1907650441
VAR_IL_15533	1907650443
VAR_IL_15534	1907650445
VAR_IL_15535	1907650447
VAR_IL_15536	1907650452
VAR_IL_15537	1907650454
VAR_IL_15538	1907650456
VAR_IL_15539	1907650458
VAR_IL_15540	1907650460
VAR_IL_15541	1907650473
VAR_IL_15542	1907650475
VAR_IL_15543	1907650477
VAR_IL_15544	1907650479
VAR_IL_15545	1907650481
VAR_IL_15546	1907650483
VAR_IL_15547	1907650485
VAR_IL_15548	1907650487
VAR_IL_15549	1907650489
VAR_IL_15550	1907650491
VAR_IL_15551	1907650493
VAR_IL_15552	1907650495
VAR_IL_15553	1907650497
VAR_IL_15554	1907650499
VAR_IL_15555	1907650699
VAR_IL_15556	1907650702
VAR_IL_15557	1907650704
VAR_IL_15558	1907650706
VAR_IL_15559	1907650708
VAR_IL_15560	1907650710
VAR_IL_15561	1907650712
VAR_IL_15562	1907650714
VAR_IL_15563	1907650717
VAR_IL_15564	1907650719
VAR_IL_15565	1907650721
VAR_IL_15566	1907650723
VAR_IL_15567	1907650725
VAR_IL_15568	1907650727
VAR_IL_15569	1907650729
VAR_IL_15570	1907650731
VAR_IL_15571	1907650733
VAR_IL_15572	1907650735
VAR_IL_15573	1907650737
VAR_IL_15574	1907650740
VAR_IL_15575	1907650742
VAR_IL_15576	1907650744
VAR_IL_15577	1907650746
VAR_IL_15578	1907650748
VAR_IL_15579	1907650750
VAR_IL_15580	1907650753
VAR_IL_15581	1907650755
VAR_IL_15582	1907650757
VAR_IL_15583	1907650759
VAR_IL_15584	1907650761
VAR_IL_15585	1907650763
VAR_IL_15586	1907650765
VAR_IL_15587	1907650768
VAR_IL_15588	1907650770
VAR_IL_15589	1907650772
VAR_IL_15590	1907650774
VAR_IL_15591	1907650776
VAR_IL_15592	1907650778
VAR_IL_15593	1907650780
VAR_IL_15594	1907650782
VAR_IL_15595	1907650784
VAR_IL_15596	1907650787
VAR_IL_15597	1907650789
VAR_IL_15598	1907650791
VAR_IL_15599	1907650793
VAR_IL_15600	1907650795
VAR_IL_15601	1907650797
VAR_IL_15602	1907650799
VAR_IL_15603	1907650801
VAR_IL_15604	1907650804
VAR_IL_15605	1907650806
VAR_IL_15606	1907650808
VAR_IL_15607	1907650810
VAR_IL_15608	1907650812
VAR_IL_15609	1907650814
VAR_IL_15610	1907650816
VAR_IL_15611	1907650818
VAR_IL_15612	1907650820
VAR_IL_15613	1907650822
VAR_IL_15614	1907650824
VAR_IL_15615	1907650827
VAR_IL_15616	1907650829
VAR_IL_15617	1907650831
VAR_IL_15618	1907650833
VAR_IL_15619	1907650835
VAR_IL_15620	1907650837
VAR_IL_15621	1907650839
VAR_IL_15622	1907650841
VAR_IL_15623	1907650843
VAR_IL_15624	1907650846
VAR_IL_15625	1907650847
VAR_IL_15626	1907650850
VAR_IL_15627	1907650852
VAR_IL_15628	1907650854
VAR_IL_15629	1907650855
VAR_IL_15630	1907650857
VAR_IL_15631	1907650859
VAR_IL_15632	1907650861
VAR_IL_15633	1907650863
VAR_IL_15634	1907650865
VAR_IL_15635	1907650869
VAR_IL_15636	1907650871
VAR_IL_15637	1907650873
VAR_IL_15638	1907650875
VAR_IL_15639	1907650877
VAR_IL_15640	1907650879
VAR_IL_15641	1907650881
VAR_IL_15642	1907650883
VAR_IL_15643	1907650885
VAR_IL_15644	1907650887
VAR_IL_15645	1907650889
VAR_IL_15646	1907650891
VAR_IL_15647	1907650893
VAR_IL_15648	1907650895
VAR_IL_15649	1907650897
VAR_IL_15650	1907650899
VAR_IL_15651	1907650901
VAR_IL_15652	1907650903
VAR_IL_15653	1907650905
VAR_IL_15654	1907650907
VAR_IL_15655	1907650909
VAR_IL_15656	1907650911
VAR_IL_15657	1907650913
VAR_IL_15658	1907650915
VAR_IL_15659	1907650917
VAR_IL_15660	1907650919
VAR_IL_15661	1907650921
VAR_IL_15662	1907650923
VAR_IL_15663	1907650925
VAR_IL_15664	1907650927
VAR_IL_15665	1907650929
VAR_IL_15666	1907650931
VAR_IL_15667	1907650933
VAR_IL_15668	1907650935
VAR_IL_15669	1907650938
VAR_IL_15670	1907650940
VAR_IL_15671	1907650942
VAR_IL_15672	1907650944
VAR_IL_15673	1907650946
VAR_IL_15674	1907650948
VAR_IL_15675	1907650950
VAR_IL_15676	1907650952
VAR_IL_15677	1907650955
VAR_IL_15678	1907650957
VAR_IL_15679	1907650959
VAR_IL_15680	1907650961
VAR_IL_15681	1907650963
VAR_IL_15682	1907650965
VAR_IL_15683	1907650967
VAR_IL_15684	1907650976
VAR_IL_15685	1907650978
VAR_IL_15686	1907650980
VAR_IL_15687	1907650982
VAR_IL_15688	1907650984
VAR_IL_15689	1907650986
VAR_IL_15690	1907650988
VAR_IL_15691	1907650990
VAR_IL_15692	1907650992
VAR_IL_15693	1907650994
VAR_IL_15694	1907651004
VAR_IL_15695	1907651006
VAR_IL_15696	1907651008
VAR_IL_15697	1907651010
VAR_IL_15698	1907651012
VAR_IL_15699	1907651014
VAR_IL_15700	1907651016
VAR_IL_15701	1907651018
VAR_IL_15702	1907651020
VAR_IL_15703	1907651022
VAR_IL_15704	1907651024
VAR_IL_15705	1907651027
VAR_IL_15706	1907651029
VAR_IL_15707	1907651031
VAR_IL_15708	1907651033
VAR_IL_15709	1907651035
VAR_IL_15710	1907651037
VAR_IL_15711	1907651039
VAR_IL_15712	1907651041
VAR_IL_15713	1907651043
VAR_IL_15714	1907651045
VAR_IL_15715	1907651047
VAR_IL_15716	1907651049
VAR_IL_15717	1907651056
VAR_IL_15718	1907651058
VAR_IL_15719	1907651060
VAR_IL_15720	1907651062
VAR_IL_15721	1907651064
VAR_IL_15722	1907651066
VAR_IL_15723	1907651068
VAR_IL_15724	1907651070
VAR_IL_15725	1907651072
VAR_IL_15726	1907651074
VAR_IL_15727	1907651076
VAR_IL_15728	1907651078
VAR_IL_15729	1907651080
VAR_IL_15730	1907651082
VAR_IL_15731	1907651084
VAR_IL_15732	1907651086
VAR_IL_15733	1907651088
VAR_IL_15734	1907651090
VAR_IL_15735	1907651092
VAR_IL_15736	1907651094
VAR_IL_15737	1907651096
VAR_IL_15738	1907651098
VAR_IL_15739	1907651100
VAR_IL_15740	1907651102
VAR_IL_15741	1907651104
VAR_IL_15742	1907651106
VAR_IL_15743	1907651108
VAR_IL_15744	1907651110
VAR_IL_15745	1907651112
VAR_IL_15746	1907651114
VAR_IL_15747	1907651116
VAR_IL_15748	1907651118
VAR_IL_15749	1907651120
VAR_IL_15750	1907651123
VAR_IL_15751	1907651125
VAR_IL_15752	1907651127
VAR_IL_15753	1907651129
VAR_IL_15754	1907651131
VAR_IL_15755	1907651133
VAR_IL_15756	1907651135
VAR_IL_15757	1907651137
VAR_IL_15758	1907651139
VAR_IL_15759	1907651141
VAR_IL_15760	1907651143
VAR_IL_15761	1907651145
VAR_IL_15762	1907651147
VAR_IL_15763	1907651149
VAR_IL_15764	1907651151
VAR_IL_15765	1907651153
VAR_IL_15766	1907651155
VAR_IL_15767	1907651157
VAR_IL_15768	1907651159
VAR_IL_15769	1907651164
VAR_IL_15770	1907651166
VAR_IL_15771	1907651168
VAR_IL_15772	1907651170
VAR_IL_15773	1907651172
VAR_IL_15774	1907651174
VAR_IL_15775	1907651176
VAR_IL_15776	1907651178
VAR_IL_15777	1907651180
VAR_IL_15778	1907651182
VAR_IL_15779	1907651184
VAR_IL_15780	1907651186
VAR_IL_15781	1907651188
VAR_IL_15782	1907651191
VAR_IL_15783	1907651193
VAR_IL_15784	1907651195
VAR_IL_15785	1907651197
VAR_IL_15786	1907651199
VAR_IL_15787	1907651201
VAR_IL_15788	1907651203
VAR_IL_15789	1907651205
VAR_IL_15790	1907651207
VAR_IL_15791	1907651209
VAR_IL_15792	1907651279
VAR_IL_15793	1907651281
VAR_IL_15794	1907651283
VAR_IL_15795	1907651285
VAR_IL_15796	1907651287
VAR_IL_15797	1907651289
VAR_IL_15798	1907651292
VAR_IL_15799	1907651294
VAR_IL_15800	1907651296
VAR_IL_15801	1907651298
VAR_IL_15802	1907651300
VAR_IL_15803	1907651302
VAR_IL_15804	1907651304
VAR_IL_15805	1907651306
VAR_IL_15806	1907651308
VAR_IL_15807	1907651310
VAR_IL_15808	1907651313
VAR_IL_15809	1907651315
VAR_IL_15810	1907651317
VAR_IL_15811	1907651319
VAR_IL_15812	1907651321
VAR_IL_15813	1907651323
VAR_IL_15814	1907651325
VAR_IL_15815	1907651327
VAR_IL_15816	1907651329
VAR_IL_15817	1907651331
VAR_IL_15818	1907651333
VAR_IL_15819	1907651335
VAR_IL_15820	1907651337
VAR_IL_15821	1907651340
VAR_IL_15822	1907651342
VAR_IL_15823	1907651344
VAR_IL_15824	1907651346
VAR_IL_15825	1907651348
VAR_IL_15826	1907651350
VAR_IL_15827	1907651352
VAR_IL_15828	1907651354
VAR_IL_15829	1907651356
VAR_IL_15830	1907651359
VAR_IL_15831	1907651361
VAR_IL_15832	1907651363
VAR_IL_15833	1907651365
VAR_IL_15834	1907651367
VAR_IL_15835	1907651369
VAR_IL_15836	1907651375
VAR_IL_15837	1907651376
VAR_IL_15838	1907651378
VAR_IL_15839	1907651380
VAR_IL_15840	1907651383
VAR_IL_15841	1907651385
VAR_IL_15842	1907651387
VAR_IL_15843	1907651389
VAR_IL_15844	1907651391
VAR_IL_15845	1907651393
VAR_IL_15846	1907651395
VAR_IL_15847	1907651399
VAR_IL_15848	1907651401
VAR_IL_15849	1907651403
VAR_IL_15850	1907651405
VAR_IL_15851	1907651407
VAR_IL_15852	1907651409
VAR_IL_15853	1907651411
VAR_IL_15854	1907651413
VAR_IL_15855	1907651415
VAR_IL_15856	1907651420
VAR_IL_15857	1907651422
VAR_IL_15858	1907651424
VAR_IL_15859	1907651426
VAR_IL_15860	1907651428
VAR_IL_15861	1907651430
VAR_IL_15862	1907651432
VAR_IL_15863	1907651434
VAR_IL_15864	1907651436
VAR_IL_15865	1907651438
VAR_IL_15866	1907651440
VAR_IL_15867	1907651442
VAR_IL_15868	1907651444
VAR_IL_15869	1907651446
VAR_IL_15870	1907651448
VAR_IL_15871	1907651450
VAR_IL_15872	1907651452
VAR_IL_15873	1907651455
VAR_IL_15874	1907651457
VAR_IL_15875	1907651459
VAR_IL_15876	1907651461
VAR_IL_15877	1907651463
VAR_IL_15878	1907651465
VAR_IL_15879	1907651467
VAR_IL_15880	1907651469
VAR_IL_15881	1907651471
VAR_IL_15882	1907651473
VAR_IL_15883	1907651475
VAR_IL_15884	1907651477
VAR_IL_15885	1907651479
VAR_IL_15886	1907651481
VAR_IL_15887	1907651483
VAR_IL_15888	1907651485
VAR_IL_15889	1907651487
VAR_IL_15890	1907651489
VAR_IL_15891	1907651493
VAR_IL_15892	1907651495
VAR_IL_15893	1907651497
VAR_IL_15894	1907651500
VAR_IL_15895	1907651502
VAR_IL_15896	1907651506
VAR_IL_15897	1907651508
VAR_IL_15898	1907651511
VAR_IL_15899	1907651513
VAR_IL_15900	1907651515
VAR_IL_15901	1907651517
VAR_IL_15902	1907651519
VAR_IL_15903	1907651521
VAR_IL_15904	1907651523
VAR_IL_15905	1907651525
VAR_IL_15906	1907651527
VAR_IL_15907	1907651529
VAR_IL_15908	1907651531
VAR_IL_15909	1907651533
VAR_IL_15910	1907651535
VAR_IL_15911	1907651537
VAR_IL_15912	1907651539
VAR_IL_15913	1907651541
VAR_IL_15914	1907651543
VAR_IL_15915	1907651545
VAR_IL_15916	1907651547
VAR_IL_15917	1907651549
VAR_IL_15918	1907651552
VAR_IL_15919	1907651554
VAR_IL_15920	1907651556
VAR_IL_15921	1907651558
VAR_IL_15922	1907651560
VAR_IL_15923	1907651562
VAR_IL_15924	1907651564
VAR_IL_15925	1907651566
VAR_IL_15926	1907651568
VAR_IL_15927	1907651570
VAR_IL_15928	1907651572
VAR_IL_15929	1907651574
VAR_IL_15930	1907651576
VAR_IL_15931	1907651578
VAR_IL_15932	1907651580
VAR_IL_15933	1907651582
VAR_IL_15934	1907651584
VAR_IL_15935	1907651586
VAR_IL_15936	1907651588
VAR_IL_15937	1907651591
VAR_IL_15938	1907651593
VAR_IL_15939	1907651595
VAR_IL_15940	1907651597
VAR_IL_15941	1907651599
VAR_IL_15942	1907651601
VAR_IL_15943	1907651603
VAR_IL_15944	1907651606
VAR_IL_15945	1907651608
VAR_IL_15946	1907651614
VAR_IL_15947	1907651616
VAR_IL_15948	1907651618
VAR_IL_15949	1907651620
VAR_IL_15950	1907651622
VAR_IL_15951	1907651625
VAR_IL_15952	1907651627
VAR_IL_15953	1907651629
VAR_IL_15954	1907651631
VAR_IL_15955	1907651633
VAR_IL_15956	1907651635
VAR_IL_15957	1907651637
VAR_IL_15958	1907651639
VAR_IL_15959	1907651641
VAR_IL_15960	1907651643
VAR_IL_15961	1907651645
VAR_IL_15962	1907651647
VAR_IL_15963	1907651649
VAR_IL_15964	1907651651
VAR_IL_15965	1907651653
VAR_IL_15966	1907651656
VAR_IL_15967	1907651658
VAR_IL_15968	1907651660
VAR_IL_15969	1907651662
VAR_IL_15970	1907651664
VAR_IL_15971	1907651666
VAR_IL_15972	1907651668
VAR_IL_15973	1907651670
VAR_IL_15974	1907651672
VAR_IL_15975	1907651674
VAR_IL_15976	1907651676
VAR_IL_15977	1907651678
VAR_IL_15978	1907651680
VAR_IL_15979	1907651682
VAR_IL_15980	1907651684
VAR_IL_15981	1907651686
VAR_IL_15982	1907651689
VAR_IL_15983	1907651691
VAR_IL_15984	1907651693
VAR_IL_15985	1907651695
VAR_IL_15986	1907651697
VAR_IL_15987	1907651699
VAR_IL_15988	1907651946
VAR_IL_15989	1907651948
VAR_IL_15990	1907651950
VAR_IL_15991	1907651952
VAR_IL_15992	1907651954
VAR_IL_15993	1907651956
VAR_IL_15994	1907651958
VAR_IL_15995	1907651960
VAR_IL_15996	1907651962
VAR_IL_15997	1907651964
VAR_IL_15998	1907651966
VAR_IL_15999	1907651968
VAR_IL_16000	1907651970
VAR_IL_16001	1907651972
VAR_IL_16002	1907651974
VAR_IL_16003	1907651976
VAR_IL_16004	1907651978
VAR_IL_16005	1907651980
VAR_IL_16006	1907651982
VAR_IL_16007	1907651984
VAR_IL_16008	1907651986
VAR_IL_16009	1907651988
VAR_IL_16010	1907651990
VAR_IL_16011	1907651992
VAR_IL_16012	1907651995
VAR_IL_16013	1907651997
VAR_IL_16014	1907651999
VAR_IL_16015	1907652001
VAR_IL_16016	1907652003
VAR_IL_16017	1907652005
VAR_IL_16018	1907652007
VAR_IL_16019	1907652009
VAR_IL_16020	1907652011
VAR_IL_16021	1907652013
VAR_IL_16022	1907652015
VAR_IL_16023	1907652017
VAR_IL_16024	1907652019
VAR_IL_16025	1907652021
VAR_IL_16026	1907652023
VAR_IL_16027	1907652025
VAR_IL_16028	1907652027
VAR_IL_16029	1907652029
VAR_IL_16030	1907652031
VAR_IL_16031	1907652034
VAR_IL_16032	1907652036
VAR_IL_16033	1907652038
VAR_IL_16034	1907652040
VAR_IL_16035	1907652042
VAR_IL_16036	1907652044
VAR_IL_16037	1907652046
VAR_IL_16038	1907652051
VAR_IL_16039	1907652053
VAR_IL_16040	1907652055
VAR_IL_16041	1907652057
VAR_IL_16042	1907652059
VAR_IL_16043	1907652061
VAR_IL_16044	1907652063
VAR_IL_16045	1907652065
VAR_IL_16046	1907652067
VAR_IL_16047	1907652069
VAR_IL_16048	1907652071
VAR_IL_16049	1907652073
VAR_IL_16050	1907652075
VAR_IL_16051	1907652082
VAR_IL_16052	1907652083
VAR_IL_16053	1907652084
VAR_IL_16054	1907652085
VAR_IL_16055	1907652086
VAR_IL_16056	1907652087
VAR_IL_16057	1907652088
VAR_IL_16058	1907652089
VAR_IL_16059	1907652090
VAR_IL_16060	1907652091
VAR_IL_16061	1907652092
VAR_IL_16062	1907652093
VAR_IL_16063	1907652094
VAR_IL_16064	1907652095
VAR_IL_16065	1907652096
VAR_IL_16066	1907652097
VAR_IL_16067	1907652098
VAR_IL_16068	1907652099
VAR_IL_16069	1907652100
VAR_IL_16070	1907652101
VAR_IL_16071	1907652102
VAR_IL_16072	1907652103
VAR_IL_16073	1907652104
VAR_IL_16074	1907652105
VAR_IL_16075	1907652106
VAR_IL_16076	1907652107
VAR_IL_16077	1907652108
VAR_IL_16078	1907652109
VAR_IL_16079	1907652110
VAR_IL_16080	1907652111
VAR_IL_16081	1907652112
VAR_IL_16082	1907652113
VAR_IL_16083	1907652114
VAR_IL_16084	1907652115
VAR_IL_16085	1907652116
VAR_IL_16086	1907652117
VAR_IL_16087	1907652118
VAR_IL_16088	1907652119
VAR_IL_16089	1907652120
VAR_IL_16090	1907652121
VAR_IL_16091	1907652122
VAR_IL_16092	1907652123
VAR_IL_16093	1907652124
VAR_IL_16094	1907652125
VAR_IL_16095	1907652126
VAR_IL_16096	1907652127
VAR_IL_16097	1907652128
VAR_IL_16098	1907652130
VAR_IL_16099	1907652132
VAR_IL_16100	1907652135
VAR_IL_16101	1907652137
VAR_IL_16102	1907652139
VAR_IL_16103	1907652141
VAR_IL_16104	1907652143
VAR_IL_16105	1907652146
VAR_IL_16106	1907652148
VAR_IL_16107	1907652150
VAR_IL_16108	1907652152
VAR_IL_16109	1907652154
VAR_IL_16110	1907652157
VAR_IL_16111	1907652159
VAR_IL_16112	1907652161
VAR_IL_16113	1907652164
VAR_IL_16114	1907652166
VAR_IL_16115	1907652168
VAR_IL_16116	1907652171
VAR_IL_16117	1907652177
VAR_IL_16118	1907652179
VAR_IL_16119	1907652182
VAR_IL_16120	1907652184
VAR_IL_16121	1907652186
VAR_IL_16122	1907652188
VAR_IL_16123	1907652190
VAR_IL_16124	1907652192
VAR_IL_16125	1907652195
VAR_IL_16126	1907652221
VAR_IL_16127	1907652223
VAR_IL_16128	1907652225
VAR_IL_16129	1907652227
VAR_IL_16130	1907652229
VAR_IL_16131	1907652231
VAR_IL_16132	1907652233
VAR_IL_16133	1907652235
VAR_IL_16134	1907652237
VAR_IL_16135	1907652239
VAR_IL_16136	1907652241
VAR_IL_16137	1907652243
VAR_IL_16138	1907652245
VAR_IL_16139	1907652247
VAR_IL_16140	1907652249
VAR_IL_16141	1907652251
VAR_IL_16142	1907652252
VAR_IL_16143	1907652254
VAR_IL_16144	1907652256
VAR_IL_16145	1907652258
VAR_IL_16146	1907652260
VAR_IL_16147	1907652262
VAR_IL_16148	1907652264
VAR_IL_16149	1907652267
VAR_IL_16150	1907652269
VAR_IL_16151	1907652271
VAR_IL_16152	1907652273
VAR_IL_16153	1907652275
VAR_IL_16154	1907652277
VAR_IL_16155	1907652279
VAR_IL_16156	1907652281
VAR_IL_16157	1907652283
VAR_IL_16158	1907652285
VAR_IL_16159	1907652287
VAR_IL_16160	1907652290
VAR_IL_16161	1907652292
VAR_IL_16162	1907652294
VAR_IL_16163	1907652296
VAR_IL_16164	1907652298
VAR_IL_16165	1907652300
VAR_IL_16166	1907652302
VAR_IL_16167	1907652304
VAR_IL_16168	1907652307
VAR_IL_16169	1907652309
VAR_IL_16170	1907652311
VAR_IL_16171	1907652313
VAR_IL_16172	1907652315
VAR_IL_16173	1907652317
VAR_IL_16174	1907652319
VAR_IL_16175	1907652321
VAR_IL_16176	1907652324
VAR_IL_16177	1907652326
VAR_IL_16178	1907652328
VAR_IL_16179	1907652344
VAR_IL_16180	1907652346
VAR_IL_16181	1907652348
VAR_IL_16182	1907652350
VAR_IL_16183	1907652352
VAR_IL_16184	1907652354
VAR_IL_16185	1907652356
VAR_IL_16186	1907652358
VAR_IL_16187	1907652360
VAR_IL_16188	1907652362
VAR_IL_16189	1907652364
VAR_IL_16190	1907652366
VAR_IL_16191	1907652368
VAR_IL_16192	1907652370
VAR_IL_16193	1907652373
VAR_IL_16194	1907652375
VAR_IL_16195	1907652377
VAR_IL_16196	1907652379
VAR_IL_16197	1907652381
VAR_IL_16198	1907652383
VAR_IL_16199	1907652385
VAR_IL_16200	1907652387
VAR_IL_16201	1907652389
VAR_IL_16202	1907652391
VAR_IL_16203	1907652393
VAR_IL_16204	1907652395
VAR_IL_16205	1907652397
VAR_IL_16206	1907652399
VAR_IL_16207	1907652401
VAR_IL_16208	1907652403
VAR_IL_16209	1907652405
VAR_IL_16210	1907652407
VAR_IL_16211	1907652409
VAR_IL_16212	1907652411
VAR_IL_16213	1907652413
VAR_IL_16214	1907652415
VAR_IL_16215	1907652417
VAR_IL_16216	1907652419
VAR_IL_16217	1907652421
VAR_IL_16218	1907652423
VAR_IL_16219	1907652426
VAR_IL_16220	1907652428
VAR_IL_16221	1907652430
VAR_IL_16222	1907652432
VAR_IL_16223	1907652434
VAR_IL_16224	1907652436
VAR_IL_16225	1907652438
VAR_IL_16226	1907652440
VAR_IL_16227	1907652442
VAR_IL_16228	1907652444
VAR_IL_16229	1907652446
VAR_IL_16230	1907652449
VAR_IL_16231	1907652451
VAR_IL_16232	1907652453
VAR_IL_16233	1907652455
VAR_IL_16234	1907652457
VAR_IL_16235	1907652459
VAR_IL_16236	1907652461
VAR_IL_16237	1907652463
VAR_IL_16238	1907652465
VAR_IL_16239	1907652467
VAR_IL_16240	1907652469
VAR_IL_16241	1907652471
VAR_IL_16242	1907652473
VAR_IL_16243	1907652475
VAR_IL_16244	1907652477
VAR_IL_16245	1907652479
VAR_IL_16246	1907652481
VAR_IL_16247	1907652483
VAR_IL_16248	1907652485
VAR_IL_16249	1907652487
VAR_IL_16250	1907652489
VAR_IL_16251	1907652492
VAR_IL_16252	1907652494
VAR_IL_16253	1907652496
VAR_IL_16254	1907652498
VAR_IL_16255	1907652500
VAR_IL_16256	1907652502
VAR_IL_16257	1907652504
VAR_IL_16258	1907652506
VAR_IL_16259	1907652508
VAR_IL_16260	1907652511
VAR_IL_16261	1907652513
VAR_IL_16262	1907652515
VAR_IL_16263	1907652517
VAR_IL_16264	1907652519
VAR_IL_16265	1907652521
VAR_IL_16266	1907652523
VAR_IL_16267	1907652525
VAR_IL_16268	1907652527
VAR_IL_16269	1907652530
VAR_IL_16270	1907652532
VAR_IL_16271	1907652534
VAR_IL_16272	1907652536
VAR_IL_16273	1907652543
VAR_IL_16274	1907652545
VAR_IL_16275	1907652547
VAR_IL_16276	1907652549
VAR_IL_16277	1907652551
VAR_IL_16278	1907652553
VAR_IL_16279	1907652556
VAR_IL_16280	1907652558
VAR_IL_16281	1907652560
VAR_IL_16282	1907652562
VAR_IL_16283	1907652568
VAR_IL_16284	1907652570
VAR_IL_16285	1907652572
VAR_IL_16286	1907652574
VAR_IL_16287	1907652576
VAR_IL_16288	1907652578
VAR_IL_16289	1907652587
VAR_IL_16290	1907652589
VAR_IL_16291	1907652591
VAR_IL_16292	1907652593
VAR_IL_16293	1907652595
VAR_IL_16294	1907652598
VAR_IL_16295	1907652600
VAR_IL_16296	1907652602
VAR_IL_16297	1907652604
VAR_IL_16298	1907652606
VAR_IL_16299	1907652608
VAR_IL_16300	1907652610
VAR_IL_16301	1907652612
VAR_IL_16302	1907652614
VAR_IL_16303	1907652616
VAR_IL_16304	1907652618
VAR_IL_16305	1907652620
VAR_IL_16306	1907652622
VAR_IL_16307	1907652625
VAR_IL_16308	1907652627
VAR_IL_16309	1907652629
VAR_IL_16310	1907652631
VAR_IL_16311	1907652633
VAR_IL_16312	1907652635
VAR_IL_16313	1907652637
VAR_IL_16314	1907652639
VAR_IL_16315	1907652641
VAR_IL_16316	1907652643
VAR_IL_16317	1907652645
VAR_IL_16318	1907652647
VAR_IL_16319	1907652649
VAR_IL_16320	1907652651
VAR_IL_16321	1907652654
VAR_IL_16322	1907652656
VAR_IL_16323	1907652658
VAR_IL_16324	1907652660
VAR_IL_16325	1907652662
VAR_IL_16326	1907652664
VAR_IL_16327	1907652666
VAR_IL_16328	1907652668
VAR_IL_16329	1907652670
VAR_IL_16330	1907652672
VAR_IL_16331	1907652674
VAR_IL_16332	1907652676
VAR_IL_16333	1907652678
VAR_IL_16334	1907652680
VAR_IL_16335	1907652682
VAR_IL_16336	1907652684
VAR_IL_16337	1907652693
VAR_IL_16338	1907652695
VAR_IL_16339	1907652697
VAR_IL_16340	1907652699
VAR_IL_16341	1907652701
VAR_IL_16342	1907652703
VAR_IL_16343	1907652705
VAR_IL_16344	1907652708
VAR_IL_16345	1907652710
VAR_IL_16346	1907652712
VAR_IL_16347	1907652714
VAR_IL_16348	1907652716
VAR_IL_16349	1907652718
VAR_IL_16350	1907652720
VAR_IL_16351	1907652722
VAR_IL_16352	1907652724
VAR_IL_16353	1907652726
VAR_IL_16354	1907652728
VAR_IL_16355	1907652730
VAR_IL_16356	1907652732
VAR_IL_16357	1907652734
VAR_IL_16358	1907652736
VAR_IL_16359	1907652738
VAR_IL_16360	1907652740
VAR_IL_16361	1907652742
VAR_IL_16362	1907652744
VAR_IL_16363	1907652746
VAR_IL_16364	1907652748
VAR_IL_16365	1907652750
VAR_IL_16366	1907652752
VAR_IL_16367	1907652755
VAR_IL_16368	1907652757
VAR_IL_16369	1907652759
VAR_IL_16370	1907652761
VAR_IL_16371	1907652763
VAR_IL_16372	1907652765
VAR_IL_16373	1907652767
VAR_IL_16374	1907652769
VAR_IL_16375	1907652771
VAR_IL_16376	1907652773
VAR_IL_16377	1907652775
VAR_IL_16378	1907652777
VAR_IL_16379	1907652780
VAR_IL_16380	1907652782
VAR_IL_16381	1907652784
VAR_IL_16382	1907652786
VAR_IL_16383	1907652788
VAR_IL_16384	1907652790
VAR_IL_16385	1907652792
VAR_IL_16386	1907652794
VAR_IL_16387	1907652796
VAR_IL_16388	1907652798
VAR_IL_16389	1907652800
VAR_IL_16390	1907652802
VAR_IL_16391	1907652804
VAR_IL_16392	1907652806
VAR_IL_16393	1907652808
VAR_IL_16394	1907652810
VAR_IL_16395	1907652812
VAR_IL_16396	1907652814
VAR_IL_16397	1907652816
VAR_IL_16398	1907652818
VAR_IL_16399	1907652821
VAR_IL_16400	1907652823
VAR_IL_16401	1907652825
VAR_IL_16402	1907652827
VAR_IL_16403	1907652829
VAR_IL_16404	1907652831
VAR_IL_16405	1907652833
VAR_IL_16406	1907652835
VAR_IL_16407	1907652837
VAR_IL_16408	1907652839
VAR_IL_16409	1907652841
VAR_IL_16410	1907652843
VAR_IL_16411	1907652845
VAR_IL_16412	1907652847
VAR_IL_16413	1907652849
VAR_IL_16414	1907652851
VAR_IL_16415	1907652853
VAR_IL_16416	1907652855
VAR_IL_16417	1907652857
VAR_IL_16418	1907652859
VAR_IL_16419	1907652861
VAR_IL_16420	1907652863
VAR_IL_16421	1907652865
VAR_IL_16422	1907652867
VAR_IL_16423	1907652869
VAR_IL_16424	1907652871
VAR_IL_16425	1907652873
VAR_IL_16426	1907652875
VAR_IL_16427	1907652877
VAR_IL_16428	1907652879
VAR_IL_16429	1907652881
VAR_IL_16430	1907652883
VAR_IL_16431	1907652885
VAR_IL_16432	1907652887
VAR_IL_16433	1907652889
VAR_IL_16434	1907652891
VAR_IL_16435	1907652894
VAR_IL_16436	1907652896
VAR_IL_16437	1907652898
VAR_IL_16438	1907652900
VAR_IL_16439	1907652902
VAR_IL_16440	1907652904
VAR_IL_16441	1907652906
VAR_IL_16442	1907652908
VAR_IL_16443	1907652910
VAR_IL_16444	1907652912
VAR_IL_16445	1907652914
VAR_IL_16446	1907652916
VAR_IL_16447	1907652918
VAR_IL_16448	1907652920
VAR_IL_16449	1907652922
VAR_IL_16450	1907652924
VAR_IL_16451	1907652926
VAR_IL_16452	1907652928
VAR_IL_16453	1907652930
VAR_IL_16454	1907652933
VAR_IL_16455	1907652935
VAR_IL_16456	1907652937
VAR_IL_16457	1907652939
VAR_IL_16458	1907652941
VAR_IL_16459	1907652943
VAR_IL_16460	1907652945
VAR_IL_16461	1907652947
VAR_IL_16462	1907652949
VAR_IL_16463	1907652952
VAR_IL_16464	1907652954
VAR_IL_16465	1907652956
VAR_IL_16466	1907652958
VAR_IL_16467	1907652960
VAR_IL_16468	1907652962
VAR_IL_16469	1907652964
VAR_IL_16470	1907652966
VAR_IL_16471	1907652969
VAR_IL_16472	1907652971
VAR_IL_16473	1907652973
VAR_IL_16474	1907652975
VAR_IL_16475	1907652977
VAR_IL_16476	1907652979
VAR_IL_16477	1907652981
VAR_IL_16478	1907652983
VAR_IL_16479	1907652985
VAR_IL_16480	1907652988
VAR_IL_16481	1907652990
VAR_IL_16482	1907652992
VAR_IL_16483	1907652994
VAR_IL_16484	1907652996
VAR_IL_16485	1907652998
VAR_IL_16486	1907653000
VAR_IL_16487	1907653002
VAR_IL_16488	1907653004
VAR_IL_16489	1907653006
VAR_IL_16490	1907653008
VAR_IL_16491	1907653010
VAR_IL_16492	1907653012
VAR_IL_16493	1907653016
VAR_IL_16494	1907653018
VAR_IL_16495	1907653020
VAR_IL_16496	1907653022
VAR_IL_16497	1907653024
VAR_IL_16498	1907653026
VAR_IL_16499	1907653028
VAR_IL_16500	1907653030
VAR_IL_16501	1907653032
VAR_IL_16502	1907653034
VAR_IL_16503	1907653036
VAR_IL_16504	1907653038
VAR_IL_16505	1907653040
VAR_IL_16506	1907653046
VAR_IL_16507	1907653048
VAR_IL_16508	1907653050
VAR_IL_16509	1907653052
VAR_IL_16510	1907653054
VAR_IL_16511	1907653056
VAR_IL_16512	1907653058
VAR_IL_16513	1907653060
VAR_IL_16514	1907653062
VAR_IL_16515	1907653064
VAR_IL_16516	1907653066
VAR_IL_16517	1907653068
VAR_IL_16518	1907653070
VAR_IL_16519	1907653072
VAR_IL_16520	1907653074
VAR_IL_16521	1907653076
VAR_IL_16522	1907653078
VAR_IL_16523	1907653080
VAR_IL_16524	1907653082
VAR_IL_16525	1907653084
VAR_IL_16526	1907653087
VAR_IL_16527	1907653089
VAR_IL_16528	1907653091
VAR_IL_16529	1907653093
VAR_IL_16530	1907653095
VAR_IL_16531	1907653097
VAR_IL_16532	1907653107
VAR_IL_16533	1907653109
VAR_IL_16534	1907653111
VAR_IL_16535	1907653113
VAR_IL_16536	1907653115
VAR_IL_16537	1907653117
VAR_IL_16538	1907653119
VAR_IL_16539	1907653121
VAR_IL_16540	1907653123
VAR_IL_16541	1907653125
VAR_IL_16542	1907653127
VAR_IL_16543	1907653130
VAR_IL_16544	1907653132
VAR_IL_16545	1907653134
VAR_IL_16546	1907653369
VAR_IL_16547	1907653371
VAR_IL_16548	1907653373
VAR_IL_16549	1907653375
VAR_IL_16550	1907653377
VAR_IL_16551	1907653379
VAR_IL_16552	1907653381
VAR_IL_16553	1907653384
VAR_IL_16554	1907653386
VAR_IL_16555	1907653388
VAR_IL_16556	1907653390
VAR_IL_16557	1907653392
VAR_IL_16558	1907653394
VAR_IL_16559	1907653396
VAR_IL_16560	1907653398
VAR_IL_16561	1907653400
VAR_IL_16562	1907653402
VAR_IL_16563	1907653404
VAR_IL_16564	1907653406
VAR_IL_16565	1907653408
VAR_IL_16566	1907653410
VAR_IL_16567	1907653412
VAR_IL_16568	1907653414
VAR_IL_16569	1907653417
VAR_IL_16570	1907653419
VAR_IL_16571	1907653421
VAR_IL_16572	1907653423
VAR_IL_16573	1907653425
VAR_IL_16574	1907653427
VAR_IL_16575	1907653429
VAR_IL_16576	1907653431
VAR_IL_16577	1907653444
VAR_IL_16578	1907653446
VAR_IL_16579	1907653448
VAR_IL_16580	1907653450
VAR_IL_16581	1907653452
VAR_IL_16582	1907653454
VAR_IL_16583	1907653456
VAR_IL_16584	1907653459
VAR_IL_16585	1907653461
VAR_IL_16586	1907653463
VAR_IL_16587	1907653465
VAR_IL_16588	1907653467
VAR_IL_16589	1907653469
VAR_IL_16590	1907653471
VAR_IL_16591	1907653473
VAR_IL_16592	1907653475
VAR_IL_16593	1907653477
VAR_IL_16594	1907653479
VAR_IL_16595	1907653481
VAR_IL_16596	1907653484
VAR_IL_16597	1907653486
VAR_IL_16598	1907653488
VAR_IL_16599	1907653490
VAR_IL_16600	1907653492
VAR_IL_16601	1907653494
VAR_IL_16602	1907653496
VAR_IL_16603	1907653498
VAR_IL_16604	1907653500
VAR_IL_16605	1907653502
VAR_IL_16606	1907653504
VAR_IL_16607	1907653506
VAR_IL_16608	1907653509
VAR_IL_16609	1907653511
VAR_IL_16610	1907653513
VAR_IL_16611	1907653515
VAR_IL_16612	1907653517
VAR_IL_16613	1907653519
VAR_IL_16614	1907653521
VAR_IL_16615	1907653523
VAR_IL_16616	1907653525
VAR_IL_16617	1907653527
VAR_IL_16618	1907653529
VAR_IL_16619	1907653531
VAR_IL_16620	1907653533
VAR_IL_16621	1907653535
VAR_IL_16622	1907653537
VAR_IL_16623	1907653539
VAR_IL_16624	1907653541
VAR_IL_16625	1907653543
VAR_IL_16626	1907653545
VAR_IL_16627	1907653547
VAR_IL_16628	1907653549
VAR_IL_16629	1907653551
VAR_IL_16630	1907653558
VAR_IL_16631	1907653560
VAR_IL_16632	1907653562
VAR_IL_16633	1907653564
VAR_IL_16634	1907653566
VAR_IL_16635	1907653568
VAR_IL_16636	1907653570
VAR_IL_16637	1907653572
VAR_IL_16638	1907653574
VAR_IL_16639	1907653576
VAR_IL_16640	1907653579
VAR_IL_16641	1907653581
VAR_IL_16642	1907653583
VAR_IL_16643	1907653585
VAR_IL_16644	1907653591
VAR_IL_16645	1907653593
VAR_IL_16646	1907653595
VAR_IL_16647	1907653597
VAR_IL_16648	1907653599
VAR_IL_16649	1907653601
VAR_IL_16650	1907653603
VAR_IL_16651	1907653605
VAR_IL_16652	1907653607
VAR_IL_16653	1907653609
VAR_IL_16654	1907653611
VAR_IL_16655	1907653613
VAR_IL_16656	1907653615
VAR_IL_16657	1907653617
VAR_IL_16658	1907653619
VAR_IL_16659	1907653621
VAR_IL_16660	1907653623
VAR_IL_16661	1907653625
VAR_IL_16662	1907653627
VAR_IL_16663	1907653629
VAR_IL_16664	1907653632
VAR_IL_16665	1907653634
VAR_IL_16666	1907653636
VAR_IL_16667	1907653638
VAR_IL_16668	1907653640
VAR_IL_16669	1907653642
VAR_IL_16670	1907653644
VAR_IL_16671	1907653646
VAR_IL_16672	1907653648
VAR_IL_16673	1907653650
VAR_IL_16674	1907653652
VAR_IL_16675	1907653655
VAR_IL_16676	1907653657
VAR_IL_16677	1907653659
VAR_IL_16678	1907653660
VAR_IL_16679	1907653662
VAR_IL_16680	1907653664
VAR_IL_16681	1907653666
VAR_IL_16682	1907653668
VAR_IL_16683	1907653670
VAR_IL_16684	1907653672
VAR_IL_16685	1907653674
VAR_IL_16686	1907653676
VAR_IL_16687	1907653976
VAR_IL_16688	1907653978
VAR_IL_16689	1907653984
VAR_IL_16690	1907653986
VAR_IL_16691	1907653988
VAR_IL_16692	1907653990
VAR_IL_16693	1907653993
VAR_IL_16694	1907653995
VAR_IL_16695	1907653997
VAR_IL_16696	1907653999
VAR_IL_16697	1907654001
VAR_IL_16698	1907654004
VAR_IL_16699	1907654006
VAR_IL_16700	1907654008
VAR_IL_16701	1907654010
VAR_IL_16702	1907654013
VAR_IL_16703	1907654015
VAR_IL_16704	1907654017
VAR_IL_16705	1907654019
VAR_IL_16706	1907654028
VAR_IL_16707	1907654030
VAR_IL_16708	1907654032
VAR_IL_16709	1907654035
VAR_IL_16710	1907654037
VAR_IL_16711	1907654039
VAR_IL_16712	1907654041
VAR_IL_16713	1907654043
VAR_IL_16714	1907654045
VAR_IL_16715	1907654047
VAR_IL_16716	1907654049
VAR_IL_16717	1907654052
VAR_IL_16718	1907654054
VAR_IL_16719	1907654056
VAR_IL_16720	1907654058
VAR_IL_16721	1907654060
VAR_IL_16722	1907654062
VAR_IL_16723	1907654064
VAR_IL_16724	1907654066
VAR_IL_16725	1907654068
VAR_IL_16726	1907654071
VAR_IL_16727	1907654073
VAR_IL_16728	1907654075
VAR_IL_16729	1907654078
VAR_IL_16730	1907654080
VAR_IL_16731	1907654082
VAR_IL_16732	1907654084
VAR_IL_16733	1907654086
VAR_IL_16734	1907654088
VAR_IL_16735	1907654090
VAR_IL_16736	1907654092
VAR_IL_16737	1907654094
VAR_IL_16738	1907654096
VAR_IL_16739	1907654099
VAR_IL_16740	1907654101
VAR_IL_16741	1907654103
VAR_IL_16742	1907654105
VAR_IL_16743	1907654107
VAR_IL_16744	1907654109
VAR_IL_16745	1907654111
VAR_IL_16746	1907654113
VAR_IL_16747	1907654115
VAR_IL_16748	1907654118
VAR_IL_16749	1907654120
VAR_IL_16750	1907654122
VAR_IL_16751	1907654124
VAR_IL_16752	1907654127
VAR_IL_16753	1907654129
VAR_IL_16754	1907654131
VAR_IL_16755	1907654133
VAR_IL_16756	1907654136
VAR_IL_16757	1907654261
VAR_IL_16758	1907654264
VAR_IL_16759	1907654266
VAR_IL_16760	1907654268
VAR_IL_16761	1907654270
VAR_IL_16762	1907654272
VAR_IL_16763	1907654274
VAR_IL_16764	1907654277
VAR_IL_16765	1907654279
VAR_IL_16766	1907654281
VAR_IL_16767	1907654283
VAR_IL_16768	1907654286
VAR_IL_16769	1907654288
VAR_IL_16770	1907654290
VAR_IL_16771	1907654292
VAR_IL_16772	1907654295
VAR_IL_16773	1907654297
VAR_IL_16774	1907654299
VAR_IL_16775	1907654301
VAR_IL_16776	1907654303
VAR_IL_16777	1907654318
VAR_IL_16778	1907654319
VAR_IL_16779	1907654321
VAR_IL_16780	1907654324
VAR_IL_16781	1907654325
VAR_IL_16782	1907654328
VAR_IL_16783	1907654329
VAR_IL_16784	1907654331
VAR_IL_16785	1907654334
VAR_IL_16786	1907654359
VAR_IL_16787	1907654361
VAR_IL_16788	1907654363
VAR_IL_16789	1907654365
VAR_IL_16790	1907654367
VAR_IL_16791	1907654369
VAR_IL_16792	1907654371
VAR_IL_16793	1907654373
VAR_IL_16794	1907654375
VAR_IL_16795	1907654377
VAR_IL_16796	1907654379
VAR_IL_16797	1907654381
VAR_IL_16798	1907654383
VAR_IL_16799	1907654385
VAR_IL_16800	1907654388
VAR_IL_16801	1907654390
VAR_IL_16802	1907654392
VAR_IL_16803	1907654394
VAR_IL_16804	1907654396
VAR_IL_16805	1907654398
VAR_IL_16806	1907654400
VAR_IL_16807	1907654402
VAR_IL_16808	1907654404
VAR_IL_16809	1907654406
VAR_IL_16810	1907654408
VAR_IL_16811	1907654410
VAR_IL_16812	1907654412
VAR_IL_16813	1907654414
VAR_IL_16814	1907654416
VAR_IL_16815	1907654417
VAR_IL_16816	1907654420
VAR_IL_16817	1907654422
VAR_IL_16818	1907654424
VAR_IL_16819	1907654426
VAR_IL_16820	1907654428
VAR_IL_16821	1907654430
VAR_IL_16822	1907654432
VAR_IL_16823	1907654434
VAR_IL_16824	1907654436
VAR_IL_16825	1907654438
VAR_IL_16826	1907654441
VAR_IL_16827	1907654443
VAR_IL_16828	1907654445
VAR_IL_16829	1907654447
VAR_IL_16830	1907654449
VAR_IL_16831	1907654451
VAR_IL_16832	1907654453
VAR_IL_16833	1907654455
VAR_IL_16834	1907654462
VAR_IL_16835	1907654464
VAR_IL_16836	1907654466
VAR_IL_16837	1907654469
VAR_IL_16838	1907654471
VAR_IL_16839	1907654473
VAR_IL_16840	1907654475
VAR_IL_16841	1907654477
VAR_IL_16842	1907654479
VAR_IL_16843	1907654481
VAR_IL_16844	1907654483
VAR_IL_16845	1907654485
VAR_IL_16846	1907654487
VAR_IL_16847	1907654489
VAR_IL_16848	1907654491
VAR_IL_16849	1907654493
VAR_IL_16850	1907654494
VAR_IL_16851	1907654496
VAR_IL_16852	1907654508
VAR_IL_16853	1907654510
VAR_IL_16854	1907654512
VAR_IL_16855	1907654514
VAR_IL_16856	1907654516
VAR_IL_16857	1907654518
VAR_IL_16858	1907654521
VAR_IL_16859	1907654523
VAR_IL_16860	1907654525
VAR_IL_16861	1907654527
VAR_IL_16862	1907654529
VAR_IL_16863	1907654535
VAR_IL_16864	1907654537
VAR_IL_16865	1907654539
VAR_IL_16866	1907654541
VAR_IL_16867	1907654543
VAR_IL_16868	1907654546
VAR_IL_16869	1907654548
VAR_IL_16870	1907654550
VAR_IL_16871	1907654552
VAR_IL_16872	1907654554
VAR_IL_16873	1907654556
VAR_IL_16874	1907654558
VAR_IL_16875	1907654560
VAR_IL_16876	1907654562
VAR_IL_16877	1907654564
VAR_IL_16878	1907654566
VAR_IL_16879	1907654568
VAR_IL_16880	1907654570
VAR_IL_16881	1907654572
VAR_IL_16882	1907654574
VAR_IL_16883	1907654576
VAR_IL_16884	1907654578
VAR_IL_16885	1907654580
VAR_IL_16886	1907654582
VAR_IL_16887	1907654584
VAR_IL_16888	1907654586
VAR_IL_16889	1907654588
VAR_IL_16890	1907654590
VAR_IL_16891	1907654592
VAR_IL_16892	1907654594
VAR_IL_16893	1907654607
VAR_IL_16894	1907654609
VAR_IL_16895	1907654611
VAR_IL_16896	1907654613
VAR_IL_16897	1907654615
VAR_IL_16898	1907654617
VAR_IL_16899	1907654619
VAR_IL_16900	1907654621
VAR_IL_16901	1907654624
VAR_IL_16902	1907654626
VAR_IL_16903	1907654628
VAR_IL_16904	1907654630
VAR_IL_16905	1907654632
VAR_IL_16906	1907654634
VAR_IL_16907	1907654636
VAR_IL_16908	1907654638
VAR_IL_16909	1907654640
VAR_IL_16910	1907654642
VAR_IL_16911	1907654644
VAR_IL_16912	1907654646
VAR_IL_16913	1907654648
VAR_IL_16914	1907654710
VAR_IL_16915	1907654723
VAR_IL_16916	1907654725
VAR_IL_16917	1907654727
VAR_IL_16918	1907654729
VAR_IL_16919	1907654731
VAR_IL_16920	1907654733
VAR_IL_16921	1907654736
VAR_IL_16922	1907654738
VAR_IL_16923	1907654740
VAR_IL_16924	1907654742
VAR_IL_16925	1907654754
VAR_IL_16926	1907654757
VAR_IL_16927	1907654759
VAR_IL_16928	1907654761
VAR_IL_16929	1907654763
VAR_IL_16930	1907654765
VAR_IL_16931	1907654767
VAR_IL_16932	1907654769
VAR_IL_16933	1907654771
VAR_IL_16934	1907654773
VAR_IL_16935	1907654775
VAR_IL_16936	1907654777
VAR_IL_16937	1907654780
VAR_IL_16938	1907654782
VAR_IL_16939	1907654784
VAR_IL_16940	1907654786
VAR_IL_16941	1907654788
VAR_IL_16942	1907654790
VAR_IL_16943	1907654792
VAR_IL_16944	1907654794
VAR_IL_16945	1907654796
VAR_IL_16946	1907654798
VAR_IL_16947	1907654800
VAR_IL_16948	1907654803
VAR_IL_16949	1907654805
VAR_IL_16950	1907654807
VAR_IL_16951	1907654809
VAR_IL_16952	1907654811
VAR_IL_16953	1907654813
VAR_IL_16954	1907654815
VAR_IL_16955	1907654817
VAR_IL_16956	1907654820
VAR_IL_16957	1907654822
VAR_IL_16958	1907654824
VAR_IL_16959	1907654826
VAR_IL_16960	1907654828
VAR_IL_16961	1907654830
VAR_IL_16962	1907654832
VAR_IL_16963	1907654834
VAR_IL_16964	1907654837
VAR_IL_16965	1907654839
VAR_IL_16966	1907654841
VAR_IL_16967	1907654844
VAR_IL_16968	1907654846
VAR_IL_16969	1907654849
VAR_IL_16970	1907654851
VAR_IL_16971	1907654853
VAR_IL_16972	1907654855
VAR_IL_16973	1907654857
VAR_IL_16974	1907654859
VAR_IL_16975	1907654861
VAR_IL_16976	1907654863
VAR_IL_16977	1907654866
VAR_IL_16978	1907654868
VAR_IL_16979	1907654870
VAR_IL_16980	1907654872
VAR_IL_16981	1907654874
VAR_IL_16982	1907654876
VAR_IL_16983	1907654878
VAR_IL_16984	1907654880
VAR_IL_16985	1907654882
VAR_IL_16986	1907654885
VAR_IL_16987	1907654887
VAR_IL_16988	1907654889
VAR_IL_16989	1907654891
VAR_IL_16990	1907654893
VAR_IL_16991	1907654895
VAR_IL_16992	1907654897
VAR_IL_16993	1907654899
VAR_IL_16994	1907654901
VAR_IL_16995	1907654903
VAR_IL_16996	1907654906
VAR_IL_16997	1907654908
VAR_IL_16998	1907654910
VAR_IL_16999	1907654912
VAR_IL_17000	1907654914
VAR_IL_17001	1907654916
VAR_IL_17002	1907654918
VAR_IL_17003	1907654920
VAR_IL_17004	1907654923
VAR_IL_17005	1907654925
VAR_IL_17006	1907654927
VAR_IL_17007	1907654929
VAR_IL_17008	1907654931
VAR_IL_17009	1907654933
VAR_IL_17010	1907654935
VAR_IL_17011	1907654937
VAR_IL_17012	1907654940
VAR_IL_17013	1907654942
VAR_IL_17014	1907654944
VAR_IL_17015	1907654946
VAR_IL_17016	1907654948
VAR_IL_17017	1907654950
VAR_IL_17018	1907654952
VAR_IL_17019	1907654954
VAR_IL_17020	1907654956
VAR_IL_17021	1907654958
VAR_IL_17022	1907654961
VAR_IL_17023	1907654963
VAR_IL_17024	1907655236
VAR_IL_17025	1907655238
VAR_IL_17026	1907655240
VAR_IL_17027	1907655242
VAR_IL_17028	1907655244
VAR_IL_17029	1907655246
VAR_IL_17030	1907655248
VAR_IL_17031	1907655251
VAR_IL_17032	1907655253
VAR_IL_17033	1907655255
VAR_IL_17034	1907655257
VAR_IL_17035	1907655262
VAR_IL_17036	1907655264
VAR_IL_17037	1907655266
VAR_IL_17038	1907655268
VAR_IL_17039	1907655270
VAR_IL_17040	1907655272
VAR_IL_17041	1907655275
VAR_IL_17042	1907655277
VAR_IL_17043	1907655279
VAR_IL_17044	1907655281
VAR_IL_17045	1907655283
VAR_IL_17046	1907655285
VAR_IL_17047	1907655287
VAR_IL_17048	1907655289
VAR_IL_17049	1907655291
VAR_IL_17050	1907655293
VAR_IL_17051	1907655295
VAR_IL_17052	1907655298
VAR_IL_17053	1907655300
VAR_IL_17054	1907655302
VAR_IL_17055	1907655304
VAR_IL_17056	1907655306
VAR_IL_17057	1907655308
VAR_IL_17058	1907655315
VAR_IL_17059	1907655317
VAR_IL_17060	1907655319
VAR_IL_17061	1907655321
VAR_IL_17062	1907655323
VAR_IL_17063	1907655325
VAR_IL_17064	1907655327
VAR_IL_17065	1907655329
VAR_IL_17066	1907655332
VAR_IL_17067	1907655334
VAR_IL_17068	1907655336
VAR_IL_17069	1907655338
VAR_IL_17070	1907655340
VAR_IL_17071	1907655342
VAR_IL_17072	1907655344
VAR_IL_17073	1907655346
VAR_IL_17074	1907655348
VAR_IL_17075	1907655350
VAR_IL_17076	1907655352
VAR_IL_17077	1907655354
VAR_IL_17078	1907655356
VAR_IL_17079	1907655359
VAR_IL_17080	1907655361
VAR_IL_17081	1907655363
VAR_IL_17082	1907655365
VAR_IL_17083	1907655367
VAR_IL_17084	1907655369
VAR_IL_17085	1907655371
VAR_IL_17086	1907655374
VAR_IL_17087	1907655376
VAR_IL_17088	1907655378
VAR_IL_17089	1907655380
VAR_IL_17090	1907655382
VAR_IL_17091	1907655384
VAR_IL_17092	1907655386
VAR_IL_17093	1907655388
VAR_IL_17094	1907655390
VAR_IL_17095	1907655392
VAR_IL_17096	1907655394
VAR_IL_17097	1907655397
VAR_IL_17098	1907655399
VAR_IL_17099	1907655401
VAR_IL_17100	1907655403
VAR_IL_17101	1907655405
VAR_IL_17102	1907655407
VAR_IL_17103	1907655409
VAR_IL_17104	1907655411
VAR_IL_17105	1907655713
VAR_IL_17106	1907655714
VAR_IL_17107	1907655716
VAR_IL_17108	1907655718
VAR_IL_17109	1907655721
VAR_IL_17110	1907655723
VAR_IL_17111	1907655725
[truncated: 5,377,613 more chars]
